# Supplementary material for: A non-redundant data set of nanobody-antigen crystal structures
Source: Data Brief. 2019 Mar 6;24:103754. doi: 10.1016/j.dib.2019.103754 (PMC6441729; doi:10.1016/j.dib.2019.103754)
Supplement: Multimedia component 6 [file mmc6.zip › extended_dataset/Nb_2/6fv0_2.pdb]

ATOM   2168  N   VAL F   2      24.533 -10.406  25.429  1.00 67.80           N  
ATOM   2169  CA  VAL F   2      23.134 -10.096  25.126  1.00 66.62           C  
ATOM   2170  C   VAL F   2      22.251 -11.280  25.538  1.00 69.02           C  
ATOM   2171  O   VAL F   2      22.494 -12.408  25.098  1.00 68.86           O  
ATOM   2172  CB  VAL F   2      22.924  -9.677  23.638  1.00 70.52           C  
ATOM   2173  CG1 VAL F   2      21.446  -9.467  23.316  1.00 69.39           C  
ATOM   2174  CG2 VAL F   2      23.721  -8.421  23.297  1.00 71.24           C  
ATOM   2175  N   GLN F   3      21.241 -11.016  26.394  1.00 63.77           N  
ATOM   2176  CA  GLN F   3      20.312 -12.032  26.890  1.00 62.43           C  
ATOM   2177  C   GLN F   3      18.841 -11.663  26.663  1.00 62.80           C  
ATOM   2178  O   GLN F   3      18.337 -10.704  27.254  1.00 61.99           O  
ATOM   2179  CB  GLN F   3      20.574 -12.345  28.374  1.00 64.46           C  
ATOM   2180  CG  GLN F   3      21.111 -13.749  28.622  1.00 85.96           C  
ATOM   2181  CD  GLN F   3      21.038 -14.132  30.081  1.00112.21           C  
ATOM   2182  OE1 GLN F   3      21.719 -13.558  30.940  1.00110.07           O  
ATOM   2183  NE2 GLN F   3      20.219 -15.125  30.394  1.00104.66           N  
ATOM   2184  N   LEU F   4      18.160 -12.441  25.808  1.00 56.84           N  
ATOM   2185  CA  LEU F   4      16.740 -12.266  25.492  1.00 54.85           C  
ATOM   2186  C   LEU F   4      15.975 -13.537  25.863  1.00 56.98           C  
ATOM   2187  O   LEU F   4      16.410 -14.638  25.526  1.00 56.45           O  
ATOM   2188  CB  LEU F   4      16.529 -11.911  24.005  1.00 54.17           C  
ATOM   2189  CG  LEU F   4      17.176 -10.612  23.489  1.00 58.83           C  
ATOM   2190  CD1 LEU F   4      17.104 -10.530  21.981  1.00 58.34           C  
ATOM   2191  CD2 LEU F   4      16.518  -9.383  24.086  1.00 61.10           C  
ATOM   2192  N   GLN F   5      14.868 -13.387  26.600  1.00 52.42           N  
ATOM   2193  CA  GLN F   5      14.039 -14.503  27.055  1.00 51.69           C  
ATOM   2194  C   GLN F   5      12.575 -14.247  26.695  1.00 53.46           C  
ATOM   2195  O   GLN F   5      11.995 -13.272  27.173  1.00 53.36           O  
ATOM   2196  CB  GLN F   5      14.186 -14.693  28.578  1.00 53.94           C  
ATOM   2197  CG  GLN F   5      15.533 -15.260  29.021  1.00 78.49           C  
ATOM   2198  CD  GLN F   5      15.768 -15.061  30.500  1.00102.08           C  
ATOM   2199  OE1 GLN F   5      16.478 -14.141  30.922  1.00 98.86           O  
ATOM   2200  NE2 GLN F   5      15.185 -15.925  31.321  1.00 93.96           N  
ATOM   2201  N   GLU F   6      11.982 -15.118  25.863  1.00 47.81           N  
ATOM   2202  CA  GLU F   6      10.584 -14.996  25.437  1.00 46.30           C  
ATOM   2203  C   GLU F   6       9.628 -15.774  26.344  1.00 51.33           C  
ATOM   2204  O   GLU F   6      10.013 -16.786  26.933  1.00 52.68           O  
ATOM   2205  CB  GLU F   6      10.386 -15.446  23.975  1.00 46.75           C  
ATOM   2206  CG  GLU F   6      11.246 -14.726  22.950  1.00 53.83           C  
ATOM   2207  CD  GLU F   6      12.622 -15.322  22.710  1.00 65.33           C  
ATOM   2208  OE1 GLU F   6      12.998 -16.277  23.428  1.00 58.19           O  
ATOM   2209  OE2 GLU F   6      13.335 -14.819  21.812  1.00 51.26           O  
ATOM   2210  N   SER F   7       8.375 -15.294  26.440  1.00 46.57           N  
ATOM   2211  CA  SER F   7       7.272 -15.890  27.201  1.00 45.97           C  
ATOM   2212  C   SER F   7       5.942 -15.367  26.642  1.00 47.87           C  
ATOM   2213  O   SER F   7       5.946 -14.425  25.850  1.00 46.97           O  
ATOM   2214  CB  SER F   7       7.396 -15.567  28.690  1.00 49.78           C  
ATOM   2215  OG  SER F   7       7.259 -14.181  28.955  1.00 57.84           O  
ATOM   2216  N   GLY F   8       4.834 -15.987  27.036  1.00 49.51           N  
ATOM   2217  CA  GLY F   8       3.503 -15.570  26.608  1.00 49.00           C  
ATOM   2218  C   GLY F   8       2.831 -16.427  25.557  1.00 51.36           C  
ATOM   2219  O   GLY F   8       1.731 -16.106  25.112  1.00 50.68           O  
ATOM   2220  N   GLY F   9       3.482 -17.504  25.149  1.00 47.74           N  
ATOM   2221  CA  GLY F   9       2.912 -18.416  24.170  1.00 48.09           C  
ATOM   2222  C   GLY F   9       1.876 -19.333  24.786  1.00 52.07           C  
ATOM   2223  O   GLY F   9       1.793 -19.458  26.016  1.00 50.69           O  
ATOM   2224  N   GLY F  10       1.085 -19.967  23.928  1.00 49.68           N  
ATOM   2225  CA  GLY F  10       0.047 -20.891  24.362  1.00 49.70           C  
ATOM   2226  C   GLY F  10      -0.900 -21.340  23.272  1.00 54.14           C  
ATOM   2227  O   GLY F  10      -0.713 -21.004  22.100  1.00 53.59           O  
ATOM   2228  N   LEU F  11      -1.925 -22.118  23.666  1.00 51.22           N  
ATOM   2229  CA  LEU F  11      -2.932 -22.646  22.752  1.00 51.50           C  
ATOM   2230  C   LEU F  11      -4.222 -21.853  22.866  1.00 54.13           C  
ATOM   2231  O   LEU F  11      -4.797 -21.736  23.950  1.00 53.40           O  
ATOM   2232  CB  LEU F  11      -3.174 -24.153  22.974  1.00 52.06           C  
ATOM   2233  CG  LEU F  11      -4.085 -24.849  21.954  1.00 57.88           C  
ATOM   2234  CD1 LEU F  11      -3.393 -26.029  21.320  1.00 59.69           C  
ATOM   2235  CD2 LEU F  11      -5.365 -25.311  22.602  1.00 60.46           C  
ATOM   2236  N   VAL F  12      -4.656 -21.298  21.733  1.00 49.92           N  
ATOM   2237  CA  VAL F  12      -5.885 -20.515  21.593  1.00 49.17           C  
ATOM   2238  C   VAL F  12      -6.661 -21.026  20.372  1.00 53.82           C  
ATOM   2239  O   VAL F  12      -6.125 -21.789  19.569  1.00 54.12           O  
ATOM   2240  CB  VAL F  12      -5.637 -18.972  21.517  1.00 51.92           C  
ATOM   2241  CG1 VAL F  12      -5.104 -18.414  22.832  1.00 51.41           C  
ATOM   2242  CG2 VAL F  12      -4.727 -18.594  20.349  1.00 51.44           C  
ATOM   2243  N   GLN F  13      -7.907 -20.587  20.230  1.00 50.46           N  
ATOM   2244  CA  GLN F  13      -8.777 -20.925  19.111  1.00 50.34           C  
ATOM   2245  C   GLN F  13      -8.695 -19.790  18.073  1.00 53.67           C  
ATOM   2246  O   GLN F  13      -8.339 -18.670  18.455  1.00 52.89           O  
ATOM   2247  CB  GLN F  13     -10.222 -21.058  19.620  1.00 51.83           C  
ATOM   2248  CG  GLN F  13     -10.484 -22.334  20.408  1.00 68.34           C  
ATOM   2249  CD  GLN F  13     -11.621 -22.155  21.375  1.00 89.65           C  
ATOM   2250  OE1 GLN F  13     -12.799 -22.217  21.008  1.00 85.50           O  
ATOM   2251  NE2 GLN F  13     -11.293 -21.927  22.639  1.00 82.75           N  
ATOM   2252  N   PRO F  14      -9.033 -20.018  16.776  1.00 49.76           N  
ATOM   2253  CA  PRO F  14      -9.004 -18.904  15.809  1.00 48.55           C  
ATOM   2254  C   PRO F  14      -9.871 -17.728  16.259  1.00 51.77           C  
ATOM   2255  O   PRO F  14     -11.030 -17.921  16.623  1.00 51.42           O  
ATOM   2256  CB  PRO F  14      -9.516 -19.545  14.515  1.00 50.18           C  
ATOM   2257  CG  PRO F  14      -9.215 -20.998  14.677  1.00 55.84           C  
ATOM   2258  CD  PRO F  14      -9.466 -21.270  16.124  1.00 51.69           C  
ATOM   2259  N   GLY F  15      -9.269 -16.542  16.298  1.00 48.02           N  
ATOM   2260  CA  GLY F  15      -9.913 -15.312  16.745  1.00 47.61           C  
ATOM   2261  C   GLY F  15      -9.448 -14.857  18.119  1.00 52.63           C  
ATOM   2262  O   GLY F  15      -9.733 -13.727  18.528  1.00 52.08           O  
ATOM   2263  N   GLY F  16      -8.730 -15.742  18.816  1.00 37.19           N  
ATOM   2264  CA  GLY F  16      -8.191 -15.516  20.153  1.00 36.07           C  
ATOM   2265  C   GLY F  16      -6.966 -14.621  20.207  1.00 40.03           C  
ATOM   2266  O   GLY F  16      -6.449 -14.190  19.166  1.00 39.60           O  
ATOM   2267  N   SER F  17      -6.501 -14.332  21.439  1.00 35.86           N  
ATOM   2268  CA  SER F  17      -5.354 -13.462  21.686  1.00 35.28           C  
ATOM   2269  C   SER F  17      -4.307 -14.042  22.621  1.00 39.09           C  
ATOM   2270  O   SER F  17      -4.593 -14.871  23.480  1.00 37.62           O  
ATOM   2271  CB  SER F  17      -5.806 -12.113  22.243  1.00 37.99           C  
ATOM   2272  OG  SER F  17      -6.786 -11.478  21.441  1.00 46.59           O  
ATOM   2273  N   LEU F  18      -3.083 -13.553  22.455  1.00 36.59           N  
ATOM   2274  CA  LEU F  18      -1.921 -13.864  23.269  1.00 36.34           C  
ATOM   2275  C   LEU F  18      -1.097 -12.591  23.353  1.00 39.26           C  
ATOM   2276  O   LEU F  18      -1.198 -11.730  22.469  1.00 37.40           O  
ATOM   2277  CB  LEU F  18      -1.064 -14.979  22.622  1.00 36.64           C  
ATOM   2278  CG  LEU F  18      -1.583 -16.425  22.702  1.00 41.42           C  
ATOM   2279  CD1 LEU F  18      -0.704 -17.350  21.886  1.00 42.23           C  
ATOM   2280  CD2 LEU F  18      -1.670 -16.921  24.147  1.00 42.12           C  
ATOM   2281  N   ARG F  19      -0.312 -12.451  24.427  1.00 36.27           N  
ATOM   2282  CA  ARG F  19       0.602 -11.331  24.559  1.00 36.16           C  
ATOM   2283  C   ARG F  19       1.980 -11.877  24.859  1.00 39.96           C  
ATOM   2284  O   ARG F  19       2.196 -12.522  25.888  1.00 39.81           O  
ATOM   2285  CB  ARG F  19       0.153 -10.270  25.570  1.00 35.90           C  
ATOM   2286  CG  ARG F  19       1.055  -9.032  25.517  1.00 40.68           C  
ATOM   2287  CD  ARG F  19       0.997  -8.201  26.774  1.00 42.94           C  
ATOM   2288  NE  ARG F  19       1.604  -8.869  27.923  1.00 45.19           N  
ATOM   2289  CZ  ARG F  19       1.974  -8.247  29.039  1.00 59.01           C  
ATOM   2290  NH1 ARG F  19       1.844  -6.931  29.149  1.00 38.92           N  
ATOM   2291  NH2 ARG F  19       2.499  -8.933  30.044  1.00 52.32           N  
ATOM   2292  N   LEU F  20       2.890 -11.681  23.910  1.00 35.92           N  
ATOM   2293  CA  LEU F  20       4.255 -12.152  24.034  1.00 35.63           C  
ATOM   2294  C   LEU F  20       5.097 -11.128  24.751  1.00 40.62           C  
ATOM   2295  O   LEU F  20       4.906  -9.919  24.576  1.00 39.34           O  
ATOM   2296  CB  LEU F  20       4.870 -12.470  22.672  1.00 34.87           C  
ATOM   2297  CG  LEU F  20       4.114 -13.397  21.730  1.00 38.41           C  
ATOM   2298  CD1 LEU F  20       4.913 -13.603  20.467  1.00 37.70           C  
ATOM   2299  CD2 LEU F  20       3.777 -14.739  22.382  1.00 39.67           C  
ATOM   2300  N   SER F  21       6.006 -11.621  25.586  1.00 39.13           N  
ATOM   2301  CA  SER F  21       6.925 -10.806  26.361  1.00 40.34           C  
ATOM   2302  C   SER F  21       8.342 -11.219  26.037  1.00 45.61           C  
ATOM   2303  O   SER F  21       8.597 -12.391  25.754  1.00 45.59           O  
ATOM   2304  CB  SER F  21       6.667 -10.979  27.855  1.00 44.21           C  
ATOM   2305  OG  SER F  21       5.487 -10.305  28.256  1.00 53.47           O  
ATOM   2306  N   CYS F  22       9.261 -10.262  26.067  1.00 58.17           N  
ATOM   2307  CA  CYS F  22      10.668 -10.537  25.840  1.00 58.04           C  
ATOM   2308  C   CYS F  22      11.512  -9.771  26.849  1.00 61.21           C  
ATOM   2309  O   CYS F  22      11.638  -8.551  26.752  1.00 60.30           O  
ATOM   2310  CB  CYS F  22      11.078 -10.249  24.399  1.00 58.42           C  
ATOM   2311  SG  CYS F  22      12.868 -10.270  24.125  1.00 62.32           S  
ATOM   2312  N   ALA F  23      12.053 -10.494  27.842  1.00 58.30           N  
ATOM   2313  CA  ALA F  23      12.904  -9.934  28.890  1.00 57.78           C  
ATOM   2314  C   ALA F  23      14.330  -9.786  28.362  1.00 61.54           C  
ATOM   2315  O   ALA F  23      14.922 -10.761  27.897  1.00 60.98           O  
ATOM   2316  CB  ALA F  23      12.884 -10.830  30.117  1.00 58.82           C  
ATOM   2317  N   ALA F  24      14.864  -8.555  28.418  1.00 58.16           N  
ATOM   2318  CA  ALA F  24      16.204  -8.223  27.934  1.00 57.68           C  
ATOM   2319  C   ALA F  24      17.152  -7.813  29.054  1.00 61.82           C  
ATOM   2320  O   ALA F  24      16.750  -7.115  29.988  1.00 61.68           O  
ATOM   2321  CB  ALA F  24      16.121  -7.116  26.901  1.00 58.25           C  
ATOM   2322  N   SER F  25      18.418  -8.249  28.940  1.00 58.43           N  
ATOM   2323  CA  SER F  25      19.519  -7.957  29.864  1.00 58.64           C  
ATOM   2324  C   SER F  25      20.871  -8.093  29.153  1.00 63.02           C  
ATOM   2325  O   SER F  25      20.936  -8.660  28.058  1.00 62.20           O  
ATOM   2326  CB  SER F  25      19.460  -8.862  31.095  1.00 62.30           C  
ATOM   2327  OG  SER F  25      19.349 -10.235  30.759  1.00 71.05           O  
ATOM   2328  N   GLY F  26      21.919  -7.539  29.762  1.00 60.67           N  
ATOM   2329  CA  GLY F  26      23.287  -7.602  29.253  1.00 61.18           C  
ATOM   2330  C   GLY F  26      23.645  -6.639  28.137  1.00 66.02           C  
ATOM   2331  O   GLY F  26      24.732  -6.755  27.559  1.00 66.61           O  
ATOM   2332  N   PHE F  27      22.741  -5.684  27.817  1.00 61.95           N  
ATOM   2333  CA  PHE F  27      22.947  -4.663  26.778  1.00 61.89           C  
ATOM   2334  C   PHE F  27      22.069  -3.428  27.004  1.00 66.36           C  
ATOM   2335  O   PHE F  27      21.073  -3.502  27.730  1.00 65.13           O  
ATOM   2336  CB  PHE F  27      22.758  -5.246  25.353  1.00 63.09           C  
ATOM   2337  CG  PHE F  27      21.339  -5.538  24.915  1.00 63.39           C  
ATOM   2338  CD1 PHE F  27      20.637  -6.617  25.443  1.00 65.50           C  
ATOM   2339  CD2 PHE F  27      20.724  -4.768  23.935  1.00 65.02           C  
ATOM   2340  CE1 PHE F  27      19.332  -6.898  25.024  1.00 65.77           C  
ATOM   2341  CE2 PHE F  27      19.421  -5.053  23.513  1.00 66.99           C  
ATOM   2342  CZ  PHE F  27      18.733  -6.112  24.063  1.00 64.51           C  
ATOM   2343  N   ALA F  28      22.444  -2.292  26.376  1.00 64.60           N  
ATOM   2344  CA  ALA F  28      21.705  -1.028  26.451  1.00 64.69           C  
ATOM   2345  C   ALA F  28      20.464  -1.142  25.559  1.00 67.91           C  
ATOM   2346  O   ALA F  28      20.436  -0.628  24.438  1.00 68.07           O  
ATOM   2347  CB  ALA F  28      22.593   0.130  26.012  1.00 66.66           C  
ATOM   2348  N   PHE F  29      19.450  -1.862  26.069  1.00 53.77           N  
ATOM   2349  CA  PHE F  29      18.179  -2.169  25.408  1.00 52.44           C  
ATOM   2350  C   PHE F  29      17.487  -0.946  24.790  1.00 55.81           C  
ATOM   2351  O   PHE F  29      17.030  -1.035  23.648  1.00 55.14           O  
ATOM   2352  CB  PHE F  29      17.249  -2.923  26.381  1.00 53.63           C  
ATOM   2353  CG  PHE F  29      15.809  -3.116  25.961  1.00 54.27           C  
ATOM   2354  CD1 PHE F  29      15.459  -4.109  25.052  1.00 57.13           C  
ATOM   2355  CD2 PHE F  29      14.797  -2.340  26.513  1.00 55.65           C  
ATOM   2356  CE1 PHE F  29      14.125  -4.307  24.689  1.00 57.82           C  
ATOM   2357  CE2 PHE F  29      13.464  -2.538  26.149  1.00 58.27           C  
ATOM   2358  CZ  PHE F  29      13.136  -3.519  25.238  1.00 56.58           C  
ATOM   2359  N   SER F  30      17.450   0.191  25.519  1.00 52.17           N  
ATOM   2360  CA  SER F  30      16.804   1.431  25.069  1.00 51.95           C  
ATOM   2361  C   SER F  30      17.502   2.107  23.872  1.00 55.89           C  
ATOM   2362  O   SER F  30      16.932   3.023  23.280  1.00 54.92           O  
ATOM   2363  CB  SER F  30      16.631   2.412  26.228  1.00 56.36           C  
ATOM   2364  OG  SER F  30      17.870   2.891  26.725  1.00 67.36           O  
ATOM   2365  N   SER F  31      18.717   1.652  23.517  1.00 52.84           N  
ATOM   2366  CA  SER F  31      19.496   2.168  22.388  1.00 52.81           C  
ATOM   2367  C   SER F  31      19.320   1.284  21.143  1.00 55.41           C  
ATOM   2368  O   SER F  31      19.850   1.608  20.077  1.00 54.52           O  
ATOM   2369  CB  SER F  31      20.973   2.246  22.765  1.00 57.46           C  
ATOM   2370  OG  SER F  31      21.183   3.204  23.787  1.00 70.03           O  
ATOM   2371  N   TYR F  32      18.562   0.178  21.282  1.00 51.15           N  
ATOM   2372  CA  TYR F  32      18.344  -0.789  20.214  1.00 50.09           C  
ATOM   2373  C   TYR F  32      16.937  -0.813  19.656  1.00 52.39           C  
ATOM   2374  O   TYR F  32      15.960  -0.651  20.393  1.00 51.84           O  
ATOM   2375  CB  TYR F  32      18.698  -2.202  20.709  1.00 51.53           C  
ATOM   2376  CG  TYR F  32      20.173  -2.534  20.663  1.00 54.22           C  
ATOM   2377  CD1 TYR F  32      21.049  -2.043  21.629  1.00 56.78           C  
ATOM   2378  CD2 TYR F  32      20.684  -3.392  19.695  1.00 55.17           C  
ATOM   2379  CE1 TYR F  32      22.404  -2.366  21.608  1.00 57.77           C  
ATOM   2380  CE2 TYR F  32      22.040  -3.718  19.661  1.00 56.85           C  
ATOM   2381  CZ  TYR F  32      22.896  -3.205  20.622  1.00 66.49           C  
ATOM   2382  OH  TYR F  32      24.235  -3.521  20.597  1.00 71.79           O  
ATOM   2383  N   TRP F  33      16.842  -1.076  18.347  1.00 47.72           N  
ATOM   2384  CA  TRP F  33      15.582  -1.304  17.653  1.00 46.75           C  
ATOM   2385  C   TRP F  33      15.292  -2.772  17.943  1.00 50.60           C  
ATOM   2386  O   TRP F  33      16.231  -3.569  18.021  1.00 50.47           O  
ATOM   2387  CB  TRP F  33      15.741  -1.083  16.137  1.00 45.09           C  
ATOM   2388  CG  TRP F  33      15.608   0.345  15.696  1.00 45.67           C  
ATOM   2389  CD1 TRP F  33      16.244   1.430  16.221  1.00 48.65           C  
ATOM   2390  CD2 TRP F  33      14.851   0.827  14.577  1.00 45.27           C  
ATOM   2391  NE1 TRP F  33      15.898   2.564  15.529  1.00 47.82           N  
ATOM   2392  CE2 TRP F  33      15.043   2.224  14.513  1.00 49.13           C  
ATOM   2393  CE3 TRP F  33      14.002   0.218  13.637  1.00 46.43           C  
ATOM   2394  CZ2 TRP F  33      14.421   3.024  13.544  1.00 48.44           C  
ATOM   2395  CZ3 TRP F  33      13.381   1.009  12.682  1.00 47.96           C  
ATOM   2396  CH2 TRP F  33      13.601   2.392  12.633  1.00 48.64           C  
ATOM   2397  N   MET F  34      14.035  -3.133  18.179  1.00 41.30           N  
ATOM   2398  CA  MET F  34      13.747  -4.529  18.504  1.00 41.04           C  
ATOM   2399  C   MET F  34      12.879  -5.197  17.446  1.00 43.89           C  
ATOM   2400  O   MET F  34      12.181  -4.517  16.691  1.00 42.31           O  
ATOM   2401  CB  MET F  34      13.189  -4.678  19.925  1.00 43.80           C  
ATOM   2402  CG  MET F  34      14.214  -4.358  21.026  1.00 48.22           C  
ATOM   2403  SD  MET F  34      15.747  -5.348  21.036  1.00 52.83           S  
ATOM   2404  CE  MET F  34      15.092  -6.954  21.484  1.00 49.63           C  
ATOM   2405  N   TYR F  35      13.011  -6.528  17.324  1.00 40.81           N  
ATOM   2406  CA  TYR F  35      12.334  -7.293  16.282  1.00 39.91           C  
ATOM   2407  C   TYR F  35      11.649  -8.531  16.800  1.00 43.32           C  
ATOM   2408  O   TYR F  35      12.184  -9.215  17.671  1.00 42.87           O  
ATOM   2409  CB  TYR F  35      13.334  -7.706  15.176  1.00 40.94           C  
ATOM   2410  CG  TYR F  35      14.073  -6.548  14.543  1.00 42.04           C  
ATOM   2411  CD1 TYR F  35      15.155  -5.951  15.184  1.00 43.63           C  
ATOM   2412  CD2 TYR F  35      13.702  -6.056  13.294  1.00 42.42           C  
ATOM   2413  CE1 TYR F  35      15.814  -4.860  14.628  1.00 42.71           C  
ATOM   2414  CE2 TYR F  35      14.385  -4.990  12.707  1.00 42.79           C  
ATOM   2415  CZ  TYR F  35      15.434  -4.392  13.385  1.00 47.25           C  
ATOM   2416  OH  TYR F  35      16.085  -3.312  12.860  1.00 46.79           O  
ATOM   2417  N   TRP F  36      10.476  -8.834  16.230  1.00 39.15           N  
ATOM   2418  CA  TRP F  36       9.741 -10.059  16.511  1.00 38.77           C  
ATOM   2419  C   TRP F  36       9.859 -10.906  15.262  1.00 44.20           C  
ATOM   2420  O   TRP F  36       9.609 -10.420  14.158  1.00 43.64           O  
ATOM   2421  CB  TRP F  36       8.274  -9.801  16.875  1.00 35.98           C  
ATOM   2422  CG  TRP F  36       8.077  -9.448  18.317  1.00 36.52           C  
ATOM   2423  CD1 TRP F  36       7.801  -8.215  18.826  1.00 39.16           C  
ATOM   2424  CD2 TRP F  36       8.195 -10.332  19.444  1.00 36.61           C  
ATOM   2425  NE1 TRP F  36       7.703  -8.280  20.196  1.00 38.94           N  
ATOM   2426  CE2 TRP F  36       7.968  -9.562  20.605  1.00 40.55           C  
ATOM   2427  CE3 TRP F  36       8.456 -11.708  19.585  1.00 38.04           C  
ATOM   2428  CZ2 TRP F  36       7.980 -10.121  21.890  1.00 40.18           C  
ATOM   2429  CZ3 TRP F  36       8.484 -12.257  20.857  1.00 39.69           C  
ATOM   2430  CH2 TRP F  36       8.254 -11.467  21.993  1.00 40.29           C  
ATOM   2431  N   VAL F  37      10.349 -12.134  15.428  1.00 41.74           N  
ATOM   2432  CA  VAL F  37      10.527 -13.087  14.334  1.00 42.45           C  
ATOM   2433  C   VAL F  37       9.824 -14.413  14.684  1.00 47.34           C  
ATOM   2434  O   VAL F  37       9.724 -14.757  15.866  1.00 47.08           O  
ATOM   2435  CB  VAL F  37      12.013 -13.269  13.887  1.00 47.05           C  
ATOM   2436  CG1 VAL F  37      12.576 -11.989  13.271  1.00 46.15           C  
ATOM   2437  CG2 VAL F  37      12.904 -13.750  15.029  1.00 47.47           C  
ATOM   2438  N   ARG F  38       9.305 -15.128  13.673  1.00 43.84           N  
ATOM   2439  CA  ARG F  38       8.620 -16.399  13.893  1.00 43.84           C  
ATOM   2440  C   ARG F  38       9.088 -17.492  12.947  1.00 50.37           C  
ATOM   2441  O   ARG F  38       9.533 -17.202  11.837  1.00 50.84           O  
ATOM   2442  CB  ARG F  38       7.085 -16.237  13.838  1.00 41.26           C  
ATOM   2443  CG  ARG F  38       6.474 -16.187  12.435  1.00 44.08           C  
ATOM   2444  CD  ARG F  38       5.017 -15.777  12.507  1.00 49.20           C  
ATOM   2445  NE  ARG F  38       4.394 -15.699  11.187  1.00 49.00           N  
ATOM   2446  CZ  ARG F  38       3.147 -15.300  10.966  1.00 57.08           C  
ATOM   2447  NH1 ARG F  38       2.375 -14.915  11.977  1.00 42.50           N  
ATOM   2448  NH2 ARG F  38       2.661 -15.278   9.733  1.00 42.97           N  
ATOM   2449  N   GLN F  39       8.962 -18.752  13.382  1.00 48.14           N  
ATOM   2450  CA  GLN F  39       9.291 -19.904  12.560  1.00 49.92           C  
ATOM   2451  C   GLN F  39       8.197 -20.953  12.687  1.00 53.95           C  
ATOM   2452  O   GLN F  39       8.122 -21.665  13.693  1.00 52.83           O  
ATOM   2453  CB  GLN F  39      10.693 -20.462  12.864  1.00 52.89           C  
ATOM   2454  CG  GLN F  39      11.090 -21.621  11.943  1.00 60.12           C  
ATOM   2455  CD  GLN F  39      12.560 -21.944  11.982  1.00 78.29           C  
ATOM   2456  OE1 GLN F  39      13.180 -22.049  13.048  1.00 75.12           O  
ATOM   2457  NE2 GLN F  39      13.139 -22.158  10.811  1.00 68.21           N  
ATOM   2458  N   ALA F  40       7.326 -21.011  11.660  1.00 51.87           N  
ATOM   2459  CA  ALA F  40       6.222 -21.968  11.545  1.00 52.65           C  
ATOM   2460  C   ALA F  40       6.783 -23.406  11.402  1.00 59.53           C  
ATOM   2461  O   ALA F  40       7.895 -23.558  10.885  1.00 60.70           O  
ATOM   2462  CB  ALA F  40       5.346 -21.612  10.351  1.00 53.33           C  
ATOM   2463  N   PRO F  41       6.049 -24.447  11.880  1.00 71.41           N  
ATOM   2464  CA  PRO F  41       6.573 -25.829  11.850  1.00 71.80           C  
ATOM   2465  C   PRO F  41       7.494 -26.249  10.690  1.00 75.48           C  
ATOM   2466  O   PRO F  41       8.611 -26.698  10.966  1.00 75.75           O  
ATOM   2467  CB  PRO F  41       5.303 -26.680  11.860  1.00 74.67           C  
ATOM   2468  CG  PRO F  41       4.296 -25.847  12.589  1.00 79.21           C  
ATOM   2469  CD  PRO F  41       4.739 -24.406  12.568  1.00 73.62           C  
ATOM   2470  N   GLU F  42       7.053 -26.126   9.420  1.00 70.89           N  
ATOM   2471  CA  GLU F  42       7.867 -26.594   8.292  1.00 70.51           C  
ATOM   2472  C   GLU F  42       8.389 -25.490   7.367  1.00 72.61           C  
ATOM   2473  O   GLU F  42       8.823 -25.777   6.246  1.00 72.27           O  
ATOM   2474  CB  GLU F  42       7.094 -27.657   7.500  1.00 72.97           C  
ATOM   2475  CG  GLU F  42       7.463 -29.085   7.873  1.00 84.48           C  
ATOM   2476  CD  GLU F  42       7.499 -29.443   9.347  1.00101.88           C  
ATOM   2477  OE1 GLU F  42       8.596 -29.792   9.840  1.00 99.27           O  
ATOM   2478  OE2 GLU F  42       6.440 -29.368  10.011  1.00 92.24           O  
ATOM   2479  N   LYS F  43       8.404 -24.244   7.858  1.00 67.48           N  
ATOM   2480  CA  LYS F  43       8.883 -23.086   7.106  1.00 66.37           C  
ATOM   2481  C   LYS F  43      10.160 -22.507   7.727  1.00 68.05           C  
ATOM   2482  O   LYS F  43      10.562 -22.910   8.822  1.00 67.42           O  
ATOM   2483  CB  LYS F  43       7.788 -22.004   7.043  1.00 69.02           C  
ATOM   2484  CG  LYS F  43       6.663 -22.297   6.055  1.00 86.63           C  
ATOM   2485  CD  LYS F  43       5.805 -21.057   5.795  1.00 99.10           C  
ATOM   2486  CE  LYS F  43       4.596 -20.971   6.696  1.00114.97           C  
ATOM   2487  NZ  LYS F  43       4.062 -19.585   6.772  1.00127.23           N  
ATOM   2488  N   GLY F  44      10.781 -21.572   7.013  1.00 63.49           N  
ATOM   2489  CA  GLY F  44      11.966 -20.863   7.479  1.00 63.01           C  
ATOM   2490  C   GLY F  44      11.588 -19.700   8.378  1.00 65.75           C  
ATOM   2491  O   GLY F  44      10.401 -19.388   8.523  1.00 64.67           O  
ATOM   2492  N   LEU F  45      12.594 -19.047   8.987  1.00 62.22           N  
ATOM   2493  CA  LEU F  45      12.379 -17.905   9.875  1.00 62.00           C  
ATOM   2494  C   LEU F  45      11.842 -16.687   9.108  1.00 65.51           C  
ATOM   2495  O   LEU F  45      12.414 -16.289   8.091  1.00 65.31           O  
ATOM   2496  CB  LEU F  45      13.661 -17.561  10.651  1.00 62.62           C  
ATOM   2497  CG  LEU F  45      13.461 -16.781  11.948  1.00 67.51           C  
ATOM   2498  CD1 LEU F  45      13.389 -17.718  13.148  1.00 67.61           C  
ATOM   2499  CD2 LEU F  45      14.567 -15.775  12.145  1.00 70.59           C  
ATOM   2500  N   GLU F  46      10.715 -16.138   9.592  1.00 61.76           N  
ATOM   2501  CA  GLU F  46       9.997 -14.986   9.042  1.00 61.80           C  
ATOM   2502  C   GLU F  46      10.092 -13.806   9.990  1.00 65.89           C  
ATOM   2503  O   GLU F  46       9.991 -13.980  11.206  1.00 65.05           O  
ATOM   2504  CB  GLU F  46       8.492 -15.304   8.915  1.00 62.95           C  
ATOM   2505  CG  GLU F  46       8.078 -16.250   7.806  1.00 72.80           C  
ATOM   2506  CD  GLU F  46       6.572 -16.332   7.634  1.00 88.71           C  
ATOM   2507  OE1 GLU F  46       5.875 -16.721   8.601  1.00 79.72           O  
ATOM   2508  OE2 GLU F  46       6.087 -16.001   6.528  1.00 79.38           O  
ATOM   2509  N   TRP F  47      10.181 -12.595   9.433  1.00 43.84           N  
ATOM   2510  CA  TRP F  47      10.157 -11.370  10.223  1.00 42.68           C  
ATOM   2511  C   TRP F  47       8.674 -11.041  10.460  1.00 43.89           C  
ATOM   2512  O   TRP F  47       7.863 -11.187   9.548  1.00 42.50           O  
ATOM   2513  CB  TRP F  47      10.880 -10.229   9.486  1.00 41.48           C  
ATOM   2514  CG  TRP F  47      10.428  -8.867   9.920  1.00 41.67           C  
ATOM   2515  CD1 TRP F  47      10.757  -8.224  11.077  1.00 44.55           C  
ATOM   2516  CD2 TRP F  47       9.461  -8.040   9.261  1.00 40.69           C  
ATOM   2517  NE1 TRP F  47      10.100  -7.021  11.151  1.00 43.37           N  
ATOM   2518  CE2 TRP F  47       9.291  -6.883  10.053  1.00 44.21           C  
ATOM   2519  CE3 TRP F  47       8.730  -8.157   8.067  1.00 41.43           C  
ATOM   2520  CZ2 TRP F  47       8.435  -5.840   9.681  1.00 42.55           C  
ATOM   2521  CZ3 TRP F  47       7.901  -7.116   7.688  1.00 42.00           C  
ATOM   2522  CH2 TRP F  47       7.763  -5.971   8.488  1.00 42.22           C  
ATOM   2523  N   VAL F  48       8.319 -10.626  11.682  1.00 39.91           N  
ATOM   2524  CA  VAL F  48       6.933 -10.332  12.048  1.00 38.42           C  
ATOM   2525  C   VAL F  48       6.728  -8.854  12.324  1.00 40.28           C  
ATOM   2526  O   VAL F  48       5.800  -8.257  11.777  1.00 38.92           O  
ATOM   2527  CB  VAL F  48       6.463 -11.203  13.243  1.00 42.90           C  
ATOM   2528  CG1 VAL F  48       4.972 -11.023  13.525  1.00 41.98           C  
ATOM   2529  CG2 VAL F  48       6.786 -12.665  13.010  1.00 43.65           C  
ATOM   2530  N   SER F  49       7.558  -8.277  13.207  1.00 36.74           N  
ATOM   2531  CA  SER F  49       7.405  -6.884  13.607  1.00 36.12           C  
ATOM   2532  C   SER F  49       8.715  -6.206  13.970  1.00 39.91           C  
ATOM   2533  O   SER F  49       9.683  -6.879  14.324  1.00 40.17           O  
ATOM   2534  CB  SER F  49       6.424  -6.781  14.774  1.00 39.48           C  
ATOM   2535  OG  SER F  49       5.990  -5.443  14.937  1.00 49.08           O  
ATOM   2536  N   THR F  50       8.728  -4.863  13.882  1.00 35.57           N  
ATOM   2537  CA  THR F  50       9.860  -3.985  14.195  1.00 34.83           C  
ATOM   2538  C   THR F  50       9.360  -2.795  15.015  1.00 37.26           C  
ATOM   2539  O   THR F  50       8.303  -2.241  14.717  1.00 36.01           O  
ATOM   2540  CB  THR F  50      10.510  -3.477  12.903  1.00 41.65           C  
ATOM   2541  OG1 THR F  50      10.879  -4.585  12.091  1.00 44.98           O  
ATOM   2542  CG2 THR F  50      11.740  -2.613  13.148  1.00 40.27           C  
ATOM   2543  N   ILE F  51      10.153  -2.380  16.010  1.00 33.95           N  
ATOM   2544  CA  ILE F  51       9.895  -1.215  16.857  1.00 33.86           C  
ATOM   2545  C   ILE F  51      11.205  -0.430  17.008  1.00 39.97           C  
ATOM   2546  O   ILE F  51      12.263  -1.046  17.148  1.00 39.79           O  
ATOM   2547  CB  ILE F  51       9.261  -1.623  18.227  1.00 36.91           C  
ATOM   2548  CG1 ILE F  51       8.738  -0.390  19.003  1.00 37.81           C  
ATOM   2549  CG2 ILE F  51      10.203  -2.492  19.079  1.00 37.20           C  
ATOM   2550  CD1 ILE F  51       7.736  -0.662  20.080  1.00 40.13           C  
ATOM   2551  N   ASN F  52      11.147   0.921  16.978  1.00 37.51           N  
ATOM   2552  CA  ASN F  52      12.355   1.720  17.196  1.00 38.11           C  
ATOM   2553  C   ASN F  52      12.673   1.747  18.716  1.00 43.75           C  
ATOM   2554  O   ASN F  52      12.010   1.050  19.488  1.00 43.29           O  
ATOM   2555  CB  ASN F  52      12.237   3.124  16.571  1.00 36.91           C  
ATOM   2556  CG  ASN F  52      11.353   4.090  17.320  1.00 52.10           C  
ATOM   2557  OD1 ASN F  52      10.275   3.737  17.805  1.00 46.89           O  
ATOM   2558  ND2 ASN F  52      11.771   5.346  17.385  1.00 38.90           N  
ATOM   2559  N   THR F  53      13.688   2.519  19.134  1.00 41.86           N  
ATOM   2560  CA  THR F  53      14.133   2.610  20.531  1.00 43.12           C  
ATOM   2561  C   THR F  53      13.039   3.061  21.523  1.00 47.06           C  
ATOM   2562  O   THR F  53      12.839   2.409  22.548  1.00 46.44           O  
ATOM   2563  CB  THR F  53      15.369   3.504  20.637  1.00 51.52           C  
ATOM   2564  OG1 THR F  53      14.992   4.853  20.369  1.00 52.66           O  
ATOM   2565  CG2 THR F  53      16.508   3.058  19.725  1.00 48.71           C  
ATOM   2566  N   GLY F  54      12.369   4.172  21.215  1.00 44.82           N  
ATOM   2567  CA  GLY F  54      11.333   4.752  22.065  1.00 45.44           C  
ATOM   2568  C   GLY F  54       9.921   4.246  21.846  1.00 49.15           C  
ATOM   2569  O   GLY F  54       9.063   4.433  22.712  1.00 49.65           O  
ATOM   2570  N   GLY F  55       9.672   3.633  20.688  1.00 44.67           N  
ATOM   2571  CA  GLY F  55       8.364   3.084  20.345  1.00 44.13           C  
ATOM   2572  C   GLY F  55       7.491   3.943  19.448  1.00 47.86           C  
ATOM   2573  O   GLY F  55       6.334   3.597  19.213  1.00 47.58           O  
ATOM   2574  N   GLY F  56       8.040   5.052  18.949  1.00 44.24           N  
ATOM   2575  CA  GLY F  56       7.336   5.975  18.060  1.00 43.46           C  
ATOM   2576  C   GLY F  56       7.249   5.498  16.621  1.00 45.24           C  
ATOM   2577  O   GLY F  56       6.452   6.021  15.840  1.00 45.15           O  
ATOM   2578  N   ILE F  57       8.087   4.516  16.255  1.00 39.82           N  
ATOM   2579  CA  ILE F  57       8.128   3.925  14.920  1.00 38.42           C  
ATOM   2580  C   ILE F  57       7.891   2.424  15.056  1.00 42.77           C  
ATOM   2581  O   ILE F  57       8.653   1.740  15.746  1.00 43.16           O  
ATOM   2582  CB  ILE F  57       9.462   4.243  14.176  1.00 40.17           C  
ATOM   2583  CG1 ILE F  57       9.600   5.759  13.893  1.00 40.09           C  
ATOM   2584  CG2 ILE F  57       9.591   3.413  12.885  1.00 39.68           C  
ATOM   2585  CD1 ILE F  57      10.954   6.215  13.336  1.00 41.41           C  
ATOM   2586  N   THR F  58       6.827   1.922  14.409  1.00 38.19           N  
ATOM   2587  CA  THR F  58       6.480   0.502  14.399  1.00 37.51           C  
ATOM   2588  C   THR F  58       6.246   0.019  12.966  1.00 40.72           C  
ATOM   2589  O   THR F  58       5.754   0.779  12.128  1.00 40.66           O  
ATOM   2590  CB  THR F  58       5.279   0.187  15.313  1.00 40.78           C  
ATOM   2591  OG1 THR F  58       4.129   0.885  14.843  1.00 39.18           O  
ATOM   2592  CG2 THR F  58       5.540   0.506  16.781  1.00 37.91           C  
ATOM   2593  N   TYR F  59       6.592  -1.250  12.701  1.00 36.15           N  
ATOM   2594  CA  TYR F  59       6.428  -1.918  11.412  1.00 35.80           C  
ATOM   2595  C   TYR F  59       5.930  -3.335  11.624  1.00 40.15           C  
ATOM   2596  O   TYR F  59       6.286  -3.965  12.618  1.00 39.48           O  
ATOM   2597  CB  TYR F  59       7.744  -1.951  10.633  1.00 36.78           C  
ATOM   2598  CG  TYR F  59       8.177  -0.616  10.075  1.00 37.54           C  
ATOM   2599  CD1 TYR F  59       7.592  -0.097   8.923  1.00 39.25           C  
ATOM   2600  CD2 TYR F  59       9.246   0.079  10.632  1.00 37.78           C  
ATOM   2601  CE1 TYR F  59       8.027   1.105   8.368  1.00 39.55           C  
ATOM   2602  CE2 TYR F  59       9.703   1.271  10.076  1.00 38.13           C  
ATOM   2603  CZ  TYR F  59       9.080   1.790   8.953  1.00 45.54           C  
ATOM   2604  OH  TYR F  59       9.524   2.973   8.413  1.00 44.94           O  
ATOM   2605  N   TYR F  60       5.102  -3.834  10.691  1.00 37.65           N  
ATOM   2606  CA  TYR F  60       4.488  -5.159  10.762  1.00 37.90           C  
ATOM   2607  C   TYR F  60       4.502  -5.852   9.420  1.00 44.02           C  
ATOM   2608  O   TYR F  60       4.475  -5.192   8.379  1.00 44.16           O  
ATOM   2609  CB  TYR F  60       3.016  -5.054  11.227  1.00 38.28           C  
ATOM   2610  CG  TYR F  60       2.844  -4.347  12.550  1.00 38.32           C  
ATOM   2611  CD1 TYR F  60       2.917  -5.046  13.752  1.00 39.20           C  
ATOM   2612  CD2 TYR F  60       2.636  -2.971  12.605  1.00 38.67           C  
ATOM   2613  CE1 TYR F  60       2.801  -4.392  14.976  1.00 39.20           C  
ATOM   2614  CE2 TYR F  60       2.520  -2.306  13.824  1.00 39.18           C  
ATOM   2615  CZ  TYR F  60       2.600  -3.021  15.006  1.00 44.35           C  
ATOM   2616  OH  TYR F  60       2.487  -2.370  16.203  1.00 44.72           O  
ATOM   2617  N   LYS F  61       4.503  -7.198   9.455  1.00 39.61           N  
ATOM   2618  CA  LYS F  61       4.389  -8.068   8.293  1.00 40.15           C  
ATOM   2619  C   LYS F  61       2.955  -7.830   7.770  1.00 46.03           C  
ATOM   2620  O   LYS F  61       2.037  -7.713   8.587  1.00 46.17           O  
ATOM   2621  CB  LYS F  61       4.568  -9.525   8.749  1.00 42.17           C  
ATOM   2622  CG  LYS F  61       4.699 -10.539   7.631  1.00 43.70           C  
ATOM   2623  CD  LYS F  61       4.626 -11.958   8.190  1.00 47.05           C  
ATOM   2624  CE  LYS F  61       4.698 -13.013   7.112  1.00 53.94           C  
ATOM   2625  NZ  LYS F  61       3.479 -13.041   6.259  1.00 64.32           N  
ATOM   2626  N   ASP F  62       2.773  -7.703   6.438  1.00 43.27           N  
ATOM   2627  CA  ASP F  62       1.478  -7.418   5.795  1.00 44.18           C  
ATOM   2628  C   ASP F  62       0.302  -8.236   6.341  1.00 48.24           C  
ATOM   2629  O   ASP F  62      -0.774  -7.678   6.572  1.00 48.09           O  
ATOM   2630  CB  ASP F  62       1.571  -7.571   4.265  1.00 47.08           C  
ATOM   2631  CG  ASP F  62       2.579  -6.656   3.583  1.00 64.27           C  
ATOM   2632  OD1 ASP F  62       2.728  -5.490   4.029  1.00 64.86           O  
ATOM   2633  OD2 ASP F  62       3.188  -7.089   2.578  1.00 73.15           O  
ATOM   2634  N   SER F  63       0.528  -9.543   6.582  1.00 44.40           N  
ATOM   2635  CA  SER F  63      -0.473 -10.487   7.088  1.00 43.88           C  
ATOM   2636  C   SER F  63      -0.860 -10.289   8.562  1.00 47.12           C  
ATOM   2637  O   SER F  63      -1.846 -10.882   9.001  1.00 47.60           O  
ATOM   2638  CB  SER F  63      -0.007 -11.922   6.858  1.00 46.65           C  
ATOM   2639  OG  SER F  63       1.167 -12.210   7.601  1.00 54.32           O  
ATOM   2640  N   VAL F  64      -0.088  -9.487   9.330  1.00 42.49           N  
ATOM   2641  CA  VAL F  64      -0.361  -9.272  10.759  1.00 41.70           C  
ATOM   2642  C   VAL F  64      -0.807  -7.812  11.069  1.00 44.46           C  
ATOM   2643  O   VAL F  64      -1.213  -7.533  12.202  1.00 43.11           O  
ATOM   2644  CB  VAL F  64       0.794  -9.755  11.693  1.00 45.08           C  
ATOM   2645  CG1 VAL F  64       1.244 -11.175  11.350  1.00 44.84           C  
ATOM   2646  CG2 VAL F  64       1.979  -8.790  11.710  1.00 44.43           C  
ATOM   2647  N   LYS F  65      -0.753  -6.908  10.059  1.00 40.80           N  
ATOM   2648  CA  LYS F  65      -1.167  -5.500  10.168  1.00 40.47           C  
ATOM   2649  C   LYS F  65      -2.624  -5.389  10.623  1.00 44.62           C  
ATOM   2650  O   LYS F  65      -3.504  -6.040  10.048  1.00 44.80           O  
ATOM   2651  CB  LYS F  65      -1.014  -4.781   8.818  1.00 42.84           C  
ATOM   2652  CG  LYS F  65       0.393  -4.328   8.490  1.00 55.30           C  
ATOM   2653  CD  LYS F  65       0.379  -3.479   7.228  1.00 63.15           C  
ATOM   2654  CE  LYS F  65       1.714  -2.858   6.907  1.00 69.32           C  
ATOM   2655  NZ  LYS F  65       2.655  -3.836   6.306  1.00 75.50           N  
ATOM   2656  N   GLY F  66      -2.855  -4.585  11.657  1.00 36.25           N  
ATOM   2657  CA  GLY F  66      -4.183  -4.366  12.221  1.00 36.17           C  
ATOM   2658  C   GLY F  66      -4.634  -5.394  13.242  1.00 39.26           C  
ATOM   2659  O   GLY F  66      -5.658  -5.187  13.896  1.00 40.18           O  
ATOM   2660  N   ARG F  67      -3.894  -6.516  13.377  1.00 34.69           N  
ATOM   2661  CA  ARG F  67      -4.193  -7.599  14.328  1.00 34.30           C  
ATOM   2662  C   ARG F  67      -3.136  -7.648  15.437  1.00 37.29           C  
ATOM   2663  O   ARG F  67      -3.464  -7.946  16.592  1.00 36.44           O  
ATOM   2664  CB  ARG F  67      -4.249  -8.969  13.622  1.00 34.19           C  
ATOM   2665  CG  ARG F  67      -5.281  -9.088  12.502  1.00 38.91           C  
ATOM   2666  CD  ARG F  67      -5.498 -10.534  12.078  1.00 43.35           C  
ATOM   2667  NE  ARG F  67      -4.340 -11.109  11.384  1.00 46.60           N  
ATOM   2668  CZ  ARG F  67      -3.577 -12.087  11.865  1.00 53.12           C  
ATOM   2669  NH1 ARG F  67      -2.553 -12.541  11.163  1.00 41.34           N  
ATOM   2670  NH2 ARG F  67      -3.839 -12.621  13.051  1.00 41.85           N  
ATOM   2671  N   PHE F  68      -1.865  -7.382  15.075  1.00 32.76           N  
ATOM   2672  CA  PHE F  68      -0.736  -7.398  16.007  1.00 31.76           C  
ATOM   2673  C   PHE F  68      -0.294  -5.982  16.365  1.00 34.76           C  
ATOM   2674  O   PHE F  68      -0.380  -5.076  15.534  1.00 33.70           O  
ATOM   2675  CB  PHE F  68       0.453  -8.209  15.442  1.00 33.23           C  
ATOM   2676  CG  PHE F  68       0.341  -9.722  15.300  1.00 35.06           C  
ATOM   2677  CD1 PHE F  68      -0.902 -10.349  15.240  1.00 38.32           C  
ATOM   2678  CD2 PHE F  68       1.481 -10.507  15.149  1.00 36.81           C  
ATOM   2679  CE1 PHE F  68      -1.002 -11.731  15.055  1.00 39.47           C  
ATOM   2680  CE2 PHE F  68       1.380 -11.889  14.961  1.00 40.05           C  
ATOM   2681  CZ  PHE F  68       0.139 -12.490  14.909  1.00 38.71           C  
ATOM   2682  N   THR F  69       0.165  -5.798  17.616  1.00 31.59           N  
ATOM   2683  CA  THR F  69       0.659  -4.520  18.133  1.00 30.93           C  
ATOM   2684  C   THR F  69       1.924  -4.727  18.961  1.00 34.59           C  
ATOM   2685  O   THR F  69       1.864  -5.338  20.029  1.00 34.82           O  
ATOM   2686  CB  THR F  69      -0.423  -3.790  18.948  1.00 37.70           C  
ATOM   2687  OG1 THR F  69      -1.628  -3.739  18.187  1.00 39.68           O  
ATOM   2688  CG2 THR F  69       0.003  -2.375  19.362  1.00 32.69           C  
ATOM   2689  N   VAL F  70       3.054  -4.181  18.483  1.00 30.46           N  
ATOM   2690  CA  VAL F  70       4.350  -4.220  19.166  1.00 29.99           C  
ATOM   2691  C   VAL F  70       4.485  -2.985  20.078  1.00 35.74           C  
ATOM   2692  O   VAL F  70       4.080  -1.882  19.702  1.00 35.84           O  
ATOM   2693  CB  VAL F  70       5.542  -4.377  18.166  1.00 33.64           C  
ATOM   2694  CG1 VAL F  70       5.688  -3.167  17.247  1.00 33.32           C  
ATOM   2695  CG2 VAL F  70       6.863  -4.692  18.875  1.00 32.92           C  
ATOM   2696  N   SER F  71       5.018  -3.189  21.288  1.00 32.66           N  
ATOM   2697  CA  SER F  71       5.268  -2.124  22.253  1.00 31.90           C  
ATOM   2698  C   SER F  71       6.490  -2.466  23.096  1.00 35.29           C  
ATOM   2699  O   SER F  71       7.025  -3.571  22.973  1.00 35.92           O  
ATOM   2700  CB  SER F  71       4.038  -1.841  23.114  1.00 34.80           C  
ATOM   2701  OG  SER F  71       3.672  -2.959  23.903  1.00 44.48           O  
ATOM   2702  N   ARG F  72       6.946  -1.518  23.926  1.00 41.87           N  
ATOM   2703  CA  ARG F  72       8.101  -1.712  24.797  1.00 41.84           C  
ATOM   2704  C   ARG F  72       8.071  -0.834  26.045  1.00 47.05           C  
ATOM   2705  O   ARG F  72       7.549   0.281  26.015  1.00 46.73           O  
ATOM   2706  CB  ARG F  72       9.432  -1.548  24.027  1.00 39.31           C  
ATOM   2707  CG  ARG F  72       9.645  -0.183  23.365  1.00 42.35           C  
ATOM   2708  CD  ARG F  72      10.805  -0.207  22.387  1.00 39.64           C  
ATOM   2709  NE  ARG F  72      12.083  -0.422  23.069  1.00 45.00           N  
ATOM   2710  CZ  ARG F  72      13.217  -0.766  22.469  1.00 56.12           C  
ATOM   2711  NH1 ARG F  72      13.257  -0.928  21.153  1.00 42.58           N  
ATOM   2712  NH2 ARG F  72      14.319  -0.947  23.179  1.00 42.36           N  
ATOM   2713  N   ASP F  73       8.638  -1.352  27.137  1.00 44.45           N  
ATOM   2714  CA  ASP F  73       8.779  -0.653  28.409  1.00 45.09           C  
ATOM   2715  C   ASP F  73      10.269  -0.650  28.701  1.00 49.36           C  
ATOM   2716  O   ASP F  73      10.823  -1.656  29.157  1.00 48.86           O  
ATOM   2717  CB  ASP F  73       7.971  -1.338  29.534  1.00 47.44           C  
ATOM   2718  CG  ASP F  73       7.895  -0.565  30.848  1.00 59.16           C  
ATOM   2719  OD1 ASP F  73       8.446   0.562  30.916  1.00 60.00           O  
ATOM   2720  OD2 ASP F  73       7.273  -1.080  31.804  1.00 64.41           O  
ATOM   2721  N   ASN F  74      10.924   0.471  28.355  1.00 46.44           N  
ATOM   2722  CA  ASN F  74      12.366   0.660  28.495  1.00 46.59           C  
ATOM   2723  C   ASN F  74      12.864   0.609  29.945  1.00 51.72           C  
ATOM   2724  O   ASN F  74      13.965   0.109  30.169  1.00 51.71           O  
ATOM   2725  CB  ASN F  74      12.817   1.929  27.784  1.00 45.47           C  
ATOM   2726  CG  ASN F  74      12.822   1.782  26.275  1.00 61.72           C  
ATOM   2727  OD1 ASN F  74      12.997   0.683  25.722  1.00 50.76           O  
ATOM   2728  ND2 ASN F  74      12.643   2.889  25.568  1.00 53.33           N  
ATOM   2729  N   ALA F  75      12.050   1.067  30.918  1.00 48.92           N  
ATOM   2730  CA  ALA F  75      12.391   1.025  32.347  1.00 49.43           C  
ATOM   2731  C   ALA F  75      12.390  -0.422  32.872  1.00 53.86           C  
ATOM   2732  O   ALA F  75      13.178  -0.762  33.762  1.00 53.88           O  
ATOM   2733  CB  ALA F  75      11.409   1.869  33.145  1.00 50.49           C  
ATOM   2734  N   LYS F  76      11.519  -1.268  32.299  1.00 50.10           N  
ATOM   2735  CA  LYS F  76      11.381  -2.675  32.661  1.00 50.23           C  
ATOM   2736  C   LYS F  76      12.262  -3.581  31.781  1.00 53.76           C  
ATOM   2737  O   LYS F  76      12.376  -4.776  32.064  1.00 53.82           O  
ATOM   2738  CB  LYS F  76       9.905  -3.092  32.561  1.00 52.76           C  
ATOM   2739  CG  LYS F  76       9.486  -4.103  33.613  1.00 73.01           C  
ATOM   2740  CD  LYS F  76       8.432  -5.063  33.079  1.00 86.03           C  
ATOM   2741  CE  LYS F  76       8.341  -6.319  33.913  1.00 98.20           C  
ATOM   2742  NZ  LYS F  76       7.602  -7.398  33.206  1.00106.77           N  
ATOM   2743  N   ASN F  77      12.899  -3.005  30.733  1.00 46.69           N  
ATOM   2744  CA  ASN F  77      13.747  -3.698  29.744  1.00 46.36           C  
ATOM   2745  C   ASN F  77      13.006  -4.879  29.105  1.00 48.37           C  
ATOM   2746  O   ASN F  77      13.538  -5.990  29.008  1.00 47.62           O  
ATOM   2747  CB  ASN F  77      15.123  -4.092  30.321  1.00 48.23           C  
ATOM   2748  CG  ASN F  77      16.028  -2.913  30.567  1.00 68.50           C  
ATOM   2749  OD1 ASN F  77      16.278  -2.516  31.710  1.00 63.89           O  
ATOM   2750  ND2 ASN F  77      16.525  -2.311  29.502  1.00 57.88           N  
ATOM   2751  N   THR F  78      11.753  -4.620  28.688  1.00 43.88           N  
ATOM   2752  CA  THR F  78      10.854  -5.617  28.116  1.00 42.40           C  
ATOM   2753  C   THR F  78      10.261  -5.171  26.783  1.00 43.94           C  
ATOM   2754  O   THR F  78       9.898  -4.006  26.611  1.00 43.43           O  
ATOM   2755  CB  THR F  78       9.749  -5.980  29.140  1.00 50.16           C  
ATOM   2756  OG1 THR F  78      10.323  -6.098  30.444  1.00 54.08           O  
ATOM   2757  CG2 THR F  78       9.001  -7.270  28.786  1.00 46.09           C  
ATOM   2758  N   LEU F  79      10.139  -6.131  25.861  1.00 39.02           N  
ATOM   2759  CA  LEU F  79       9.531  -5.984  24.546  1.00 37.82           C  
ATOM   2760  C   LEU F  79       8.210  -6.760  24.573  1.00 41.70           C  
ATOM   2761  O   LEU F  79       8.142  -7.833  25.183  1.00 41.71           O  
ATOM   2762  CB  LEU F  79      10.482  -6.535  23.457  1.00 37.22           C  
ATOM   2763  CG  LEU F  79       9.966  -6.584  22.010  1.00 40.51           C  
ATOM   2764  CD1 LEU F  79       9.727  -5.199  21.452  1.00 40.49           C  
ATOM   2765  CD2 LEU F  79      10.910  -7.366  21.119  1.00 40.50           C  
ATOM   2766  N   TYR F  80       7.158  -6.205  23.945  1.00 37.77           N  
ATOM   2767  CA  TYR F  80       5.845  -6.843  23.908  1.00 37.44           C  
ATOM   2768  C   TYR F  80       5.297  -7.002  22.497  1.00 40.42           C  
ATOM   2769  O   TYR F  80       5.645  -6.229  21.602  1.00 39.54           O  
ATOM   2770  CB  TYR F  80       4.822  -6.065  24.758  1.00 38.80           C  
ATOM   2771  CG  TYR F  80       5.163  -5.944  26.225  1.00 41.04           C  
ATOM   2772  CD1 TYR F  80       4.911  -6.990  27.108  1.00 43.38           C  
ATOM   2773  CD2 TYR F  80       5.653  -4.751  26.749  1.00 42.18           C  
ATOM   2774  CE1 TYR F  80       5.203  -6.877  28.467  1.00 44.12           C  
ATOM   2775  CE2 TYR F  80       5.937  -4.621  28.109  1.00 43.72           C  
ATOM   2776  CZ  TYR F  80       5.709  -5.687  28.965  1.00 51.64           C  
ATOM   2777  OH  TYR F  80       5.984  -5.567  30.308  1.00 53.76           O  
ATOM   2778  N   LEU F  81       4.406  -7.994  22.321  1.00 36.65           N  
ATOM   2779  CA  LEU F  81       3.686  -8.259  21.081  1.00 35.56           C  
ATOM   2780  C   LEU F  81       2.266  -8.724  21.403  1.00 41.48           C  
ATOM   2781  O   LEU F  81       2.053  -9.889  21.757  1.00 42.26           O  
ATOM   2782  CB  LEU F  81       4.413  -9.252  20.145  1.00 34.18           C  
ATOM   2783  CG  LEU F  81       3.798  -9.430  18.743  1.00 37.49           C  
ATOM   2784  CD1 LEU F  81       4.017  -8.198  17.863  1.00 36.92           C  
ATOM   2785  CD2 LEU F  81       4.345 -10.659  18.051  1.00 38.90           C  
ATOM   2786  N   GLN F  82       1.302  -7.796  21.305  1.00 35.09           N  
ATOM   2787  CA  GLN F  82      -0.108  -8.103  21.517  1.00 35.24           C  
ATOM   2788  C   GLN F  82      -0.595  -8.726  20.212  1.00 40.43           C  
ATOM   2789  O   GLN F  82      -0.453  -8.120  19.150  1.00 39.41           O  
ATOM   2790  CB  GLN F  82      -0.911  -6.838  21.888  1.00 35.77           C  
ATOM   2791  CG  GLN F  82      -2.393  -7.100  22.192  1.00 43.06           C  
ATOM   2792  CD  GLN F  82      -2.634  -7.968  23.406  1.00 51.46           C  
ATOM   2793  OE1 GLN F  82      -1.959  -7.852  24.434  1.00 48.71           O  
ATOM   2794  NE2 GLN F  82      -3.615  -8.856  23.315  1.00 31.46           N  
ATOM   2795  N   MET F  83      -1.085  -9.963  20.287  1.00 38.81           N  
ATOM   2796  CA  MET F  83      -1.530 -10.720  19.124  1.00 39.27           C  
ATOM   2797  C   MET F  83      -3.017 -10.988  19.200  1.00 43.77           C  
ATOM   2798  O   MET F  83      -3.434 -11.879  19.937  1.00 44.39           O  
ATOM   2799  CB  MET F  83      -0.748 -12.035  19.025  1.00 42.68           C  
ATOM   2800  CG  MET F  83       0.659 -11.861  18.516  1.00 47.73           C  
ATOM   2801  SD  MET F  83       1.730 -13.285  18.841  1.00 54.17           S  
ATOM   2802  CE  MET F  83       1.159 -14.419  17.708  1.00 51.21           C  
ATOM   2803  N   ASN F  84      -3.819 -10.212  18.453  1.00 39.52           N  
ATOM   2804  CA  ASN F  84      -5.274 -10.366  18.419  1.00 39.38           C  
ATOM   2805  C   ASN F  84      -5.719 -11.040  17.133  1.00 44.27           C  
ATOM   2806  O   ASN F  84      -4.948 -11.094  16.173  1.00 43.41           O  
ATOM   2807  CB  ASN F  84      -5.974  -9.012  18.568  1.00 38.24           C  
ATOM   2808  CG  ASN F  84      -5.644  -8.273  19.836  1.00 54.88           C  
ATOM   2809  OD1 ASN F  84      -5.497  -8.853  20.920  1.00 47.93           O  
ATOM   2810  ND2 ASN F  84      -5.538  -6.965  19.723  1.00 46.27           N  
ATOM   2811  N   SER F  85      -6.975 -11.543  17.115  1.00 42.09           N  
ATOM   2812  CA  SER F  85      -7.618 -12.213  15.979  1.00 42.60           C  
ATOM   2813  C   SER F  85      -6.684 -13.242  15.329  1.00 46.82           C  
ATOM   2814  O   SER F  85      -6.502 -13.252  14.107  1.00 47.06           O  
ATOM   2815  CB  SER F  85      -8.130 -11.186  14.968  1.00 46.68           C  
ATOM   2816  OG  SER F  85      -9.058 -10.293  15.563  1.00 57.32           O  
ATOM   2817  N   LEU F  86      -6.057 -14.080  16.176  1.00 42.92           N  
ATOM   2818  CA  LEU F  86      -5.103 -15.107  15.771  1.00 42.58           C  
ATOM   2819  C   LEU F  86      -5.692 -16.113  14.801  1.00 48.21           C  
ATOM   2820  O   LEU F  86      -6.806 -16.594  14.999  1.00 48.48           O  
ATOM   2821  CB  LEU F  86      -4.468 -15.794  16.988  1.00 42.55           C  
ATOM   2822  CG  LEU F  86      -3.343 -14.999  17.659  1.00 46.10           C  
ATOM   2823  CD1 LEU F  86      -3.032 -15.531  19.037  1.00 46.11           C  
ATOM   2824  CD2 LEU F  86      -2.095 -14.996  16.806  1.00 48.21           C  
ATOM   2825  N   LYS F  87      -4.949 -16.373  13.718  1.00 45.47           N  
ATOM   2826  CA  LYS F  87      -5.305 -17.264  12.618  1.00 45.99           C  
ATOM   2827  C   LYS F  87      -4.396 -18.498  12.618  1.00 50.84           C  
ATOM   2828  O   LYS F  87      -3.253 -18.389  13.070  1.00 50.07           O  
ATOM   2829  CB  LYS F  87      -5.138 -16.521  11.277  1.00 48.28           C  
ATOM   2830  CG  LYS F  87      -6.131 -15.391  11.051  1.00 60.49           C  
ATOM   2831  CD  LYS F  87      -5.820 -14.656   9.759  1.00 71.13           C  
ATOM   2832  CE  LYS F  87      -6.640 -13.401   9.616  1.00 80.86           C  
ATOM   2833  NZ  LYS F  87      -6.345 -12.699   8.340  1.00 89.71           N  
ATOM   2834  N   PRO F  88      -4.837 -19.658  12.063  1.00 48.69           N  
ATOM   2835  CA  PRO F  88      -3.947 -20.841  12.006  1.00 49.83           C  
ATOM   2836  C   PRO F  88      -2.569 -20.597  11.384  1.00 54.51           C  
ATOM   2837  O   PRO F  88      -1.615 -21.257  11.781  1.00 54.89           O  
ATOM   2838  CB  PRO F  88      -4.755 -21.848  11.185  1.00 52.63           C  
ATOM   2839  CG  PRO F  88      -6.179 -21.466  11.442  1.00 56.32           C  
ATOM   2840  CD  PRO F  88      -6.163 -19.966  11.484  1.00 50.50           C  
ATOM   2841  N   GLU F  89      -2.458 -19.632  10.442  1.00 50.55           N  
ATOM   2842  CA  GLU F  89      -1.202 -19.249   9.765  1.00 50.12           C  
ATOM   2843  C   GLU F  89      -0.170 -18.619  10.726  1.00 52.24           C  
ATOM   2844  O   GLU F  89       1.032 -18.611  10.428  1.00 51.81           O  
ATOM   2845  CB  GLU F  89      -1.484 -18.311   8.570  1.00 51.65           C  
ATOM   2846  CG  GLU F  89      -2.140 -16.987   8.945  1.00 60.65           C  
ATOM   2847  CD  GLU F  89      -2.659 -16.148   7.793  1.00 82.33           C  
ATOM   2848  OE1 GLU F  89      -2.257 -14.966   7.690  1.00 64.75           O  
ATOM   2849  OE2 GLU F  89      -3.501 -16.657   7.017  1.00 82.27           O  
ATOM   2850  N   ASP F  90      -0.649 -18.081  11.864  1.00 47.05           N  
ATOM   2851  CA  ASP F  90       0.184 -17.454  12.891  1.00 45.68           C  
ATOM   2852  C   ASP F  90       0.796 -18.482  13.850  1.00 50.43           C  
ATOM   2853  O   ASP F  90       1.624 -18.108  14.677  1.00 50.48           O  
ATOM   2854  CB  ASP F  90      -0.608 -16.392  13.680  1.00 46.27           C  
ATOM   2855  CG  ASP F  90      -1.326 -15.353  12.844  1.00 50.66           C  
ATOM   2856  OD1 ASP F  90      -0.682 -14.752  11.962  1.00 50.13           O  
ATOM   2857  OD2 ASP F  90      -2.517 -15.106  13.108  1.00 55.65           O  
ATOM   2858  N   ALA F  91       0.398 -19.767  13.752  1.00 47.46           N  
ATOM   2859  CA  ALA F  91       0.936 -20.818  14.619  1.00 47.89           C  
ATOM   2860  C   ALA F  91       2.409 -21.047  14.284  1.00 52.22           C  
ATOM   2861  O   ALA F  91       2.744 -21.458  13.164  1.00 52.91           O  
ATOM   2862  CB  ALA F  91       0.135 -22.103  14.470  1.00 49.21           C  
ATOM   2863  N   ALA F  92       3.289 -20.696  15.241  1.00 47.71           N  
ATOM   2864  CA  ALA F  92       4.744 -20.759  15.100  1.00 47.62           C  
ATOM   2865  C   ALA F  92       5.457 -20.620  16.450  1.00 51.18           C  
ATOM   2866  O   ALA F  92       4.827 -20.330  17.470  1.00 49.95           O  
ATOM   2867  CB  ALA F  92       5.206 -19.623  14.184  1.00 47.85           C  
ATOM   2868  N   GLN F  93       6.789 -20.788  16.427  1.00 48.43           N  
ATOM   2869  CA  GLN F  93       7.682 -20.557  17.556  1.00 48.34           C  
ATOM   2870  C   GLN F  93       8.110 -19.099  17.358  1.00 51.17           C  
ATOM   2871  O   GLN F  93       8.599 -18.751  16.284  1.00 51.03           O  
ATOM   2872  CB  GLN F  93       8.893 -21.511  17.495  1.00 50.80           C  
ATOM   2873  CG  GLN F  93       9.816 -21.447  18.720  1.00 64.58           C  
ATOM   2874  CD  GLN F  93       9.333 -22.178  19.958  1.00 78.88           C  
ATOM   2875  OE1 GLN F  93       8.384 -22.974  19.936  1.00 71.59           O  
ATOM   2876  NE2 GLN F  93      10.013 -21.945  21.070  1.00 69.72           N  
ATOM   2877  N   TYR F  94       7.846 -18.238  18.347  1.00 46.96           N  
ATOM   2878  CA  TYR F  94       8.147 -16.810  18.267  1.00 46.16           C  
ATOM   2879  C   TYR F  94       9.359 -16.414  19.087  1.00 52.06           C  
ATOM   2880  O   TYR F  94       9.489 -16.810  20.245  1.00 52.84           O  
ATOM   2881  CB  TYR F  94       6.933 -15.977  18.698  1.00 46.08           C  
ATOM   2882  CG  TYR F  94       5.827 -15.897  17.669  1.00 46.05           C  
ATOM   2883  CD1 TYR F  94       5.005 -16.992  17.413  1.00 47.61           C  
ATOM   2884  CD2 TYR F  94       5.554 -14.707  17.001  1.00 45.88           C  
ATOM   2885  CE1 TYR F  94       3.972 -16.919  16.486  1.00 47.23           C  
ATOM   2886  CE2 TYR F  94       4.512 -14.618  16.080  1.00 45.88           C  
ATOM   2887  CZ  TYR F  94       3.728 -15.729  15.821  1.00 51.18           C  
ATOM   2888  OH  TYR F  94       2.695 -15.649  14.922  1.00 49.42           O  
ATOM   2889  N   TYR F  95      10.215 -15.587  18.491  1.00 49.18           N  
ATOM   2890  CA  TYR F  95      11.449 -15.097  19.092  1.00 49.23           C  
ATOM   2891  C   TYR F  95      11.532 -13.587  18.978  1.00 53.38           C  
ATOM   2892  O   TYR F  95      11.025 -13.008  18.015  1.00 52.34           O  
ATOM   2893  CB  TYR F  95      12.676 -15.662  18.341  1.00 50.40           C  
ATOM   2894  CG  TYR F  95      12.704 -17.160  18.144  1.00 52.44           C  
ATOM   2895  CD1 TYR F  95      13.346 -17.991  19.057  1.00 54.77           C  
ATOM   2896  CD2 TYR F  95      12.166 -17.741  16.999  1.00 53.30           C  
ATOM   2897  CE1 TYR F  95      13.395 -19.371  18.870  1.00 55.78           C  
ATOM   2898  CE2 TYR F  95      12.210 -19.120  16.799  1.00 54.68           C  
ATOM   2899  CZ  TYR F  95      12.835 -19.931  17.732  1.00 62.70           C  
ATOM   2900  OH  TYR F  95      12.886 -21.290  17.533  1.00 64.25           O  
ATOM   2901  N   CYS F  96      12.241 -12.962  19.922  1.00 51.06           N  
ATOM   2902  CA  CYS F  96      12.567 -11.544  19.871  1.00 51.69           C  
ATOM   2903  C   CYS F  96      14.050 -11.466  19.482  1.00 53.24           C  
ATOM   2904  O   CYS F  96      14.801 -12.404  19.761  1.00 53.18           O  
ATOM   2905  CB  CYS F  96      12.294 -10.854  21.201  1.00 53.66           C  
ATOM   2906  SG  CYS F  96      13.188 -11.569  22.598  1.00 59.26           S  
ATOM   2907  N   ALA F  97      14.463 -10.391  18.796  1.00 47.60           N  
ATOM   2908  CA  ALA F  97      15.846 -10.247  18.338  1.00 46.62           C  
ATOM   2909  C   ALA F  97      16.253  -8.794  18.118  1.00 50.18           C  
ATOM   2910  O   ALA F  97      15.413  -7.897  18.177  1.00 49.64           O  
ATOM   2911  CB  ALA F  97      16.062 -11.057  17.063  1.00 46.60           C  
ATOM   2912  N   THR F  98      17.557  -8.572  17.887  1.00 47.21           N  
ATOM   2913  CA  THR F  98      18.163  -7.265  17.617  1.00 46.72           C  
ATOM   2914  C   THR F  98      18.320  -7.057  16.098  1.00 50.16           C  
ATOM   2915  O   THR F  98      18.836  -6.026  15.664  1.00 48.91           O  
ATOM   2916  CB  THR F  98      19.501  -7.127  18.363  1.00 51.04           C  
ATOM   2917  OG1 THR F  98      20.359  -8.208  17.989  1.00 47.83           O  
ATOM   2918  CG2 THR F  98      19.332  -7.065  19.880  1.00 48.54           C  
ATOM   2919  N   ASP F  99      17.848  -8.038  15.303  1.00 47.55           N  
ATOM   2920  CA  ASP F  99      17.870  -8.056  13.838  1.00 47.28           C  
ATOM   2921  C   ASP F  99      16.803  -9.028  13.282  1.00 51.45           C  
ATOM   2922  O   ASP F  99      16.188  -9.767  14.046  1.00 50.23           O  
ATOM   2923  CB  ASP F  99      19.281  -8.409  13.316  1.00 49.59           C  
ATOM   2924  CG  ASP F  99      19.772  -9.794  13.673  1.00 63.23           C  
ATOM   2925  OD1 ASP F  99      19.319 -10.339  14.702  1.00 65.65           O  
ATOM   2926  OD2 ASP F  99      20.624 -10.326  12.937  1.00 69.97           O  
ATOM   2927  N   MET F 100      16.597  -9.026  11.955  1.00 49.30           N  
ATOM   2928  CA  MET F 100      15.617  -9.879  11.279  1.00 49.97           C  
ATOM   2929  C   MET F 100      16.061 -11.346  11.144  1.00 56.67           C  
ATOM   2930  O   MET F 100      15.205 -12.229  11.020  1.00 57.37           O  
ATOM   2931  CB  MET F 100      15.232  -9.288   9.914  1.00 51.73           C  
ATOM   2932  CG  MET F 100      14.364  -8.055  10.019  1.00 54.43           C  
ATOM   2933  SD  MET F 100      13.950  -7.382   8.400  1.00 57.85           S  
ATOM   2934  CE  MET F 100      12.959  -6.046   8.872  1.00 54.20           C  
ATOM   2935  N   SER F 101      17.383 -11.605  11.193  1.00 62.86           N  
ATOM   2936  CA  SER F 101      17.964 -12.948  11.087  1.00 63.83           C  
ATOM   2937  C   SER F 101      17.773 -13.800  12.346  1.00 68.87           C  
ATOM   2938  O   SER F 101      17.908 -15.026  12.288  1.00 69.18           O  
ATOM   2939  CB  SER F 101      19.446 -12.865  10.735  1.00 67.57           C  
ATOM   2940  OG  SER F 101      19.628 -12.318   9.440  1.00 76.97           O  
ATOM   2941  N   GLY F 102      17.473 -13.148  13.463  1.00 65.41           N  
ATOM   2942  CA  GLY F 102      17.272 -13.816  14.740  1.00 65.26           C  
ATOM   2943  C   GLY F 102      18.548 -13.974  15.540  1.00 69.35           C  
ATOM   2944  O   GLY F 102      18.681 -14.934  16.303  1.00 69.11           O  
ATOM   2945  N   THR F 103      19.503 -13.041  15.374  1.00 65.61           N  
ATOM   2946  CA  THR F 103      20.741 -13.065  16.152  1.00 65.84           C  
ATOM   2947  C   THR F 103      20.372 -12.588  17.558  1.00 70.93           C  
ATOM   2948  O   THR F 103      19.595 -11.635  17.710  1.00 70.91           O  
ATOM   2949  CB  THR F 103      21.855 -12.220  15.498  1.00 72.03           C  
ATOM   2950  OG1 THR F 103      21.939 -12.523  14.104  1.00 70.22           O  
ATOM   2951  CG2 THR F 103      23.218 -12.433  16.152  1.00 70.67           C  
ATOM   2952  N   TYR F 104      20.890 -13.304  18.570  1.00 67.48           N  
ATOM   2953  CA  TYR F 104      20.708 -13.102  20.010  1.00 67.24           C  
ATOM   2954  C   TYR F 104      19.327 -13.538  20.518  1.00 70.46           C  
ATOM   2955  O   TYR F 104      19.003 -13.270  21.678  1.00 70.59           O  
ATOM   2956  CB  TYR F 104      21.054 -11.666  20.451  1.00 69.01           C  
ATOM   2957  CG  TYR F 104      22.504 -11.302  20.211  1.00 71.05           C  
ATOM   2958  CD1 TYR F 104      23.535 -12.029  20.804  1.00 72.93           C  
ATOM   2959  CD2 TYR F 104      22.848 -10.225  19.402  1.00 72.05           C  
ATOM   2960  CE1 TYR F 104      24.871 -11.706  20.578  1.00 74.09           C  
ATOM   2961  CE2 TYR F 104      24.181  -9.885  19.179  1.00 73.46           C  
ATOM   2962  CZ  TYR F 104      25.190 -10.631  19.766  1.00 81.45           C  
ATOM   2963  OH  TYR F 104      26.505 -10.299  19.544  1.00 84.15           O  
ATOM   2964  N   ARG F 105      18.553 -14.280  19.689  1.00 66.00           N  
ATOM   2965  CA  ARG F 105      17.232 -14.789  20.072  1.00 65.10           C  
ATOM   2966  C   ARG F 105      17.328 -15.822  21.198  1.00 68.00           C  
ATOM   2967  O   ARG F 105      18.334 -16.524  21.309  1.00 67.88           O  
ATOM   2968  CB  ARG F 105      16.457 -15.338  18.853  1.00 64.75           C  
ATOM   2969  CG  ARG F 105      16.908 -16.703  18.315  1.00 72.23           C  
ATOM   2970  CD  ARG F 105      16.195 -17.015  17.013  1.00 81.13           C  
ATOM   2971  NE  ARG F 105      16.390 -18.397  16.577  1.00 90.48           N  
ATOM   2972  CZ  ARG F 105      17.254 -18.777  15.642  1.00108.75           C  
ATOM   2973  NH1 ARG F 105      18.029 -17.882  15.040  1.00 96.20           N  
ATOM   2974  NH2 ARG F 105      17.356 -20.055  15.304  1.00 99.84           N  
ATOM   2975  N   GLY F 106      16.292 -15.887  22.028  1.00 63.60           N  
ATOM   2976  CA  GLY F 106      16.231 -16.830  23.138  1.00 62.07           C  
ATOM   2977  C   GLY F 106      15.758 -18.195  22.694  1.00 64.07           C  
ATOM   2978  O   GLY F 106      15.982 -18.592  21.546  1.00 63.36           O  
ATOM   2979  N   GLN F 107      15.081 -18.921  23.597  1.00 67.93           N  
ATOM   2980  CA  GLN F 107      14.560 -20.254  23.285  1.00 65.56           C  
ATOM   2981  C   GLN F 107      13.185 -20.183  22.605  1.00 65.13           C  
ATOM   2982  O   GLN F 107      12.675 -21.194  22.112  1.00 63.58           O  
ATOM   2983  CB  GLN F 107      14.546 -21.157  24.534  1.00 67.88           C  
ATOM   2984  CG  GLN F 107      15.931 -21.429  25.150  1.00 91.12           C  
ATOM   2985  CD  GLN F 107      16.935 -22.048  24.196  1.00115.89           C  
ATOM   2986  OE1 GLN F 107      17.899 -21.400  23.766  1.00113.85           O  
ATOM   2987  NE2 GLN F 107      16.746 -23.318  23.860  1.00108.52           N  
ATOM   2988  N   GLY F 108      12.621 -18.981  22.566  1.00 59.76           N  
ATOM   2989  CA  GLY F 108      11.327 -18.722  21.957  1.00 56.29           C  
ATOM   2990  C   GLY F 108      10.153 -19.165  22.798  1.00 57.94           C  
ATOM   2991  O   GLY F 108      10.318 -19.658  23.919  1.00 58.45           O  
ATOM   2992  N   THR F 109       8.952 -18.973  22.250  1.00 51.69           N  
ATOM   2993  CA  THR F 109       7.689 -19.344  22.881  1.00 49.42           C  
ATOM   2994  C   THR F 109       6.747 -19.869  21.784  1.00 52.13           C  
ATOM   2995  O   THR F 109       6.681 -19.294  20.692  1.00 51.24           O  
ATOM   2996  CB  THR F 109       7.159 -18.202  23.791  1.00 50.68           C  
ATOM   2997  OG1 THR F 109       6.107 -18.687  24.623  1.00 49.10           O  
ATOM   2998  CG2 THR F 109       6.746 -16.938  23.031  1.00 43.08           C  
ATOM   2999  N   GLN F 110       6.098 -21.008  22.047  1.00 48.92           N  
ATOM   3000  CA  GLN F 110       5.216 -21.672  21.092  1.00 48.44           C  
ATOM   3001  C   GLN F 110       3.809 -21.096  21.095  1.00 52.18           C  
ATOM   3002  O   GLN F 110       3.184 -21.002  22.149  1.00 51.37           O  
ATOM   3003  CB  GLN F 110       5.187 -23.196  21.335  1.00 50.43           C  
ATOM   3004  CG  GLN F 110       4.453 -23.978  20.241  1.00 67.73           C  
ATOM   3005  CD  GLN F 110       4.598 -25.473  20.366  1.00 86.27           C  
ATOM   3006  OE1 GLN F 110       4.345 -26.072  21.418  1.00 82.00           O  
ATOM   3007  NE2 GLN F 110       4.956 -26.116  19.267  1.00 78.40           N  
ATOM   3008  N   VAL F 111       3.309 -20.747  19.899  1.00 49.46           N  
ATOM   3009  CA  VAL F 111       1.959 -20.228  19.682  1.00 49.48           C  
ATOM   3010  C   VAL F 111       1.194 -21.280  18.869  1.00 55.31           C  
ATOM   3011  O   VAL F 111       1.671 -21.694  17.810  1.00 55.05           O  
ATOM   3012  CB  VAL F 111       1.978 -18.839  18.988  1.00 52.74           C  
ATOM   3013  CG1 VAL F 111       0.591 -18.437  18.486  1.00 52.65           C  
ATOM   3014  CG2 VAL F 111       2.548 -17.771  19.915  1.00 52.22           C  
ATOM   3015  N   THR F 112       0.025 -21.714  19.373  1.00 53.38           N  
ATOM   3016  CA  THR F 112      -0.815 -22.701  18.691  1.00 55.31           C  
ATOM   3017  C   THR F 112      -2.235 -22.176  18.510  1.00 60.13           C  
ATOM   3018  O   THR F 112      -2.834 -21.682  19.466  1.00 59.64           O  
ATOM   3019  CB  THR F 112      -0.780 -24.074  19.388  1.00 67.60           C  
ATOM   3020  OG1 THR F 112       0.478 -24.274  20.038  1.00 68.55           O  
ATOM   3021  CG2 THR F 112      -1.049 -25.222  18.421  1.00 68.37           C  
ATOM   3022  N   VAL F 113      -2.760 -22.266  17.276  1.00 58.45           N  
ATOM   3023  CA  VAL F 113      -4.112 -21.824  16.922  1.00 60.26           C  
ATOM   3024  C   VAL F 113      -4.897 -23.053  16.434  1.00 68.91           C  
ATOM   3025  O   VAL F 113      -4.629 -23.557  15.338  1.00 69.93           O  
ATOM   3026  CB  VAL F 113      -4.114 -20.660  15.889  1.00 63.63           C  
ATOM   3027  CG1 VAL F 113      -5.523 -20.121  15.675  1.00 64.98           C  
ATOM   3028  CG2 VAL F 113      -3.174 -19.532  16.311  1.00 61.08           C  
ATOM   3029  N   SER F 114      -5.825 -23.568  17.272  1.00 67.74           N  
ATOM   3030  CA  SER F 114      -6.606 -24.770  16.950  1.00 71.22           C  
ATOM   3031  C   SER F 114      -8.044 -24.744  17.477  1.00 78.03           C  
ATOM   3032  O   SER F 114      -8.287 -24.289  18.598  1.00 76.45           O  
ATOM   3033  CB  SER F 114      -5.897 -26.021  17.462  1.00 75.19           C  
ATOM   3034  OG  SER F 114      -4.585 -26.151  16.936  1.00 82.38           O  
ATOM   3035  N   SER F 115      -8.984 -25.290  16.667  1.00 78.64           N  
ATOM   3036  CA  SER F 115     -10.427 -25.435  16.924  1.00108.94           C  
ATOM   3037  C   SER F 115     -11.137 -24.138  17.300  1.00143.08           C  
ATOM   3038  O   SER F 115     -11.960 -23.640  16.534  1.00108.51           O  
ATOM   3039  CB  SER F 115     -10.697 -26.520  17.964  1.00113.92           C  
ATOM   3040  OG  SER F 115     -10.177 -27.773  17.553  1.00123.75           O  
