# Supplementary material for: A non-redundant data set of nanobody-antigen crystal structures
Source: Data Brief. 2019 Mar 6;24:103754. doi: 10.1016/j.dib.2019.103754 (PMC6441729; doi:10.1016/j.dib.2019.103754)
Supplement: Multimedia component 6 [file mmc6.zip › extended_dataset/Nb_2/6h02_2.pdb]

ATOM  10776  N   GLN B   1      25.053  51.468  23.708  1.00 87.39           N  
ATOM  10777  CA  GLN B   1      26.145  51.647  22.760  1.00 92.36           C  
ATOM  10778  C   GLN B   1      26.377  50.378  21.941  1.00 91.30           C  
ATOM  10779  O   GLN B   1      26.458  49.279  22.489  1.00 91.84           O  
ATOM  10780  CB  GLN B   1      27.425  52.055  23.495  1.00102.33           C  
ATOM  10781  CG  GLN B   1      27.747  51.200  24.714  1.00113.70           C  
ATOM  10782  CD  GLN B   1      28.895  50.238  24.472  1.00121.58           C  
ATOM  10783  OE1 GLN B   1      29.839  50.551  23.746  1.00123.91           O  
ATOM  10784  NE2 GLN B   1      28.820  49.059  25.079  1.00122.64           N  
ATOM  10785  N   VAL B   2      26.472  50.540  20.623  1.00 89.88           N  
ATOM  10786  CA  VAL B   2      26.683  49.432  19.697  1.00 87.51           C  
ATOM  10787  C   VAL B   2      27.680  49.879  18.638  1.00 89.36           C  
ATOM  10788  O   VAL B   2      27.490  50.922  18.002  1.00 91.65           O  
ATOM  10789  CB  VAL B   2      25.367  48.972  19.039  1.00 84.10           C  
ATOM  10790  CG1 VAL B   2      25.652  48.082  17.841  1.00 85.23           C  
ATOM  10791  CG2 VAL B   2      24.494  48.241  20.048  1.00 76.79           C  
ATOM  10792  N   GLN B   3      28.739  49.096  18.447  1.00 91.55           N  
ATOM  10793  CA  GLN B   3      29.789  49.405  17.486  1.00 84.13           C  
ATOM  10794  C   GLN B   3      29.667  48.502  16.266  1.00 81.71           C  
ATOM  10795  O   GLN B   3      29.292  47.331  16.382  1.00 82.13           O  
ATOM  10796  CB  GLN B   3      31.178  49.249  18.111  1.00 83.02           C  
ATOM  10797  CG  GLN B   3      31.411  50.109  19.343  1.00 89.08           C  
ATOM  10798  CD  GLN B   3      30.945  49.438  20.619  1.00 97.15           C  
ATOM  10799  OE1 GLN B   3      31.178  48.248  20.828  1.00103.57           O  
ATOM  10800  NE2 GLN B   3      30.280  50.200  21.479  1.00 96.24           N  
ATOM  10801  N   LEU B   4      29.989  49.055  15.098  1.00 80.43           N  
ATOM  10802  CA  LEU B   4      29.921  48.335  13.835  1.00 79.10           C  
ATOM  10803  C   LEU B   4      31.168  48.641  13.021  1.00 84.03           C  
ATOM  10804  O   LEU B   4      31.596  49.796  12.942  1.00 96.13           O  
ATOM  10805  CB  LEU B   4      28.665  48.719  13.039  1.00 77.74           C  
ATOM  10806  CG  LEU B   4      27.323  48.525  13.748  1.00 74.40           C  
ATOM  10807  CD1 LEU B   4      26.203  49.195  12.972  1.00 75.36           C  
ATOM  10808  CD2 LEU B   4      27.030  47.047  13.944  1.00 73.40           C  
ATOM  10809  N   VAL B   5      31.753  47.604  12.421  1.00 82.88           N  
ATOM  10810  CA  VAL B   5      32.978  47.736  11.635  1.00 84.10           C  
ATOM  10811  C   VAL B   5      32.800  46.936  10.350  1.00 85.55           C  
ATOM  10812  O   VAL B   5      32.849  45.701  10.373  1.00 84.11           O  
ATOM  10813  CB  VAL B   5      34.222  47.254  12.398  1.00 82.25           C  
ATOM  10814  CG1 VAL B   5      35.451  47.329  11.506  1.00 79.48           C  
ATOM  10815  CG2 VAL B   5      34.432  48.077  13.662  1.00 83.75           C  
ATOM  10816  N   GLU B   6      32.598  47.631   9.232  1.00 85.41           N  
ATOM  10817  CA  GLU B   6      32.493  46.961   7.945  1.00 83.77           C  
ATOM  10818  C   GLU B   6      33.852  46.413   7.517  1.00 86.19           C  
ATOM  10819  O   GLU B   6      34.902  46.809   8.031  1.00 92.65           O  
ATOM  10820  CB  GLU B   6      31.960  47.914   6.874  1.00 83.11           C  
ATOM  10821  CG  GLU B   6      30.573  48.476   7.137  1.00 82.96           C  
ATOM  10822  CD  GLU B   6      30.597  49.713   8.012  1.00 82.54           C  
ATOM  10823  OE1 GLU B   6      31.699  50.131   8.426  1.00 79.00           O  
ATOM  10824  OE2 GLU B   6      29.513  50.271   8.282  1.00 83.98           O  
ATOM  10825  N   SER B   7      33.820  45.494   6.553  1.00 86.21           N  
ATOM  10826  CA  SER B   7      35.024  44.849   6.042  1.00 82.57           C  
ATOM  10827  C   SER B   7      34.661  44.021   4.818  1.00 82.40           C  
ATOM  10828  O   SER B   7      33.548  43.498   4.719  1.00 86.53           O  
ATOM  10829  CB  SER B   7      35.677  43.959   7.107  1.00 86.87           C  
ATOM  10830  OG  SER B   7      36.786  43.257   6.576  1.00102.88           O  
ATOM  10831  N   GLY B   8      35.611  43.910   3.888  1.00 87.96           N  
ATOM  10832  CA  GLY B   8      35.473  43.025   2.746  1.00 92.48           C  
ATOM  10833  C   GLY B   8      35.379  43.696   1.392  1.00 94.50           C  
ATOM  10834  O   GLY B   8      35.225  42.992   0.388  1.00 97.96           O  
ATOM  10835  N   GLY B   9      35.465  45.021   1.318  1.00 89.08           N  
ATOM  10836  CA  GLY B   9      35.375  45.726   0.058  1.00 89.10           C  
ATOM  10837  C   GLY B   9      36.706  45.788  -0.667  1.00 92.78           C  
ATOM  10838  O   GLY B   9      37.698  45.173  -0.273  1.00 99.68           O  
ATOM  10839  N   GLY B  10      36.715  46.555  -1.750  1.00 91.82           N  
ATOM  10840  CA  GLY B  10      37.899  46.761  -2.551  1.00 98.26           C  
ATOM  10841  C   GLY B  10      37.547  46.867  -4.020  1.00101.99           C  
ATOM  10842  O   GLY B  10      36.380  46.958  -4.400  1.00105.57           O  
ATOM  10843  N   LEU B  11      38.583  46.855  -4.857  1.00 98.54           N  
ATOM  10844  CA  LEU B  11      38.409  46.965  -6.300  1.00 94.99           C  
ATOM  10845  C   LEU B  11      38.066  45.597  -6.878  1.00 97.82           C  
ATOM  10846  O   LEU B  11      38.822  44.635  -6.703  1.00106.50           O  
ATOM  10847  CB  LEU B  11      39.675  47.526  -6.946  1.00 94.00           C  
ATOM  10848  CG  LEU B  11      39.603  47.884  -8.431  1.00 93.52           C  
ATOM  10849  CD1 LEU B  11      38.645  49.042  -8.658  1.00 92.93           C  
ATOM  10850  CD2 LEU B  11      40.987  48.218  -8.961  1.00 91.70           C  
ATOM  10851  N   VAL B  12      36.924  45.509  -7.560  1.00 92.10           N  
ATOM  10852  CA  VAL B  12      36.436  44.262  -8.138  1.00 95.51           C  
ATOM  10853  C   VAL B  12      35.967  44.542  -9.560  1.00 93.96           C  
ATOM  10854  O   VAL B  12      35.462  45.626  -9.863  1.00 93.90           O  
ATOM  10855  CB  VAL B  12      35.298  43.648  -7.285  1.00106.49           C  
ATOM  10856  CG1 VAL B  12      34.800  42.349  -7.891  1.00109.37           C  
ATOM  10857  CG2 VAL B  12      35.764  43.415  -5.855  1.00111.38           C  
ATOM  10858  N   GLN B  13      36.149  43.562 -10.442  1.00 98.72           N  
ATOM  10859  CA  GLN B  13      35.719  43.711 -11.823  1.00102.84           C  
ATOM  10860  C   GLN B  13      34.205  43.549 -11.942  1.00 96.75           C  
ATOM  10861  O   GLN B  13      33.534  43.026 -11.048  1.00 98.00           O  
ATOM  10862  CB  GLN B  13      36.423  42.697 -12.725  1.00112.84           C  
ATOM  10863  CG  GLN B  13      37.915  42.932 -12.879  1.00125.72           C  
ATOM  10864  CD  GLN B  13      38.543  42.024 -13.918  1.00135.62           C  
ATOM  10865  OE1 GLN B  13      37.870  41.178 -14.507  1.00140.36           O  
ATOM  10866  NE2 GLN B  13      39.839  42.197 -14.150  1.00137.57           N  
ATOM  10867  N   ALA B  14      33.672  44.007 -13.073  1.00 94.73           N  
ATOM  10868  CA  ALA B  14      32.240  43.933 -13.320  1.00 91.25           C  
ATOM  10869  C   ALA B  14      31.800  42.488 -13.526  1.00 94.89           C  
ATOM  10870  O   ALA B  14      32.531  41.663 -14.080  1.00 97.65           O  
ATOM  10871  CB  ALA B  14      31.863  44.773 -14.540  1.00 81.91           C  
ATOM  10872  N   GLY B  15      30.583  42.189 -13.072  1.00 90.76           N  
ATOM  10873  CA  GLY B  15      30.048  40.847 -13.138  1.00 82.95           C  
ATOM  10874  C   GLY B  15      30.535  39.907 -12.059  1.00 84.19           C  
ATOM  10875  O   GLY B  15      29.970  38.815 -11.912  1.00 88.63           O  
ATOM  10876  N   ALA B  16      31.557  40.288 -11.297  1.00 84.36           N  
ATOM  10877  CA  ALA B  16      32.088  39.433 -10.249  1.00 85.80           C  
ATOM  10878  C   ALA B  16      31.272  39.600  -8.968  1.00 83.96           C  
ATOM  10879  O   ALA B  16      30.284  40.337  -8.918  1.00 81.12           O  
ATOM  10880  CB  ALA B  16      33.565  39.739 -10.011  1.00 86.49           C  
ATOM  10881  N   SER B  17      31.694  38.908  -7.915  1.00 87.62           N  
ATOM  10882  CA  SER B  17      30.985  38.904  -6.646  1.00 86.25           C  
ATOM  10883  C   SER B  17      31.848  39.525  -5.554  1.00 88.00           C  
ATOM  10884  O   SER B  17      33.039  39.790  -5.737  1.00 93.34           O  
ATOM  10885  CB  SER B  17      30.572  37.482  -6.247  1.00 86.63           C  
ATOM  10886  OG  SER B  17      31.706  36.677  -5.980  1.00 89.19           O  
ATOM  10887  N   LEU B  18      31.220  39.753  -4.403  1.00 93.79           N  
ATOM  10888  CA  LEU B  18      31.895  40.316  -3.243  1.00 94.26           C  
ATOM  10889  C   LEU B  18      31.060  40.003  -2.010  1.00 87.42           C  
ATOM  10890  O   LEU B  18      29.828  40.028  -2.069  1.00 81.44           O  
ATOM  10891  CB  LEU B  18      32.096  41.828  -3.392  1.00104.85           C  
ATOM  10892  CG  LEU B  18      33.141  42.480  -2.486  1.00115.39           C  
ATOM  10893  CD1 LEU B  18      34.490  41.801  -2.660  1.00114.09           C  
ATOM  10894  CD2 LEU B  18      33.245  43.968  -2.781  1.00119.90           C  
ATOM  10895  N   ARG B  19      31.733  39.705  -0.902  1.00 86.04           N  
ATOM  10896  CA  ARG B  19      31.076  39.311   0.342  1.00 85.07           C  
ATOM  10897  C   ARG B  19      31.514  40.267   1.448  1.00 83.99           C  
ATOM  10898  O   ARG B  19      32.582  40.095   2.044  1.00 82.02           O  
ATOM  10899  CB  ARG B  19      31.397  37.860   0.690  1.00 92.18           C  
ATOM  10900  CG  ARG B  19      30.811  37.381   2.008  1.00 96.97           C  
ATOM  10901  CD  ARG B  19      30.939  35.873   2.129  1.00103.57           C  
ATOM  10902  NE  ARG B  19      30.757  35.405   3.499  1.00110.10           N  
ATOM  10903  CZ  ARG B  19      31.754  35.206   4.356  1.00116.16           C  
ATOM  10904  NH1 ARG B  19      33.006  35.439   3.986  1.00118.13           N  
ATOM  10905  NH2 ARG B  19      31.500  34.774   5.583  1.00118.74           N  
ATOM  10906  N   LEU B  20      30.689  41.273   1.716  1.00 83.29           N  
ATOM  10907  CA  LEU B  20      30.948  42.200   2.806  1.00 78.80           C  
ATOM  10908  C   LEU B  20      30.590  41.563   4.143  1.00 79.72           C  
ATOM  10909  O   LEU B  20      29.696  40.717   4.234  1.00 83.29           O  
ATOM  10910  CB  LEU B  20      30.148  43.490   2.620  1.00 77.00           C  
ATOM  10911  CG  LEU B  20      30.682  44.600   1.710  1.00 79.58           C  
ATOM  10912  CD1 LEU B  20      30.922  44.115   0.290  1.00 81.52           C  
ATOM  10913  CD2 LEU B  20      29.706  45.758   1.714  1.00 75.63           C  
ATOM  10914  N   SER B  21      31.299  41.981   5.189  1.00 78.32           N  
ATOM  10915  CA  SER B  21      31.026  41.514   6.539  1.00 78.38           C  
ATOM  10916  C   SER B  21      31.075  42.694   7.498  1.00 77.79           C  
ATOM  10917  O   SER B  21      31.810  43.661   7.284  1.00 77.71           O  
ATOM  10918  CB  SER B  21      32.016  40.427   6.983  1.00 94.99           C  
ATOM  10919  OG  SER B  21      33.339  40.928   7.043  1.00101.42           O  
ATOM  10920  N   CYS B  22      30.277  42.599   8.558  1.00 77.38           N  
ATOM  10921  CA  CYS B  22      30.134  43.656   9.552  1.00 81.12           C  
ATOM  10922  C   CYS B  22      30.334  43.036  10.925  1.00 77.17           C  
ATOM  10923  O   CYS B  22      29.614  42.104  11.295  1.00 84.14           O  
ATOM  10924  CB  CYS B  22      28.756  44.319   9.443  1.00 83.84           C  
ATOM  10925  SG  CYS B  22      28.365  45.614  10.653  1.00 88.35           S  
ATOM  10926  N   ALA B  23      31.315  43.538  11.671  1.00 77.45           N  
ATOM  10927  CA  ALA B  23      31.617  43.022  13.006  1.00 77.86           C  
ATOM  10928  C   ALA B  23      30.766  43.780  14.018  1.00 98.41           C  
ATOM  10929  O   ALA B  23      31.071  44.920  14.375  1.00 99.74           O  
ATOM  10930  CB  ALA B  23      33.104  43.152  13.312  1.00 78.61           C  
ATOM  10931  N   VAL B  24      29.696  43.143  14.485  1.00 89.45           N  
ATOM  10932  CA  VAL B  24      28.775  43.762  15.428  1.00 80.35           C  
ATOM  10933  C   VAL B  24      29.311  43.564  16.839  1.00 81.09           C  
ATOM  10934  O   VAL B  24      29.577  42.432  17.261  1.00 81.72           O  
ATOM  10935  CB  VAL B  24      27.363  43.173  15.283  1.00 77.42           C  
ATOM  10936  CG1 VAL B  24      26.368  43.977  16.103  1.00 75.05           C  
ATOM  10937  CG2 VAL B  24      26.955  43.140  13.820  1.00 80.95           C  
ATOM  10938  N   SER B  25      29.474  44.667  17.567  1.00 80.09           N  
ATOM  10939  CA  SER B  25      30.050  44.643  18.903  1.00 83.77           C  
ATOM  10940  C   SER B  25      29.262  45.583  19.804  1.00 88.71           C  
ATOM  10941  O   SER B  25      28.459  46.397  19.342  1.00 86.96           O  
ATOM  10942  CB  SER B  25      31.533  45.039  18.879  1.00 84.53           C  
ATOM  10943  OG  SER B  25      32.050  45.175  20.191  1.00 88.88           O  
ATOM  10944  N   GLY B  26      29.500  45.463  21.102  1.00 96.52           N  
ATOM  10945  CA  GLY B  26      28.892  46.352  22.077  1.00100.63           C  
ATOM  10946  C   GLY B  26      27.693  45.706  22.758  1.00101.81           C  
ATOM  10947  O   GLY B  26      27.790  44.597  23.281  1.00101.93           O  
ATOM  10948  N   ARG B  27      26.562  46.409  22.749  1.00 94.19           N  
ATOM  10949  CA  ARG B  27      25.360  45.956  23.445  1.00 98.17           C  
ATOM  10950  C   ARG B  27      24.385  45.326  22.451  1.00 95.33           C  
ATOM  10951  O   ARG B  27      23.305  45.846  22.166  1.00 90.04           O  
ATOM  10952  CB  ARG B  27      24.719  47.116  24.202  1.00104.24           C  
ATOM  10953  CG  ARG B  27      25.576  47.680  25.322  1.00118.09           C  
ATOM  10954  CD  ARG B  27      24.927  48.902  25.954  1.00131.12           C  
ATOM  10955  NE  ARG B  27      23.596  48.608  26.477  1.00141.09           N  
ATOM  10956  CZ  ARG B  27      23.356  48.173  27.710  1.00145.82           C  
ATOM  10957  NH1 ARG B  27      24.361  47.979  28.553  1.00147.83           N  
ATOM  10958  NH2 ARG B  27      22.113  47.931  28.101  1.00146.65           N  
ATOM  10959  N   THR B  28      24.797  44.179  21.917  1.00 99.22           N  
ATOM  10960  CA  THR B  28      23.890  43.370  21.119  1.00100.33           C  
ATOM  10961  C   THR B  28      22.771  42.834  22.003  1.00102.27           C  
ATOM  10962  O   THR B  28      22.965  42.554  23.189  1.00109.82           O  
ATOM  10963  CB  THR B  28      24.635  42.217  20.446  1.00 97.36           C  
ATOM  10964  OG1 THR B  28      25.100  41.297  21.442  1.00 97.92           O  
ATOM  10965  CG2 THR B  28      25.823  42.746  19.655  1.00 97.13           C  
ATOM  10966  N   GLY B  29      21.584  42.696  21.414  1.00 93.95           N  
ATOM  10967  CA  GLY B  29      20.361  42.448  22.145  1.00 95.70           C  
ATOM  10968  C   GLY B  29      19.458  43.661  22.204  1.00 92.35           C  
ATOM  10969  O   GLY B  29      18.236  43.511  22.326  1.00 92.97           O  
ATOM  10970  N   SER B  30      20.037  44.858  22.133  1.00 86.12           N  
ATOM  10971  CA  SER B  30      19.293  46.077  21.854  1.00 83.11           C  
ATOM  10972  C   SER B  30      18.955  46.215  20.378  1.00 79.30           C  
ATOM  10973  O   SER B  30      18.286  47.180  19.994  1.00 86.03           O  
ATOM  10974  CB  SER B  30      20.092  47.299  22.315  1.00 90.56           C  
ATOM  10975  OG  SER B  30      19.485  48.503  21.878  1.00102.89           O  
ATOM  10976  N   ILE B  31      19.397  45.271  19.554  1.00 76.01           N  
ATOM  10977  CA  ILE B  31      19.266  45.341  18.106  1.00 73.82           C  
ATOM  10978  C   ILE B  31      18.059  44.514  17.690  1.00 73.86           C  
ATOM  10979  O   ILE B  31      18.001  43.307  17.957  1.00 72.77           O  
ATOM  10980  CB  ILE B  31      20.539  44.837  17.409  1.00 68.51           C  
ATOM  10981  CG1 ILE B  31      21.742  45.691  17.814  1.00 70.21           C  
ATOM  10982  CG2 ILE B  31      20.348  44.821  15.900  1.00 62.81           C  
ATOM  10983  CD1 ILE B  31      23.067  45.148  17.329  1.00 72.55           C  
ATOM  10984  N   TYR B  32      17.097  45.158  17.035  1.00 77.82           N  
ATOM  10985  CA  TYR B  32      15.966  44.457  16.443  1.00 73.47           C  
ATOM  10986  C   TYR B  32      16.126  44.255  14.944  1.00 60.11           C  
ATOM  10987  O   TYR B  32      15.729  43.212  14.417  1.00 73.38           O  
ATOM  10988  CB  TYR B  32      14.660  45.211  16.713  1.00 65.25           C  
ATOM  10989  CG  TYR B  32      13.441  44.468  16.219  1.00 68.39           C  
ATOM  10990  CD1 TYR B  32      12.856  43.473  16.989  1.00 61.42           C  
ATOM  10991  CD2 TYR B  32      12.884  44.748  14.976  1.00 68.33           C  
ATOM  10992  CE1 TYR B  32      11.749  42.783  16.542  1.00 64.22           C  
ATOM  10993  CE2 TYR B  32      11.776  44.061  14.520  1.00 68.57           C  
ATOM  10994  CZ  TYR B  32      11.213  43.079  15.308  1.00 72.08           C  
ATOM  10995  OH  TYR B  32      10.109  42.391  14.861  1.00 85.72           O  
ATOM  10996  N   THR B  33      16.700  45.231  14.245  1.00 59.72           N  
ATOM  10997  CA  THR B  33      16.898  45.141  12.808  1.00 65.35           C  
ATOM  10998  C   THR B  33      18.282  45.661  12.453  1.00 70.20           C  
ATOM  10999  O   THR B  33      18.834  46.529  13.136  1.00 72.80           O  
ATOM  11000  CB  THR B  33      15.829  45.924  12.031  1.00 63.24           C  
ATOM  11001  OG1 THR B  33      16.159  45.934  10.637  1.00 65.59           O  
ATOM  11002  CG2 THR B  33      15.742  47.354  12.532  1.00 61.12           C  
ATOM  11003  N   MET B  34      18.838  45.114  11.375  1.00 68.62           N  
ATOM  11004  CA  MET B  34      20.145  45.510  10.877  1.00 64.11           C  
ATOM  11005  C   MET B  34      20.079  45.573   9.359  1.00 64.85           C  
ATOM  11006  O   MET B  34      19.289  44.865   8.731  1.00 74.40           O  
ATOM  11007  CB  MET B  34      21.239  44.534  11.339  1.00 65.54           C  
ATOM  11008  CG  MET B  34      22.638  45.122  11.356  1.00 81.77           C  
ATOM  11009  SD  MET B  34      23.848  44.043  12.145  1.00 87.69           S  
ATOM  11010  CE  MET B  34      23.271  44.064  13.839  1.00 83.24           C  
ATOM  11011  N   GLY B  35      20.907  46.435   8.767  1.00 61.10           N  
ATOM  11012  CA  GLY B  35      20.822  46.649   7.337  1.00 62.00           C  
ATOM  11013  C   GLY B  35      22.128  47.113   6.732  1.00 64.74           C  
ATOM  11014  O   GLY B  35      23.071  47.490   7.431  1.00 70.53           O  
ATOM  11015  N   TRP B  36      22.165  47.073   5.402  1.00 59.53           N  
ATOM  11016  CA  TRP B  36      23.294  47.548   4.614  1.00 67.29           C  
ATOM  11017  C   TRP B  36      22.856  48.747   3.787  1.00 74.02           C  
ATOM  11018  O   TRP B  36      21.807  48.707   3.134  1.00 75.49           O  
ATOM  11019  CB  TRP B  36      23.836  46.450   3.695  1.00 69.64           C  
ATOM  11020  CG  TRP B  36      24.603  45.382   4.405  1.00 70.28           C  
ATOM  11021  CD1 TRP B  36      24.145  44.153   4.781  1.00 68.30           C  
ATOM  11022  CD2 TRP B  36      25.970  45.445   4.822  1.00 73.91           C  
ATOM  11023  NE1 TRP B  36      25.143  43.447   5.406  1.00 70.29           N  
ATOM  11024  CE2 TRP B  36      26.274  44.220   5.447  1.00 76.07           C  
ATOM  11025  CE3 TRP B  36      26.967  46.421   4.730  1.00 76.67           C  
ATOM  11026  CZ2 TRP B  36      27.533  43.945   5.976  1.00 80.85           C  
ATOM  11027  CZ3 TRP B  36      28.215  46.147   5.255  1.00 78.50           C  
ATOM  11028  CH2 TRP B  36      28.487  44.919   5.871  1.00 80.87           C  
ATOM  11029  N   PHE B  37      23.658  49.806   3.815  1.00 75.99           N  
ATOM  11030  CA  PHE B  37      23.403  51.015   3.052  1.00 75.54           C  
ATOM  11031  C   PHE B  37      24.607  51.314   2.170  1.00 77.02           C  
ATOM  11032  O   PHE B  37      25.699  50.781   2.378  1.00 80.19           O  
ATOM  11033  CB  PHE B  37      23.116  52.209   3.974  1.00 76.46           C  
ATOM  11034  CG  PHE B  37      21.861  52.062   4.790  1.00 80.62           C  
ATOM  11035  CD1 PHE B  37      21.841  51.264   5.923  1.00 81.36           C  
ATOM  11036  CD2 PHE B  37      20.703  52.733   4.430  1.00 84.79           C  
ATOM  11037  CE1 PHE B  37      20.687  51.131   6.676  1.00 84.00           C  
ATOM  11038  CE2 PHE B  37      19.547  52.605   5.180  1.00 82.52           C  
ATOM  11039  CZ  PHE B  37      19.539  51.803   6.304  1.00 81.94           C  
ATOM  11040  N   ARG B  38      24.397  52.173   1.175  1.00 79.17           N  
ATOM  11041  CA  ARG B  38      25.478  52.591   0.295  1.00 78.51           C  
ATOM  11042  C   ARG B  38      25.251  54.037  -0.120  1.00 85.71           C  
ATOM  11043  O   ARG B  38      24.117  54.524  -0.132  1.00 88.79           O  
ATOM  11044  CB  ARG B  38      25.590  51.688  -0.941  1.00 71.13           C  
ATOM  11045  CG  ARG B  38      24.450  51.823  -1.936  1.00 68.47           C  
ATOM  11046  CD  ARG B  38      24.642  50.876  -3.111  1.00 70.41           C  
ATOM  11047  NE  ARG B  38      23.586  51.009  -4.110  1.00 70.76           N  
ATOM  11048  CZ  ARG B  38      23.524  50.296  -5.230  1.00 74.43           C  
ATOM  11049  NH1 ARG B  38      24.460  49.395  -5.496  1.00 74.32           N  
ATOM  11050  NH2 ARG B  38      22.528  50.482  -6.084  1.00 79.16           N  
ATOM  11051  N   GLN B  39      26.344  54.721  -0.456  1.00 88.10           N  
ATOM  11052  CA  GLN B  39      26.288  56.126  -0.844  1.00 88.79           C  
ATOM  11053  C   GLN B  39      27.316  56.385  -1.933  1.00 94.08           C  
ATOM  11054  O   GLN B  39      28.520  56.228  -1.705  1.00 90.77           O  
ATOM  11055  CB  GLN B  39      26.533  57.043   0.357  1.00 89.31           C  
ATOM  11056  CG  GLN B  39      26.366  58.521   0.049  1.00 92.13           C  
ATOM  11057  CD  GLN B  39      26.474  59.390   1.286  1.00 90.98           C  
ATOM  11058  OE1 GLN B  39      26.606  58.887   2.402  1.00 91.19           O  
ATOM  11059  NE2 GLN B  39      26.417  60.702   1.093  1.00 89.07           N  
ATOM  11060  N   ALA B  40      26.838  56.785  -3.111  1.00103.38           N  
ATOM  11061  CA  ALA B  40      27.698  57.139  -4.225  1.00109.36           C  
ATOM  11062  C   ALA B  40      28.482  58.408  -3.890  1.00119.06           C  
ATOM  11063  O   ALA B  40      28.170  59.098  -2.918  1.00122.09           O  
ATOM  11064  CB  ALA B  40      26.857  57.320  -5.489  1.00111.33           C  
ATOM  11065  N   PRO B  41      29.533  58.735  -4.678  1.00129.44           N  
ATOM  11066  CA  PRO B  41      30.317  59.950  -4.402  1.00127.47           C  
ATOM  11067  C   PRO B  41      29.487  61.210  -4.198  1.00126.26           C  
ATOM  11068  O   PRO B  41      29.622  61.880  -3.169  1.00126.76           O  
ATOM  11069  CB  PRO B  41      31.206  60.069  -5.645  1.00127.85           C  
ATOM  11070  CG  PRO B  41      31.442  58.660  -6.045  1.00129.84           C  
ATOM  11071  CD  PRO B  41      30.169  57.910  -5.725  1.00130.72           C  
ATOM  11072  N   GLY B  42      28.629  61.546  -5.158  1.00118.02           N  
ATOM  11073  CA  GLY B  42      27.843  62.760  -5.049  1.00114.51           C  
ATOM  11074  C   GLY B  42      26.347  62.527  -5.064  1.00114.23           C  
ATOM  11075  O   GLY B  42      25.615  63.211  -5.787  1.00118.82           O  
ATOM  11076  N   LYS B  43      25.876  61.569  -4.266  1.00109.52           N  
ATOM  11077  CA  LYS B  43      24.465  61.211  -4.231  1.00101.12           C  
ATOM  11078  C   LYS B  43      24.059  60.911  -2.794  1.00 92.10           C  
ATOM  11079  O   LYS B  43      24.887  60.905  -1.877  1.00 88.68           O  
ATOM  11080  CB  LYS B  43      24.179  60.026  -5.163  1.00102.07           C  
ATOM  11081  CG  LYS B  43      24.206  60.405  -6.635  1.00107.06           C  
ATOM  11082  CD  LYS B  43      24.293  59.193  -7.540  1.00110.64           C  
ATOM  11083  CE  LYS B  43      24.414  59.618  -8.994  1.00114.47           C  
ATOM  11084  NZ  LYS B  43      24.633  58.454  -9.892  1.00115.25           N  
ATOM  11085  N   GLU B  44      22.767  60.663  -2.600  1.00 89.85           N  
ATOM  11086  CA  GLU B  44      22.206  60.461  -1.272  1.00 95.29           C  
ATOM  11087  C   GLU B  44      22.278  58.990  -0.879  1.00 88.68           C  
ATOM  11088  O   GLU B  44      22.099  58.101  -1.717  1.00 88.02           O  
ATOM  11089  CB  GLU B  44      20.759  60.954  -1.231  1.00107.89           C  
ATOM  11090  CG  GLU B  44      20.255  61.331   0.152  1.00121.34           C  
ATOM  11091  CD  GLU B  44      19.032  62.228   0.095  1.00133.29           C  
ATOM  11092  OE1 GLU B  44      18.659  62.654  -1.018  1.00136.27           O  
ATOM  11093  OE2 GLU B  44      18.446  62.510   1.161  1.00137.64           O  
ATOM  11094  N   ARG B  45      22.541  58.744   0.404  1.00 82.04           N  
ATOM  11095  CA  ARG B  45      22.706  57.383   0.900  1.00 76.72           C  
ATOM  11096  C   ARG B  45      21.426  56.576   0.706  1.00 76.93           C  
ATOM  11097  O   ARG B  45      20.341  56.999   1.113  1.00 74.45           O  
ATOM  11098  CB  ARG B  45      23.100  57.413   2.378  1.00 74.56           C  
ATOM  11099  CG  ARG B  45      23.190  56.047   3.043  1.00 78.08           C  
ATOM  11100  CD  ARG B  45      23.387  56.183   4.549  1.00 83.03           C  
ATOM  11101  NE  ARG B  45      24.749  56.570   4.907  1.00 86.20           N  
ATOM  11102  CZ  ARG B  45      25.126  56.926   6.131  1.00 88.30           C  
ATOM  11103  NH1 ARG B  45      24.239  56.954   7.116  1.00 87.62           N  
ATOM  11104  NH2 ARG B  45      26.386  57.261   6.372  1.00 88.53           N  
ATOM  11105  N   GLU B  46      21.559  55.411   0.079  1.00 80.63           N  
ATOM  11106  CA  GLU B  46      20.438  54.528  -0.205  1.00 78.99           C  
ATOM  11107  C   GLU B  46      20.513  53.277   0.659  1.00 79.50           C  
ATOM  11108  O   GLU B  46      21.564  52.931   1.205  1.00 82.22           O  
ATOM  11109  CB  GLU B  46      20.411  54.122  -1.682  1.00 81.81           C  
ATOM  11110  CG  GLU B  46      20.089  55.245  -2.646  1.00 89.42           C  
ATOM  11111  CD  GLU B  46      20.091  54.778  -4.088  1.00 95.88           C  
ATOM  11112  OE1 GLU B  46      20.618  53.676  -4.355  1.00 96.07           O  
ATOM  11113  OE2 GLU B  46      19.565  55.508  -4.954  1.00 98.90           O  
ATOM  11114  N   VAL B  47      19.383  52.592   0.768  1.00 78.92           N  
ATOM  11115  CA  VAL B  47      19.311  51.324   1.482  1.00 79.06           C  
ATOM  11116  C   VAL B  47      19.460  50.193   0.476  1.00 75.75           C  
ATOM  11117  O   VAL B  47      18.992  50.288  -0.666  1.00 79.73           O  
ATOM  11118  CB  VAL B  47      17.996  51.209   2.280  1.00 83.66           C  
ATOM  11119  CG1 VAL B  47      16.795  51.123   1.345  1.00 57.18           C  
ATOM  11120  CG2 VAL B  47      18.045  50.016   3.227  1.00 57.22           C  
ATOM  11121  N   VAL B  48      20.136  49.126   0.890  1.00 69.28           N  
ATOM  11122  CA  VAL B  48      20.412  47.979   0.035  1.00 67.35           C  
ATOM  11123  C   VAL B  48      19.637  46.748   0.490  1.00 69.21           C  
ATOM  11124  O   VAL B  48      18.918  46.130  -0.296  1.00 75.41           O  
ATOM  11125  CB  VAL B  48      21.929  47.687  -0.025  1.00 66.17           C  
ATOM  11126  CG1 VAL B  48      22.200  46.437  -0.843  1.00 65.41           C  
ATOM  11127  CG2 VAL B  48      22.673  48.879  -0.603  1.00 63.10           C  
ATOM  11128  N   ALA B  49      19.770  46.380   1.761  1.00 64.90           N  
ATOM  11129  CA  ALA B  49      19.095  45.206   2.294  1.00 68.70           C  
ATOM  11130  C   ALA B  49      18.948  45.369   3.797  1.00 67.36           C  
ATOM  11131  O   ALA B  49      19.801  45.973   4.452  1.00 70.08           O  
ATOM  11132  CB  ALA B  49      19.860  43.920   1.966  1.00 67.82           C  
ATOM  11133  N   ARG B  50      17.855  44.830   4.334  1.00 60.65           N  
ATOM  11134  CA  ARG B  50      17.559  44.923   5.756  1.00 60.84           C  
ATOM  11135  C   ARG B  50      17.107  43.563   6.271  1.00 65.63           C  
ATOM  11136  O   ARG B  50      16.510  42.772   5.536  1.00 64.05           O  
ATOM  11137  CB  ARG B  50      16.482  45.986   6.038  1.00 59.27           C  
ATOM  11138  CG  ARG B  50      16.746  47.327   5.360  1.00 57.99           C  
ATOM  11139  CD  ARG B  50      15.934  48.464   5.971  1.00 62.26           C  
ATOM  11140  NE  ARG B  50      14.528  48.440   5.576  1.00 63.07           N  
ATOM  11141  CZ  ARG B  50      14.036  49.066   4.511  1.00 59.70           C  
ATOM  11142  NH1 ARG B  50      14.835  49.764   3.719  1.00 69.74           N  
ATOM  11143  NH2 ARG B  50      12.742  48.992   4.233  1.00 64.15           N  
ATOM  11144  N   THR B  51      17.404  43.296   7.542  1.00 62.43           N  
ATOM  11145  CA  THR B  51      17.013  42.049   8.183  1.00 58.92           C  
ATOM  11146  C   THR B  51      16.479  42.320   9.578  1.00 66.73           C  
ATOM  11147  O   THR B  51      16.955  43.225  10.268  1.00 73.69           O  
ATOM  11148  CB  THR B  51      18.181  41.058   8.295  1.00 69.05           C  
ATOM  11149  OG1 THR B  51      19.336  41.728   8.815  1.00 66.27           O  
ATOM  11150  CG2 THR B  51      18.498  40.438   6.947  1.00 79.71           C  
ATOM  11151  N   THR B  52      15.486  41.532   9.983  1.00 59.71           N  
ATOM  11152  CA  THR B  52      15.108  41.455  11.385  1.00 62.06           C  
ATOM  11153  C   THR B  52      16.071  40.499  12.077  1.00 69.27           C  
ATOM  11154  O   THR B  52      16.318  39.394  11.584  1.00 71.00           O  
ATOM  11155  CB  THR B  52      13.664  40.977  11.545  1.00 68.74           C  
ATOM  11156  OG1 THR B  52      12.808  41.717  10.664  1.00 74.06           O  
ATOM  11157  CG2 THR B  52      13.197  41.187  12.976  1.00 63.73           C  
ATOM  11158  N   TRP B  53      16.624  40.931  13.210  1.00 71.69           N  
ATOM  11159  CA  TRP B  53      17.783  40.261  13.791  1.00 68.90           C  
ATOM  11160  C   TRP B  53      17.506  38.806  14.153  1.00 71.54           C  
ATOM  11161  O   TRP B  53      18.032  37.900  13.503  1.00 70.75           O  
ATOM  11162  CB  TRP B  53      18.282  41.032  15.016  1.00 69.76           C  
ATOM  11163  CG  TRP B  53      19.639  40.593  15.499  1.00 74.28           C  
ATOM  11164  CD1 TRP B  53      19.958  40.146  16.748  1.00 77.13           C  
ATOM  11165  CD2 TRP B  53      20.856  40.556  14.738  1.00 76.04           C  
ATOM  11166  NE1 TRP B  53      21.296  39.837  16.814  1.00 81.13           N  
ATOM  11167  CE2 TRP B  53      21.869  40.079  15.593  1.00 79.85           C  
ATOM  11168  CE3 TRP B  53      21.186  40.880  13.417  1.00 71.42           C  
ATOM  11169  CZ2 TRP B  53      23.188  39.919  15.172  1.00 77.50           C  
ATOM  11170  CZ3 TRP B  53      22.496  40.719  13.002  1.00 69.36           C  
ATOM  11171  CH2 TRP B  53      23.481  40.245  13.876  1.00 70.95           C  
ATOM  11172  N   THR B  54      16.686  38.558  15.172  1.00 73.42           N  
ATOM  11173  CA  THR B  54      16.533  37.180  15.633  1.00 81.30           C  
ATOM  11174  C   THR B  54      15.799  36.278  14.637  1.00 81.60           C  
ATOM  11175  O   THR B  54      16.254  35.149  14.410  1.00 82.69           O  
ATOM  11176  CB  THR B  54      15.843  37.135  17.003  1.00 80.30           C  
ATOM  11177  OG1 THR B  54      14.789  38.102  17.057  1.00 92.75           O  
ATOM  11178  CG2 THR B  54      16.844  37.431  18.109  1.00 78.80           C  
ATOM  11179  N   PRO B  55      14.686  36.697  14.016  1.00 76.99           N  
ATOM  11180  CA  PRO B  55      14.020  35.782  13.073  1.00 69.51           C  
ATOM  11181  C   PRO B  55      14.773  35.604  11.766  1.00 69.28           C  
ATOM  11182  O   PRO B  55      14.729  34.512  11.186  1.00 72.01           O  
ATOM  11183  CB  PRO B  55      12.649  36.439  12.843  1.00 66.54           C  
ATOM  11184  CG  PRO B  55      12.506  37.448  13.930  1.00 61.71           C  
ATOM  11185  CD  PRO B  55      13.892  37.925  14.189  1.00 76.76           C  
ATOM  11186  N   GLY B  56      15.453  36.638  11.278  1.00 70.60           N  
ATOM  11187  CA  GLY B  56      16.162  36.547  10.019  1.00 71.09           C  
ATOM  11188  C   GLY B  56      15.349  36.889   8.792  1.00 76.65           C  
ATOM  11189  O   GLY B  56      15.697  36.440   7.694  1.00 81.13           O  
ATOM  11190  N   SER B  57      14.276  37.663   8.939  1.00 71.66           N  
ATOM  11191  CA  SER B  57      13.468  38.059   7.793  1.00 66.29           C  
ATOM  11192  C   SER B  57      14.223  39.080   6.953  1.00 73.04           C  
ATOM  11193  O   SER B  57      14.733  40.071   7.480  1.00 79.69           O  
ATOM  11194  CB  SER B  57      12.139  38.647   8.262  1.00 64.92           C  
ATOM  11195  OG  SER B  57      11.553  37.842   9.269  1.00 73.03           O  
ATOM  11196  N   THR B  58      14.284  38.847   5.645  1.00 72.94           N  
ATOM  11197  CA  THR B  58      15.068  39.678   4.744  1.00 72.60           C  
ATOM  11198  C   THR B  58      14.166  40.570   3.902  1.00 72.66           C  
ATOM  11199  O   THR B  58      12.992  40.269   3.673  1.00 79.69           O  
ATOM  11200  CB  THR B  58      15.950  38.820   3.829  1.00 71.93           C  
ATOM  11201  OG1 THR B  58      15.128  37.941   3.050  1.00 76.80           O  
ATOM  11202  CG2 THR B  58      16.927  38.002   4.655  1.00 64.96           C  
ATOM  11203  N   LYS B  59      14.742  41.678   3.439  1.00 70.85           N  
ATOM  11204  CA  LYS B  59      14.035  42.675   2.645  1.00 69.46           C  
ATOM  11205  C   LYS B  59      15.059  43.393   1.780  1.00 75.20           C  
ATOM  11206  O   LYS B  59      16.049  43.914   2.301  1.00 85.75           O  
ATOM  11207  CB  LYS B  59      13.292  43.670   3.544  1.00 70.44           C  
ATOM  11208  CG  LYS B  59      12.408  44.666   2.809  1.00 66.46           C  
ATOM  11209  CD  LYS B  59      11.735  45.610   3.796  1.00 67.17           C  
ATOM  11210  CE  LYS B  59      10.760  46.548   3.107  1.00 70.15           C  
ATOM  11211  NZ  LYS B  59      10.075  47.440   4.085  1.00 67.68           N  
ATOM  11212  N   TYR B  60      14.825  43.417   0.470  1.00 73.28           N  
ATOM  11213  CA  TYR B  60      15.809  43.907  -0.482  1.00 76.26           C  
ATOM  11214  C   TYR B  60      15.251  45.068  -1.293  1.00 74.89           C  
ATOM  11215  O   TYR B  60      14.058  45.115  -1.607  1.00 76.44           O  
ATOM  11216  CB  TYR B  60      16.262  42.791  -1.430  1.00 70.60           C  
ATOM  11217  CG  TYR B  60      16.890  41.614  -0.724  1.00 68.16           C  
ATOM  11218  CD1 TYR B  60      18.240  41.614  -0.405  1.00 68.36           C  
ATOM  11219  CD2 TYR B  60      16.133  40.503  -0.374  1.00 71.51           C  
ATOM  11220  CE1 TYR B  60      18.820  40.541   0.240  1.00 71.92           C  
ATOM  11221  CE2 TYR B  60      16.704  39.426   0.273  1.00 75.02           C  
ATOM  11222  CZ  TYR B  60      18.048  39.451   0.578  1.00 80.65           C  
ATOM  11223  OH  TYR B  60      18.621  38.379   1.223  1.00 88.64           O  
ATOM  11224  N   ALA B  61      16.135  46.003  -1.634  1.00 69.52           N  
ATOM  11225  CA  ALA B  61      15.755  47.133  -2.466  1.00 69.16           C  
ATOM  11226  C   ALA B  61      15.631  46.701  -3.923  1.00 78.99           C  
ATOM  11227  O   ALA B  61      16.258  45.733  -4.365  1.00 88.80           O  
ATOM  11228  CB  ALA B  61      16.777  48.261  -2.337  1.00 63.71           C  
ATOM  11229  N   ASP B  62      14.810  47.439  -4.675  1.00 79.00           N  
ATOM  11230  CA  ASP B  62      14.562  47.097  -6.071  1.00 84.55           C  
ATOM  11231  C   ASP B  62      15.785  47.306  -6.955  1.00 92.68           C  
ATOM  11232  O   ASP B  62      15.822  46.779  -8.071  1.00 99.74           O  
ATOM  11233  CB  ASP B  62      13.387  47.912  -6.613  1.00 85.34           C  
ATOM  11234  CG  ASP B  62      12.064  47.512  -5.992  1.00 97.83           C  
ATOM  11235  OD1 ASP B  62      11.906  46.323  -5.642  1.00106.54           O  
ATOM  11236  OD2 ASP B  62      11.182  48.385  -5.856  1.00103.23           O  
ATOM  11237  N   SER B  63      16.783  48.059  -6.488  1.00 94.89           N  
ATOM  11238  CA  SER B  63      17.982  48.273  -7.291  1.00 95.62           C  
ATOM  11239  C   SER B  63      18.887  47.046  -7.284  1.00101.42           C  
ATOM  11240  O   SER B  63      19.530  46.741  -8.295  1.00107.13           O  
ATOM  11241  CB  SER B  63      18.744  49.499  -6.784  1.00 88.01           C  
ATOM  11242  OG  SER B  63      19.226  49.292  -5.467  1.00 86.99           O  
ATOM  11243  N   VAL B  64      18.945  46.333  -6.162  1.00 98.05           N  
ATOM  11244  CA  VAL B  64      19.795  45.160  -6.012  1.00 91.68           C  
ATOM  11245  C   VAL B  64      18.977  43.881  -5.892  1.00 95.13           C  
ATOM  11246  O   VAL B  64      19.521  42.835  -5.519  1.00 96.00           O  
ATOM  11247  CB  VAL B  64      20.745  45.312  -4.814  1.00 83.91           C  
ATOM  11248  CG1 VAL B  64      21.628  46.536  -4.987  1.00 84.40           C  
ATOM  11249  CG2 VAL B  64      19.952  45.400  -3.520  1.00 79.94           C  
ATOM  11250  N   LYS B  65      17.682  43.936  -6.200  1.00 96.43           N  
ATOM  11251  CA  LYS B  65      16.821  42.769  -6.061  1.00 96.53           C  
ATOM  11252  C   LYS B  65      17.286  41.642  -6.975  1.00 99.22           C  
ATOM  11253  O   LYS B  65      17.469  41.837  -8.180  1.00104.57           O  
ATOM  11254  CB  LYS B  65      15.373  43.144  -6.381  1.00 97.71           C  
ATOM  11255  CG  LYS B  65      14.387  41.992  -6.263  1.00105.44           C  
ATOM  11256  CD  LYS B  65      14.002  41.727  -4.816  1.00109.83           C  
ATOM  11257  CE  LYS B  65      13.148  42.855  -4.257  1.00111.89           C  
ATOM  11258  NZ  LYS B  65      12.658  42.553  -2.883  1.00110.98           N  
ATOM  11259  N   GLY B  66      17.483  40.459  -6.394  1.00 95.50           N  
ATOM  11260  CA  GLY B  66      17.892  39.290  -7.137  1.00 94.03           C  
ATOM  11261  C   GLY B  66      19.388  39.082  -7.242  1.00 92.71           C  
ATOM  11262  O   GLY B  66      19.824  37.954  -7.492  1.00 96.81           O  
ATOM  11263  N   ARG B  67      20.188  40.133  -7.059  1.00 88.99           N  
ATOM  11264  CA  ARG B  67      21.636  40.028  -7.168  1.00 84.05           C  
ATOM  11265  C   ARG B  67      22.342  40.011  -5.820  1.00 83.84           C  
ATOM  11266  O   ARG B  67      23.563  39.824  -5.783  1.00 89.62           O  
ATOM  11267  CB  ARG B  67      22.197  41.189  -8.002  1.00 78.25           C  
ATOM  11268  CG  ARG B  67      21.567  41.352  -9.373  1.00 77.88           C  
ATOM  11269  CD  ARG B  67      22.259  42.446 -10.183  1.00 77.24           C  
ATOM  11270  NE  ARG B  67      22.236  43.745  -9.513  1.00 81.43           N  
ATOM  11271  CZ  ARG B  67      23.282  44.293  -8.901  1.00 85.78           C  
ATOM  11272  NH1 ARG B  67      24.447  43.658  -8.873  1.00 86.15           N  
ATOM  11273  NH2 ARG B  67      23.166  45.479  -8.318  1.00 84.42           N  
ATOM  11274  N   VAL B  68      21.615  40.201  -4.722  1.00 73.46           N  
ATOM  11275  CA  VAL B  68      22.210  40.420  -3.410  1.00 73.97           C  
ATOM  11276  C   VAL B  68      21.484  39.567  -2.378  1.00 70.72           C  
ATOM  11277  O   VAL B  68      20.262  39.394  -2.450  1.00 75.47           O  
ATOM  11278  CB  VAL B  68      22.165  41.917  -3.027  1.00 82.47           C  
ATOM  11279  CG1 VAL B  68      22.517  42.121  -1.568  1.00 84.46           C  
ATOM  11280  CG2 VAL B  68      23.112  42.716  -3.908  1.00 89.61           C  
ATOM  11281  N   ALA B  69      22.240  39.025  -1.424  1.00 67.11           N  
ATOM  11282  CA  ALA B  69      21.690  38.273  -0.306  1.00 67.18           C  
ATOM  11283  C   ALA B  69      22.292  38.795   0.991  1.00 68.25           C  
ATOM  11284  O   ALA B  69      23.516  38.890   1.114  1.00 66.49           O  
ATOM  11285  CB  ALA B  69      21.965  36.774  -0.456  1.00 66.13           C  
ATOM  11286  N   ILE B  70      21.434  39.134   1.951  1.00 72.80           N  
ATOM  11287  CA  ILE B  70      21.855  39.598   3.268  1.00 72.37           C  
ATOM  11288  C   ILE B  70      21.595  38.485   4.275  1.00 70.14           C  
ATOM  11289  O   ILE B  70      20.561  37.809   4.217  1.00 64.81           O  
ATOM  11290  CB  ILE B  70      21.128  40.900   3.665  1.00 73.24           C  
ATOM  11291  CG1 ILE B  70      21.574  41.380   5.048  1.00 75.18           C  
ATOM  11292  CG2 ILE B  70      19.619  40.714   3.612  1.00 66.14           C  
ATOM  11293  CD1 ILE B  70      20.963  42.706   5.462  1.00 71.25           C  
ATOM  11294  N   SER B  71      22.543  38.280   5.187  1.00 65.92           N  
ATOM  11295  CA  SER B  71      22.422  37.222   6.181  1.00 68.42           C  
ATOM  11296  C   SER B  71      23.181  37.631   7.434  1.00 66.48           C  
ATOM  11297  O   SER B  71      23.875  38.651   7.460  1.00 69.21           O  
ATOM  11298  CB  SER B  71      22.937  35.882   5.641  1.00 69.14           C  
ATOM  11299  OG  SER B  71      24.295  35.976   5.246  1.00 71.08           O  
ATOM  11300  N   ARG B  72      23.048  36.814   8.477  1.00 66.99           N  
ATOM  11301  CA  ARG B  72      23.632  37.128   9.772  1.00 68.81           C  
ATOM  11302  C   ARG B  72      24.049  35.840  10.469  1.00 70.07           C  
ATOM  11303  O   ARG B  72      23.552  34.753  10.163  1.00 74.07           O  
ATOM  11304  CB  ARG B  72      22.646  37.909  10.653  1.00 66.13           C  
ATOM  11305  CG  ARG B  72      22.082  37.091  11.804  1.00 71.54           C  
ATOM  11306  CD  ARG B  72      20.603  37.304  11.999  1.00 76.43           C  
ATOM  11307  NE  ARG B  72      20.030  36.268  12.856  1.00 84.27           N  
ATOM  11308  CZ  ARG B  72      19.330  35.230  12.409  1.00 89.42           C  
ATOM  11309  NH1 ARG B  72      19.101  35.093  11.111  1.00 89.59           N  
ATOM  11310  NH2 ARG B  72      18.851  34.334  13.261  1.00 98.75           N  
ATOM  11311  N   ASP B  73      24.980  35.979  11.414  1.00 70.21           N  
ATOM  11312  CA  ASP B  73      25.342  34.909  12.339  1.00 71.64           C  
ATOM  11313  C   ASP B  73      25.282  35.485  13.748  1.00 75.79           C  
ATOM  11314  O   ASP B  73      26.123  36.310  14.121  1.00 80.82           O  
ATOM  11315  CB  ASP B  73      26.732  34.348  12.031  1.00 74.41           C  
ATOM  11316  CG  ASP B  73      27.005  33.033  12.742  1.00 85.76           C  
ATOM  11317  OD1 ASP B  73      26.411  32.792  13.815  1.00 89.73           O  
ATOM  11318  OD2 ASP B  73      27.816  32.237  12.226  1.00 93.72           O  
ATOM  11319  N   ILE B  74      24.287  35.054  14.527  1.00 75.48           N  
ATOM  11320  CA  ILE B  74      24.120  35.579  15.879  1.00 81.67           C  
ATOM  11321  C   ILE B  74      25.283  35.159  16.769  1.00 90.23           C  
ATOM  11322  O   ILE B  74      25.782  35.952  17.577  1.00 96.33           O  
ATOM  11323  CB  ILE B  74      22.766  35.129  16.459  1.00 78.51           C  
ATOM  11324  CG1 ILE B  74      21.615  35.841  15.745  1.00 83.05           C  
ATOM  11325  CG2 ILE B  74      22.705  35.383  17.958  1.00 71.27           C  
ATOM  11326  CD1 ILE B  74      20.246  35.490  16.291  1.00 87.16           C  
ATOM  11327  N   ALA B  75      25.738  33.911  16.633  1.00 89.77           N  
ATOM  11328  CA  ALA B  75      26.830  33.422  17.470  1.00 87.21           C  
ATOM  11329  C   ALA B  75      28.104  34.224  17.237  1.00 89.93           C  
ATOM  11330  O   ALA B  75      28.756  34.669  18.189  1.00 93.28           O  
ATOM  11331  CB  ALA B  75      27.069  31.936  17.203  1.00 84.41           C  
ATOM  11332  N   LYS B  76      28.473  34.423  15.973  1.00 88.88           N  
ATOM  11333  CA  LYS B  76      29.684  35.160  15.641  1.00 90.58           C  
ATOM  11334  C   LYS B  76      29.503  36.670  15.720  1.00 93.37           C  
ATOM  11335  O   LYS B  76      30.495  37.397  15.600  1.00 95.20           O  
ATOM  11336  CB  LYS B  76      30.163  34.775  14.239  1.00 88.11           C  
ATOM  11337  CG  LYS B  76      30.377  33.281  14.044  1.00 89.99           C  
ATOM  11338  CD  LYS B  76      31.522  32.765  14.903  1.00 90.47           C  
ATOM  11339  CE  LYS B  76      31.625  31.249  14.841  1.00 87.24           C  
ATOM  11340  NZ  LYS B  76      30.418  30.590  15.412  1.00 87.33           N  
ATOM  11341  N   ASN B  77      28.277  37.151  15.923  1.00 96.87           N  
ATOM  11342  CA  ASN B  77      27.965  38.580  15.941  1.00 97.93           C  
ATOM  11343  C   ASN B  77      28.499  39.268  14.684  1.00 91.41           C  
ATOM  11344  O   ASN B  77      29.296  40.206  14.738  1.00 84.94           O  
ATOM  11345  CB  ASN B  77      28.507  39.246  17.209  1.00 98.54           C  
ATOM  11346  CG  ASN B  77      27.557  39.121  18.384  1.00 97.59           C  
ATOM  11347  OD1 ASN B  77      26.344  39.008  18.206  1.00 93.59           O  
ATOM  11348  ND2 ASN B  77      28.103  39.148  19.594  1.00 99.70           N  
ATOM  11349  N   THR B  78      28.040  38.776  13.536  1.00 91.59           N  
ATOM  11350  CA  THR B  78      28.532  39.243  12.250  1.00 89.59           C  
ATOM  11351  C   THR B  78      27.382  39.336  11.260  1.00 85.88           C  
ATOM  11352  O   THR B  78      26.549  38.429  11.177  1.00 67.98           O  
ATOM  11353  CB  THR B  78      29.618  38.310  11.698  1.00 87.21           C  
ATOM  11354  OG1 THR B  78      30.596  38.061  12.714  1.00 85.45           O  
ATOM  11355  CG2 THR B  78      30.301  38.941  10.497  1.00 85.47           C  
ATOM  11356  N   LEU B  79      27.345  40.438  10.516  1.00 81.10           N  
ATOM  11357  CA  LEU B  79      26.371  40.658   9.458  1.00 79.93           C  
ATOM  11358  C   LEU B  79      27.060  40.525   8.106  1.00 76.48           C  
ATOM  11359  O   LEU B  79      28.175  41.021   7.919  1.00 75.04           O  
ATOM  11360  CB  LEU B  79      25.725  42.041   9.584  1.00 65.06           C  
ATOM  11361  CG  LEU B  79      24.666  42.400   8.540  1.00 76.04           C  
ATOM  11362  CD1 LEU B  79      23.383  41.613   8.771  1.00 77.98           C  
ATOM  11363  CD2 LEU B  79      24.397  43.897   8.536  1.00 63.06           C  
ATOM  11364  N   TYR B  80      26.396  39.856   7.167  1.00 73.94           N  
ATOM  11365  CA  TYR B  80      26.976  39.566   5.865  1.00 74.63           C  
ATOM  11366  C   TYR B  80      26.127  40.156   4.748  1.00 74.89           C  
ATOM  11367  O   TYR B  80      24.906  40.286   4.872  1.00 82.40           O  
ATOM  11368  CB  TYR B  80      27.126  38.056   5.649  1.00 75.53           C  
ATOM  11369  CG  TYR B  80      27.995  37.379   6.680  1.00 79.64           C  
ATOM  11370  CD1 TYR B  80      29.378  37.481   6.624  1.00 82.59           C  
ATOM  11371  CD2 TYR B  80      27.434  36.632   7.708  1.00 84.13           C  
ATOM  11372  CE1 TYR B  80      30.178  36.863   7.565  1.00 88.44           C  
ATOM  11373  CE2 TYR B  80      28.226  36.009   8.652  1.00 87.77           C  
ATOM  11374  CZ  TYR B  80      29.597  36.127   8.575  1.00 90.40           C  
ATOM  11375  OH  TYR B  80      30.389  35.508   9.514  1.00 93.30           O  
ATOM  11376  N   LEU B  81      26.794  40.509   3.651  1.00 69.16           N  
ATOM  11377  CA  LEU B  81      26.129  40.999   2.446  1.00 65.79           C  
ATOM  11378  C   LEU B  81      26.823  40.379   1.242  1.00 83.48           C  
ATOM  11379  O   LEU B  81      27.937  40.780   0.890  1.00 86.48           O  
ATOM  11380  CB  LEU B  81      26.165  42.525   2.365  1.00 64.82           C  
ATOM  11381  CG  LEU B  81      25.330  43.113   1.226  1.00 71.91           C  
ATOM  11382  CD1 LEU B  81      23.853  43.035   1.571  1.00 69.76           C  
ATOM  11383  CD2 LEU B  81      25.744  44.542   0.904  1.00 78.50           C  
ATOM  11384  N   GLN B  82      26.171  39.404   0.617  1.00 77.16           N  
ATOM  11385  CA  GLN B  82      26.686  38.777  -0.593  1.00 67.49           C  
ATOM  11386  C   GLN B  82      26.181  39.553  -1.803  1.00 85.36           C  
ATOM  11387  O   GLN B  82      24.971  39.610  -2.047  1.00 86.67           O  
ATOM  11388  CB  GLN B  82      26.253  37.313  -0.673  1.00 68.19           C  
ATOM  11389  CG  GLN B  82      26.720  36.594  -1.930  1.00 68.90           C  
ATOM  11390  CD  GLN B  82      28.216  36.345  -1.939  1.00 80.95           C  
ATOM  11391  OE1 GLN B  82      28.847  36.254  -0.886  1.00 83.03           O  
ATOM  11392  NE2 GLN B  82      28.792  36.234  -3.130  1.00 78.61           N  
ATOM  11393  N   MET B  83      27.100  40.154  -2.551  1.00 85.67           N  
ATOM  11394  CA  MET B  83      26.769  40.904  -3.757  1.00 89.17           C  
ATOM  11395  C   MET B  83      27.296  40.147  -4.968  1.00 87.80           C  
ATOM  11396  O   MET B  83      28.508  39.955  -5.102  1.00 79.69           O  
ATOM  11397  CB  MET B  83      27.356  42.315  -3.707  1.00 95.47           C  
ATOM  11398  CG  MET B  83      26.767  43.196  -2.618  1.00102.27           C  
ATOM  11399  SD  MET B  83      27.169  44.941  -2.831  1.00103.97           S  
ATOM  11400  CE  MET B  83      28.959  44.893  -2.799  1.00105.43           C  
ATOM  11401  N   ASN B  84      26.388  39.722  -5.842  1.00 80.34           N  
ATOM  11402  CA  ASN B  84      26.725  38.998  -7.058  1.00 82.64           C  
ATOM  11403  C   ASN B  84      26.373  39.838  -8.278  1.00 86.65           C  
ATOM  11404  O   ASN B  84      25.520  40.728  -8.219  1.00 91.88           O  
ATOM  11405  CB  ASN B  84      25.992  37.653  -7.122  1.00 82.26           C  
ATOM  11406  CG  ASN B  84      26.354  36.738  -5.971  1.00 82.62           C  
ATOM  11407  OD1 ASN B  84      27.530  36.490  -5.707  1.00 82.84           O  
ATOM  11408  ND2 ASN B  84      25.342  36.239  -5.270  1.00 85.90           N  
ATOM  11409  N   ASN B  85      27.047  39.539  -9.388  1.00 92.78           N  
ATOM  11410  CA  ASN B  85      26.835  40.231 -10.659  1.00 99.15           C  
ATOM  11411  C   ASN B  85      26.967  41.743 -10.483  1.00 95.04           C  
ATOM  11412  O   ASN B  85      26.089  42.523 -10.860  1.00 96.64           O  
ATOM  11413  CB  ASN B  85      25.480  39.857 -11.264  1.00109.07           C  
ATOM  11414  CG  ASN B  85      25.356  40.264 -12.719  1.00119.53           C  
ATOM  11415  OD1 ASN B  85      26.356  40.507 -13.395  1.00123.45           O  
ATOM  11416  ND2 ASN B  85      24.124  40.339 -13.209  1.00122.96           N  
ATOM  11417  N   LEU B  86      28.086  42.153  -9.889  1.00 89.89           N  
ATOM  11418  CA  LEU B  86      28.309  43.563  -9.599  1.00 89.65           C  
ATOM  11419  C   LEU B  86      28.412  44.372 -10.886  1.00 96.62           C  
ATOM  11420  O   LEU B  86      29.038  43.950 -11.862  1.00104.80           O  
ATOM  11421  CB  LEU B  86      29.578  43.735  -8.764  1.00 84.92           C  
ATOM  11422  CG  LEU B  86      29.471  43.360  -7.286  1.00 83.55           C  
ATOM  11423  CD1 LEU B  86      30.848  43.275  -6.650  1.00 84.15           C  
ATOM  11424  CD2 LEU B  86      28.603  44.367  -6.547  1.00 85.81           C  
ATOM  11425  N   LYS B  87      27.787  45.541 -10.879  1.00 94.37           N  
ATOM  11426  CA  LYS B  87      27.796  46.476 -11.989  1.00 97.09           C  
ATOM  11427  C   LYS B  87      28.556  47.740 -11.610  1.00 97.11           C  
ATOM  11428  O   LYS B  87      28.770  48.015 -10.424  1.00 97.39           O  
ATOM  11429  CB  LYS B  87      26.361  46.834 -12.400  1.00104.27           C  
ATOM  11430  CG  LYS B  87      25.556  45.654 -12.921  1.00113.98           C  
ATOM  11431  CD  LYS B  87      26.170  45.087 -14.193  1.00120.67           C  
ATOM  11432  CE  LYS B  87      25.488  43.793 -14.610  1.00120.20           C  
ATOM  11433  NZ  LYS B  87      24.034  43.984 -14.868  1.00117.88           N  
ATOM  11434  N   PRO B  88      29.001  48.527 -12.595  1.00 98.64           N  
ATOM  11435  CA  PRO B  88      29.687  49.787 -12.261  1.00 94.63           C  
ATOM  11436  C   PRO B  88      28.825  50.760 -11.478  1.00 97.08           C  
ATOM  11437  O   PRO B  88      29.364  51.591 -10.738  1.00 98.35           O  
ATOM  11438  CB  PRO B  88      30.067  50.351 -13.637  1.00 91.65           C  
ATOM  11439  CG  PRO B  88      30.148  49.156 -14.522  1.00 96.59           C  
ATOM  11440  CD  PRO B  88      29.076  48.225 -14.035  1.00 99.90           C  
ATOM  11441  N   GLU B  89      27.500  50.687 -11.613  1.00 99.72           N  
ATOM  11442  CA  GLU B  89      26.626  51.575 -10.858  1.00 99.39           C  
ATOM  11443  C   GLU B  89      26.570  51.227  -9.376  1.00 94.95           C  
ATOM  11444  O   GLU B  89      25.950  51.969  -8.607  1.00 93.54           O  
ATOM  11445  CB  GLU B  89      25.212  51.557 -11.446  1.00108.62           C  
ATOM  11446  CG  GLU B  89      25.113  52.105 -12.864  1.00120.43           C  
ATOM  11447  CD  GLU B  89      25.571  51.110 -13.913  1.00129.80           C  
ATOM  11448  OE1 GLU B  89      25.629  49.902 -13.601  1.00132.37           O  
ATOM  11449  OE2 GLU B  89      25.876  51.534 -15.047  1.00133.04           O  
ATOM  11450  N   ASP B  90      27.194  50.127  -8.962  1.00 92.10           N  
ATOM  11451  CA  ASP B  90      27.257  49.741  -7.559  1.00 91.26           C  
ATOM  11452  C   ASP B  90      28.455  50.341  -6.834  1.00 91.87           C  
ATOM  11453  O   ASP B  90      28.674  50.020  -5.661  1.00 88.38           O  
ATOM  11454  CB  ASP B  90      27.290  48.214  -7.434  1.00 96.24           C  
ATOM  11455  CG  ASP B  90      25.994  47.565  -7.882  1.00100.32           C  
ATOM  11456  OD1 ASP B  90      24.916  48.128  -7.597  1.00101.37           O  
ATOM  11457  OD2 ASP B  90      26.052  46.493  -8.522  1.00100.78           O  
ATOM  11458  N   THR B  91      29.232  51.197  -7.497  1.00 98.62           N  
ATOM  11459  CA  THR B  91      30.373  51.851  -6.863  1.00102.87           C  
ATOM  11460  C   THR B  91      29.875  52.815  -5.794  1.00 99.51           C  
ATOM  11461  O   THR B  91      29.247  53.831  -6.110  1.00103.93           O  
ATOM  11462  CB  THR B  91      31.213  52.591  -7.900  1.00108.47           C  
ATOM  11463  OG1 THR B  91      30.380  53.488  -8.645  1.00120.39           O  
ATOM  11464  CG2 THR B  91      31.874  51.616  -8.851  1.00105.85           C  
ATOM  11465  N   ALA B  92      30.163  52.509  -4.532  1.00 87.91           N  
ATOM  11466  CA  ALA B  92      29.739  53.348  -3.419  1.00 87.22           C  
ATOM  11467  C   ALA B  92      30.457  52.884  -2.160  1.00 84.69           C  
ATOM  11468  O   ALA B  92      31.092  51.826  -2.137  1.00 82.21           O  
ATOM  11469  CB  ALA B  92      28.221  53.301  -3.223  1.00 84.81           C  
ATOM  11470  N   VAL B  93      30.351  53.696  -1.114  1.00 82.54           N  
ATOM  11471  CA  VAL B  93      30.787  53.312   0.222  1.00 79.65           C  
ATOM  11472  C   VAL B  93      29.628  52.606   0.909  1.00 82.69           C  
ATOM  11473  O   VAL B  93      28.522  53.152   0.997  1.00 85.14           O  
ATOM  11474  CB  VAL B  93      31.241  54.537   1.031  1.00 77.10           C  
ATOM  11475  CG1 VAL B  93      31.744  54.109   2.402  1.00 77.79           C  
ATOM  11476  CG2 VAL B  93      32.309  55.305   0.275  1.00 77.41           C  
ATOM  11477  N   TYR B  94      29.873  51.394   1.394  1.00 80.78           N  
ATOM  11478  CA  TYR B  94      28.822  50.558   1.957  1.00 74.94           C  
ATOM  11479  C   TYR B  94      28.920  50.540   3.476  1.00 69.00           C  
ATOM  11480  O   TYR B  94      29.978  50.231   4.033  1.00 71.34           O  
ATOM  11481  CB  TYR B  94      28.901  49.139   1.396  1.00 73.19           C  
ATOM  11482  CG  TYR B  94      28.377  49.013  -0.019  1.00 69.57           C  
ATOM  11483  CD1 TYR B  94      29.071  49.564  -1.091  1.00 67.33           C  
ATOM  11484  CD2 TYR B  94      27.192  48.340  -0.282  1.00 62.08           C  
ATOM  11485  CE1 TYR B  94      28.594  49.452  -2.384  1.00 62.54           C  
ATOM  11486  CE2 TYR B  94      26.709  48.222  -1.570  1.00 61.06           C  
ATOM  11487  CZ  TYR B  94      27.413  48.779  -2.617  1.00 66.15           C  
ATOM  11488  OH  TYR B  94      26.932  48.661  -3.901  1.00 72.72           O  
ATOM  11489  N   TYR B  95      27.813  50.868   4.135  1.00 58.91           N  
ATOM  11490  CA  TYR B  95      27.733  50.928   5.586  1.00 61.58           C  
ATOM  11491  C   TYR B  95      26.801  49.841   6.101  1.00 69.36           C  
ATOM  11492  O   TYR B  95      25.795  49.519   5.460  1.00 72.20           O  
ATOM  11493  CB  TYR B  95      27.215  52.292   6.056  1.00 66.95           C  
ATOM  11494  CG  TYR B  95      27.957  53.497   5.517  1.00 73.25           C  
ATOM  11495  CD1 TYR B  95      27.679  54.004   4.253  1.00 72.24           C  
ATOM  11496  CD2 TYR B  95      28.914  54.146   6.286  1.00 78.29           C  
ATOM  11497  CE1 TYR B  95      28.349  55.112   3.764  1.00 75.44           C  
ATOM  11498  CE2 TYR B  95      29.587  55.255   5.806  1.00 80.75           C  
ATOM  11499  CZ  TYR B  95      29.301  55.734   4.545  1.00 80.98           C  
ATOM  11500  OH  TYR B  95      29.970  56.837   4.063  1.00 80.77           O  
ATOM  11501  N   CYS B  96      27.133  49.280   7.261  1.00 69.73           N  
ATOM  11502  CA  CYS B  96      26.199  48.454   8.014  1.00 74.52           C  
ATOM  11503  C   CYS B  96      25.641  49.265   9.174  1.00 82.02           C  
ATOM  11504  O   CYS B  96      26.372  50.012   9.832  1.00 83.63           O  
ATOM  11505  CB  CYS B  96      26.854  47.166   8.529  1.00 72.05           C  
ATOM  11506  SG  CYS B  96      28.331  47.336   9.566  1.00 84.60           S  
ATOM  11507  N   ALA B  97      24.339  49.128   9.412  1.00 79.59           N  
ATOM  11508  CA  ALA B  97      23.661  49.909  10.433  1.00 78.35           C  
ATOM  11509  C   ALA B  97      22.686  49.025  11.194  1.00 80.35           C  
ATOM  11510  O   ALA B  97      22.076  48.115  10.628  1.00 81.60           O  
ATOM  11511  CB  ALA B  97      22.914  51.103   9.829  1.00 76.80           C  
ATOM  11512  N   ALA B  98      22.543  49.310  12.486  1.00 77.39           N  
ATOM  11513  CA  ALA B  98      21.592  48.631  13.349  1.00 73.23           C  
ATOM  11514  C   ALA B  98      20.552  49.628  13.843  1.00 69.13           C  
ATOM  11515  O   ALA B  98      20.751  50.845  13.785  1.00 70.67           O  
ATOM  11516  CB  ALA B  98      22.291  47.961  14.539  1.00 72.00           C  
ATOM  11517  N   CYS B  99      19.435  49.096  14.331  1.00 60.88           N  
ATOM  11518  CA  CYS B  99      18.327  49.922  14.789  1.00 61.53           C  
ATOM  11519  C   CYS B  99      17.412  49.070  15.655  1.00 66.27           C  
ATOM  11520  O   CYS B  99      17.234  47.875  15.405  1.00 68.16           O  
ATOM  11521  CB  CYS B  99      17.557  50.529  13.609  1.00 67.54           C  
ATOM  11522  SG  CYS B  99      16.041  51.409  14.046  1.00 72.58           S  
ATOM  11523  N   ALA B 100      16.838  49.699  16.678  1.00 63.14           N  
ATOM  11524  CA  ALA B 100      16.007  49.005  17.653  1.00 62.66           C  
ATOM  11525  C   ALA B 100      14.521  49.046  17.318  1.00 65.42           C  
ATOM  11526  O   ALA B 100      13.720  48.466  18.058  1.00 64.86           O  
ATOM  11527  CB  ALA B 100      16.233  49.598  19.048  1.00 54.42           C  
ATOM  11528  N   TYR B 101      14.134  49.700  16.229  1.00 63.44           N  
ATOM  11529  CA  TYR B 101      12.733  49.895  15.890  1.00 59.42           C  
ATOM  11530  C   TYR B 101      12.343  49.006  14.718  1.00 60.03           C  
ATOM  11531  O   TYR B 101      13.121  48.826  13.776  1.00 64.47           O  
ATOM  11532  CB  TYR B 101      12.452  51.362  15.545  1.00 58.15           C  
ATOM  11533  CG  TYR B 101      12.437  52.287  16.742  1.00 56.13           C  
ATOM  11534  CD1 TYR B 101      13.602  52.572  17.442  1.00 53.42           C  
ATOM  11535  CD2 TYR B 101      11.256  52.884  17.166  1.00 54.54           C  
ATOM  11536  CE1 TYR B 101      13.591  53.418  18.534  1.00 53.82           C  
ATOM  11537  CE2 TYR B 101      11.235  53.732  18.255  1.00 49.76           C  
ATOM  11538  CZ  TYR B 101      12.405  53.994  18.936  1.00 51.42           C  
ATOM  11539  OH  TYR B 101      12.388  54.837  20.022  1.00 57.28           O  
ATOM  11540  N   GLY B 102      11.133  48.448  14.785  1.00 59.61           N  
ATOM  11541  CA  GLY B 102      10.621  47.683  13.662  1.00 58.22           C  
ATOM  11542  C   GLY B 102      10.299  48.547  12.460  1.00 62.08           C  
ATOM  11543  O   GLY B 102      10.400  48.089  11.318  1.00 65.18           O  
ATOM  11544  N   THR B 103       9.914  49.804  12.693  1.00 60.51           N  
ATOM  11545  CA  THR B 103       9.653  50.721  11.590  1.00 65.21           C  
ATOM  11546  C   THR B 103      10.919  51.080  10.823  1.00 71.99           C  
ATOM  11547  O   THR B 103      10.823  51.580   9.697  1.00 71.01           O  
ATOM  11548  CB  THR B 103       8.974  51.991  12.103  1.00 60.15           C  
ATOM  11549  OG1 THR B 103       9.674  52.476  13.255  1.00 58.31           O  
ATOM  11550  CG2 THR B 103       7.526  51.708  12.473  1.00 43.62           C  
ATOM  11551  N   CYS B 104      12.099  50.856  11.411  1.00 73.37           N  
ATOM  11552  CA  CYS B 104      13.334  50.912  10.635  1.00 69.51           C  
ATOM  11553  C   CYS B 104      13.301  49.904   9.494  1.00 67.37           C  
ATOM  11554  O   CYS B 104      13.733  50.203   8.375  1.00 65.26           O  
ATOM  11555  CB  CYS B 104      14.538  50.643  11.537  1.00 67.11           C  
ATOM  11556  SG  CYS B 104      15.328  52.091  12.268  1.00 75.03           S  
ATOM  11557  N   TYR B 105      12.785  48.704   9.764  1.00 70.21           N  
ATOM  11558  CA  TYR B 105      12.733  47.643   8.765  1.00 66.01           C  
ATOM  11559  C   TYR B 105      11.512  47.787   7.863  1.00 68.45           C  
ATOM  11560  O   TYR B 105      11.634  47.762   6.633  1.00 70.09           O  
ATOM  11561  CB  TYR B 105      12.736  46.281   9.466  1.00 64.00           C  
ATOM  11562  CG  TYR B 105      12.510  45.087   8.563  1.00 65.47           C  
ATOM  11563  CD1 TYR B 105      13.573  44.461   7.927  1.00 72.89           C  
ATOM  11564  CD2 TYR B 105      11.235  44.569   8.367  1.00 64.54           C  
ATOM  11565  CE1 TYR B 105      13.373  43.365   7.110  1.00 70.79           C  
ATOM  11566  CE2 TYR B 105      11.025  43.475   7.551  1.00 66.42           C  
ATOM  11567  CZ  TYR B 105      12.097  42.877   6.926  1.00 65.70           C  
ATOM  11568  OH  TYR B 105      11.893  41.787   6.113  1.00 62.88           O  
ATOM  11569  N   TYR B 106      10.327  47.936   8.458  1.00 70.52           N  
ATOM  11570  CA  TYR B 106       9.102  48.030   7.669  1.00 70.21           C  
ATOM  11571  C   TYR B 106       9.053  49.337   6.884  1.00 74.99           C  
ATOM  11572  O   TYR B 106       8.946  49.335   5.653  1.00 78.92           O  
ATOM  11573  CB  TYR B 106       7.878  47.899   8.579  1.00 63.35           C  
ATOM  11574  CG  TYR B 106       7.733  46.543   9.236  1.00 65.86           C  
ATOM  11575  CD1 TYR B 106       7.402  45.420   8.489  1.00 69.77           C  
ATOM  11576  CD2 TYR B 106       7.910  46.388  10.605  1.00 67.85           C  
ATOM  11577  CE1 TYR B 106       7.264  44.180   9.084  1.00 74.67           C  
ATOM  11578  CE2 TYR B 106       7.774  45.153  11.209  1.00 69.70           C  
ATOM  11579  CZ  TYR B 106       7.450  44.052  10.445  1.00 76.30           C  
ATOM  11580  OH  TYR B 106       7.313  42.820  11.043  1.00 81.39           O  
ATOM  11581  N   GLY B 107       9.133  50.466   7.583  1.00 70.66           N  
ATOM  11582  CA  GLY B 107       9.054  51.759   6.935  1.00 67.38           C  
ATOM  11583  C   GLY B 107      10.387  52.261   6.424  1.00 70.54           C  
ATOM  11584  O   GLY B 107      11.120  51.528   5.752  1.00 75.95           O  
ATOM  11585  N   ASP B 108      10.711  53.516   6.732  1.00 73.86           N  
ATOM  11586  CA  ASP B 108      11.981  54.112   6.332  1.00 74.58           C  
ATOM  11587  C   ASP B 108      12.531  55.001   7.441  1.00 64.81           C  
ATOM  11588  O   ASP B 108      13.111  56.060   7.181  1.00 60.83           O  
ATOM  11589  CB  ASP B 108      11.839  54.894   5.025  1.00 83.56           C  
ATOM  11590  CG  ASP B 108      10.792  55.988   5.104  1.00 94.30           C  
ATOM  11591  OD1 ASP B 108      10.138  56.122   6.159  1.00100.77           O  
ATOM  11592  OD2 ASP B 108      10.625  56.717   4.104  1.00100.59           O  
ATOM  11593  N   ARG B 109      12.355  54.585   8.693  1.00 61.10           N  
ATOM  11594  CA  ARG B 109      12.977  55.290   9.805  1.00 59.39           C  
ATOM  11595  C   ARG B 109      14.491  55.131   9.735  1.00 66.29           C  
ATOM  11596  O   ARG B 109      15.003  54.057   9.404  1.00 80.02           O  
ATOM  11597  CB  ARG B 109      12.447  54.761  11.139  1.00 59.47           C  
ATOM  11598  CG  ARG B 109      13.239  55.224  12.354  1.00 71.26           C  
ATOM  11599  CD  ARG B 109      12.849  54.453  13.603  1.00 78.60           C  
ATOM  11600  NE  ARG B 109      11.532  54.838  14.101  1.00 80.77           N  
ATOM  11601  CZ  ARG B 109      11.332  55.755  15.041  1.00 80.43           C  
ATOM  11602  NH1 ARG B 109      12.365  56.383  15.585  1.00 80.41           N  
ATOM  11603  NH2 ARG B 109      10.101  56.044  15.437  1.00 80.86           N  
ATOM  11604  N   ALA B 110      15.208  56.213  10.031  1.00 63.18           N  
ATOM  11605  CA  ALA B 110      16.663  56.178   9.971  1.00 67.12           C  
ATOM  11606  C   ALA B 110      17.223  55.220  11.014  1.00 70.85           C  
ATOM  11607  O   ALA B 110      16.733  55.146  12.144  1.00 71.83           O  
ATOM  11608  CB  ALA B 110      17.238  57.579  10.182  1.00 62.59           C  
ATOM  11609  N   TYR B 111      18.253  54.476  10.622  1.00 66.83           N  
ATOM  11610  CA  TYR B 111      18.920  53.575  11.549  1.00 67.74           C  
ATOM  11611  C   TYR B 111      19.761  54.368  12.544  1.00 73.30           C  
ATOM  11612  O   TYR B 111      20.224  55.476  12.260  1.00 83.19           O  
ATOM  11613  CB  TYR B 111      19.787  52.574  10.786  1.00 68.33           C  
ATOM  11614  CG  TYR B 111      19.030  51.353  10.310  1.00 71.74           C  
ATOM  11615  CD1 TYR B 111      17.930  51.475   9.469  1.00 75.94           C  
ATOM  11616  CD2 TYR B 111      19.418  50.079  10.699  1.00 74.61           C  
ATOM  11617  CE1 TYR B 111      17.235  50.358   9.034  1.00 74.44           C  
ATOM  11618  CE2 TYR B 111      18.730  48.958  10.270  1.00 70.65           C  
ATOM  11619  CZ  TYR B 111      17.641  49.103   9.438  1.00 69.61           C  
ATOM  11620  OH  TYR B 111      16.958  47.988   9.011  1.00 67.50           O  
ATOM  11621  N   GLU B 112      19.961  53.782  13.723  1.00 67.96           N  
ATOM  11622  CA  GLU B 112      20.541  54.500  14.852  1.00 68.91           C  
ATOM  11623  C   GLU B 112      22.059  54.362  14.922  1.00 72.77           C  
ATOM  11624  O   GLU B 112      22.771  55.369  14.987  1.00 78.99           O  
ATOM  11625  CB  GLU B 112      19.893  54.015  16.151  1.00 71.38           C  
ATOM  11626  CG  GLU B 112      18.389  54.253  16.196  1.00 73.96           C  
ATOM  11627  CD  GLU B 112      17.706  53.518  17.330  1.00 74.03           C  
ATOM  11628  OE1 GLU B 112      18.261  52.506  17.806  1.00 72.24           O  
ATOM  11629  OE2 GLU B 112      16.611  53.953  17.746  1.00 77.63           O  
ATOM  11630  N   TYR B 113      22.571  53.136  14.917  1.00 70.39           N  
ATOM  11631  CA  TYR B 113      24.003  52.893  14.998  1.00 65.35           C  
ATOM  11632  C   TYR B 113      24.580  52.673  13.605  1.00 65.03           C  
ATOM  11633  O   TYR B 113      23.925  52.109  12.726  1.00 60.21           O  
ATOM  11634  CB  TYR B 113      24.301  51.684  15.885  1.00 65.73           C  
ATOM  11635  CG  TYR B 113      23.622  51.743  17.233  1.00 73.15           C  
ATOM  11636  CD1 TYR B 113      24.154  52.500  18.268  1.00 71.34           C  
ATOM  11637  CD2 TYR B 113      22.448  51.040  17.471  1.00 76.74           C  
ATOM  11638  CE1 TYR B 113      23.535  52.555  19.503  1.00 73.02           C  
ATOM  11639  CE2 TYR B 113      21.822  51.089  18.702  1.00 77.09           C  
ATOM  11640  CZ  TYR B 113      22.369  51.848  19.715  1.00 78.49           C  
ATOM  11641  OH  TYR B 113      21.746  51.897  20.942  1.00 81.46           O  
ATOM  11642  N   TRP B 114      25.820  53.119  13.412  1.00 65.56           N  
ATOM  11643  CA  TRP B 114      26.449  53.079  12.100  1.00 64.87           C  
ATOM  11644  C   TRP B 114      27.913  52.687  12.226  1.00 77.13           C  
ATOM  11645  O   TRP B 114      28.541  52.852  13.275  1.00 85.89           O  
ATOM  11646  CB  TRP B 114      26.342  54.431  11.381  1.00 58.88           C  
ATOM  11647  CG  TRP B 114      24.947  54.798  10.995  1.00 57.21           C  
ATOM  11648  CD1 TRP B 114      24.034  55.465  11.757  1.00 59.69           C  
ATOM  11649  CD2 TRP B 114      24.303  54.518   9.748  1.00 62.24           C  
ATOM  11650  NE1 TRP B 114      22.859  55.616  11.062  1.00 65.20           N  
ATOM  11651  CE2 TRP B 114      22.999  55.044   9.825  1.00 66.41           C  
ATOM  11652  CE3 TRP B 114      24.702  53.873   8.573  1.00 70.27           C  
ATOM  11653  CZ2 TRP B 114      22.091  54.945   8.773  1.00 72.91           C  
ATOM  11654  CZ3 TRP B 114      23.800  53.775   7.530  1.00 75.24           C  
ATOM  11655  CH2 TRP B 114      22.509  54.308   7.637  1.00 75.35           C  
ATOM  11656  N   GLY B 115      28.453  52.163  11.125  1.00 76.52           N  
ATOM  11657  CA  GLY B 115      29.871  51.944  10.977  1.00 69.45           C  
ATOM  11658  C   GLY B 115      30.457  52.949   9.997  1.00 73.12           C  
ATOM  11659  O   GLY B 115      29.747  53.643   9.272  1.00 77.37           O  
ATOM  11660  N   GLN B 116      31.789  53.013   9.985  1.00 77.41           N  
ATOM  11661  CA  GLN B 116      32.468  54.019   9.178  1.00 83.87           C  
ATOM  11662  C   GLN B 116      32.388  53.732   7.683  1.00 85.12           C  
ATOM  11663  O   GLN B 116      32.574  54.652   6.881  1.00 89.39           O  
ATOM  11664  CB  GLN B 116      33.926  54.145   9.617  1.00 97.22           C  
ATOM  11665  CG  GLN B 116      34.088  54.753  11.003  1.00108.85           C  
ATOM  11666  CD  GLN B 116      33.441  56.123  11.117  1.00113.68           C  
ATOM  11667  OE1 GLN B 116      33.661  57.000  10.280  1.00112.99           O  
ATOM  11668  NE2 GLN B 116      32.631  56.311  12.154  1.00112.65           N  
ATOM  11669  N   GLY B 117      32.122  52.495   7.292  1.00 87.27           N  
ATOM  11670  CA  GLY B 117      31.906  52.148   5.902  1.00 88.56           C  
ATOM  11671  C   GLY B 117      33.101  51.434   5.291  1.00 91.77           C  
ATOM  11672  O   GLY B 117      34.162  51.281   5.898  1.00 96.52           O  
ATOM  11673  N   THR B 118      32.897  50.993   4.051  1.00 88.90           N  
ATOM  11674  CA  THR B 118      33.935  50.324   3.280  1.00 92.34           C  
ATOM  11675  C   THR B 118      33.716  50.621   1.804  1.00 87.54           C  
ATOM  11676  O   THR B 118      32.580  50.605   1.322  1.00 87.75           O  
ATOM  11677  CB  THR B 118      33.938  48.810   3.532  1.00 98.27           C  
ATOM  11678  OG1 THR B 118      34.256  48.556   4.905  1.00105.87           O  
ATOM  11679  CG2 THR B 118      34.970  48.121   2.657  1.00 93.14           C  
ATOM  11680  N   GLN B 119      34.810  50.894   1.096  1.00 81.49           N  
ATOM  11681  CA  GLN B 119      34.741  51.278  -0.307  1.00 75.05           C  
ATOM  11682  C   GLN B 119      34.587  50.051  -1.197  1.00 80.85           C  
ATOM  11683  O   GLN B 119      35.306  49.060  -1.036  1.00 93.29           O  
ATOM  11684  CB  GLN B 119      35.994  52.060  -0.701  1.00 67.07           C  
ATOM  11685  CG  GLN B 119      36.015  52.502  -2.152  1.00 67.18           C  
ATOM  11686  CD  GLN B 119      34.906  53.481  -2.473  1.00 69.16           C  
ATOM  11687  OE1 GLN B 119      34.091  53.242  -3.363  1.00 70.58           O  
ATOM  11688  NE2 GLN B 119      34.872  54.595  -1.751  1.00 67.46           N  
ATOM  11689  N   VAL B 120      33.649  50.123  -2.139  1.00 77.49           N  
ATOM  11690  CA  VAL B 120      33.448  49.095  -3.155  1.00 81.73           C  
ATOM  11691  C   VAL B 120      33.458  49.791  -4.508  1.00 92.05           C  
ATOM  11692  O   VAL B 120      32.498  50.489  -4.858  1.00 97.23           O  
ATOM  11693  CB  VAL B 120      32.140  48.316  -2.955  1.00 81.28           C  
ATOM  11694  CG1 VAL B 120      31.912  47.357  -4.116  1.00 75.23           C  
ATOM  11695  CG2 VAL B 120      32.164  47.564  -1.634  1.00 86.86           C  
ATOM  11696  N   THR B 121      34.537  49.611  -5.266  1.00 97.14           N  
ATOM  11697  CA  THR B 121      34.685  50.199  -6.593  1.00 97.62           C  
ATOM  11698  C   THR B 121      34.683  49.071  -7.618  1.00 99.68           C  
ATOM  11699  O   THR B 121      35.614  48.262  -7.666  1.00103.03           O  
ATOM  11700  CB  THR B 121      35.963  51.031  -6.692  1.00 93.22           C  
ATOM  11701  OG1 THR B 121      37.054  50.316  -6.099  1.00 93.71           O  
ATOM  11702  CG2 THR B 121      35.792  52.361  -5.979  1.00 91.64           C  
ATOM  11703  N   VAL B 122      33.634  49.019  -8.430  1.00100.99           N  
ATOM  11704  CA  VAL B 122      33.479  48.019  -9.478  1.00104.62           C  
ATOM  11705  C   VAL B 122      33.725  48.705 -10.814  1.00108.26           C  
ATOM  11706  O   VAL B 122      32.959  49.587 -11.221  1.00108.79           O  
ATOM  11707  CB  VAL B 122      32.094  47.362  -9.435  1.00102.55           C  
ATOM  11708  CG1 VAL B 122      31.924  46.406 -10.601  1.00103.14           C  
ATOM  11709  CG2 VAL B 122      31.894  46.639  -8.111  1.00 99.95           C  
ATOM  11710  N   SER B 123      34.791  48.303 -11.500  1.00109.79           N  
ATOM  11711  CA  SER B 123      35.129  48.883 -12.793  1.00109.01           C  
ATOM  11712  C   SER B 123      34.295  48.255 -13.904  1.00113.04           C  
ATOM  11713  O   SER B 123      34.752  47.345 -14.598  1.00114.07           O  
ATOM  11714  CB  SER B 123      36.620  48.707 -13.087  1.00111.04           C  
ATOM  11715  OG  SER B 123      36.969  47.335 -13.135  1.00112.33           O  
