# Supplementary material for: A non-redundant data set of nanobody-antigen crystal structures
Source: Data Brief. 2019 Mar 6;24:103754. doi: 10.1016/j.dib.2019.103754 (PMC6441729; doi:10.1016/j.dib.2019.103754)
Supplement: Multimedia component 6 [file mmc6.zip › extended_dataset/Nb_2/6h6y_2.pdb]

ATOM  16668  N   GLN E   1     -27.732 -15.324 -41.668  1.00 43.40           N  
ATOM  16669  CA  GLN E   1     -28.945 -16.058 -42.128  1.00 41.88           C  
ATOM  16670  C   GLN E   1     -29.672 -16.719 -40.963  1.00 30.64           C  
ATOM  16671  O   GLN E   1     -29.050 -17.143 -39.988  1.00 29.11           O  
ATOM  16672  CB  GLN E   1     -28.562 -17.114 -43.170  1.00 46.63           C  
ATOM  16677  N   VAL E   2     -31.000 -16.805 -41.069  1.00 28.51           N  
ATOM  16678  CA  VAL E   2     -31.771 -17.545 -40.081  1.00 27.04           C  
ATOM  16679  C   VAL E   2     -31.331 -18.999 -40.115  1.00 31.60           C  
ATOM  16680  O   VAL E   2     -31.209 -19.604 -41.189  1.00 29.14           O  
ATOM  16681  CB  VAL E   2     -33.276 -17.415 -40.355  1.00 30.71           C  
ATOM  16682  CG1 VAL E   2     -34.068 -18.250 -39.356  1.00 28.31           C  
ATOM  16683  CG2 VAL E   2     -33.705 -15.960 -40.300  1.00 36.50           C  
ATOM  16693  N   GLN E   3     -31.086 -19.566 -38.939  1.00 24.18           N  
ATOM  16694  CA  GLN E   3     -30.645 -20.947 -38.819  1.00 22.97           C  
ATOM  16695  C   GLN E   3     -31.518 -21.646 -37.794  1.00 22.13           C  
ATOM  16696  O   GLN E   3     -31.723 -21.128 -36.692  1.00 23.74           O  
ATOM  16697  CB  GLN E   3     -29.178 -21.042 -38.393  1.00 26.46           C  
ATOM  16700  N   LEU E   4     -31.999 -22.831 -38.149  1.00 22.78           N  
ATOM  16701  CA  LEU E   4     -32.748 -23.692 -37.248  1.00 23.41           C  
ATOM  16702  C   LEU E   4     -31.983 -24.999 -37.123  1.00 22.71           C  
ATOM  16703  O   LEU E   4     -31.557 -25.567 -38.135  1.00 28.08           O  
ATOM  16704  CB  LEU E   4     -34.162 -23.956 -37.761  1.00 20.64           C  
ATOM  16705  CG  LEU E   4     -35.093 -22.769 -37.991  1.00 27.74           C  
ATOM  16706  CD1 LEU E   4     -36.488 -23.264 -38.343  1.00 31.70           C  
ATOM  16707  CD2 LEU E   4     -35.135 -21.891 -36.761  1.00 34.22           C  
ATOM  16719  N   GLN E   5     -31.805 -25.474 -35.893  1.00 21.18           N  
ATOM  16720  CA  GLN E   5     -31.057 -26.706 -35.656  1.00 24.81           C  
ATOM  16721  C   GLN E   5     -31.805 -27.567 -34.650  1.00 24.19           C  
ATOM  16722  O   GLN E   5     -31.918 -27.201 -33.474  1.00 24.97           O  
ATOM  16723  CB  GLN E   5     -29.642 -26.405 -35.159  1.00 33.14           C  
ATOM  16726  N   GLU E   6     -32.281 -28.721 -35.112  1.00 23.60           N  
ATOM  16727  CA  GLU E   6     -32.957 -29.670 -34.245  1.00 26.87           C  
ATOM  16728  C   GLU E   6     -31.964 -30.527 -33.476  1.00 26.39           C  
ATOM  16729  O   GLU E   6     -30.824 -30.739 -33.907  1.00 25.82           O  
ATOM  16730  CB  GLU E   6     -33.861 -30.616 -35.039  1.00 27.23           C  
ATOM  16731  CG  GLU E   6     -34.945 -29.957 -35.837  1.00 31.49           C  
ATOM  16732  CD  GLU E   6     -34.496 -29.633 -37.237  1.00 27.23           C  
ATOM  16733  OE1 GLU E   6     -33.270 -29.627 -37.488  1.00 26.95           O  
ATOM  16734  OE2 GLU E   6     -35.375 -29.400 -38.091  1.00 26.96           O  
ATOM  16741  N   SER E   7     -32.411 -31.032 -32.336  1.00 23.99           N  
ATOM  16742  CA  SER E   7     -31.688 -32.080 -31.639  1.00 26.12           C  
ATOM  16743  C   SER E   7     -32.692 -32.892 -30.836  1.00 29.25           C  
ATOM  16744  O   SER E   7     -33.842 -32.486 -30.648  1.00 25.78           O  
ATOM  16745  CB  SER E   7     -30.586 -31.508 -30.748  1.00 36.76           C  
ATOM  16746  OG  SER E   7     -31.131 -30.711 -29.716  1.00 44.05           O  
ATOM  16752  N   GLY E   8     -32.250 -34.071 -30.397  1.00 31.97           N  
ATOM  16753  CA  GLY E   8     -33.000 -34.882 -29.460  1.00 35.07           C  
ATOM  16754  C   GLY E   8     -33.632 -36.146 -30.001  1.00 40.75           C  
ATOM  16755  O   GLY E   8     -34.249 -36.880 -29.220  1.00 40.74           O  
ATOM  16759  N   GLY E   9     -33.504 -36.449 -31.286  1.00 33.51           N  
ATOM  16760  CA  GLY E   9     -34.113 -37.644 -31.831  1.00 30.26           C  
ATOM  16761  C   GLY E   9     -33.394 -38.912 -31.396  1.00 38.31           C  
ATOM  16762  O   GLY E   9     -32.431 -38.897 -30.630  1.00 41.52           O  
ATOM  16766  N   GLY E  10     -33.865 -40.039 -31.931  1.00 31.24           N  
ATOM  16767  CA  GLY E  10     -33.257 -41.333 -31.707  1.00 31.24           C  
ATOM  16768  C   GLY E  10     -34.307 -42.415 -31.541  1.00 25.73           C  
ATOM  16769  O   GLY E  10     -35.458 -42.250 -31.940  1.00 28.46           O  
ATOM  16773  N   LEU E  11     -33.882 -43.544 -30.971  1.00 30.92           N  
ATOM  16774  CA  LEU E  11     -34.737 -44.715 -30.805  1.00 30.21           C  
ATOM  16775  C   LEU E  11     -35.480 -44.647 -29.478  1.00 29.08           C  
ATOM  16776  O   LEU E  11     -34.876 -44.380 -28.436  1.00 36.10           O  
ATOM  16777  CB  LEU E  11     -33.902 -45.995 -30.881  1.00 29.08           C  
ATOM  16780  N   VAL E  12     -36.779 -44.921 -29.511  1.00 29.11           N  
ATOM  16781  CA  VAL E  12     -37.613 -44.877 -28.314  1.00 30.06           C  
ATOM  16782  C   VAL E  12     -38.647 -45.989 -28.403  1.00 24.78           C  
ATOM  16783  O   VAL E  12     -39.131 -46.316 -29.491  1.00 29.42           O  
ATOM  16784  CB  VAL E  12     -38.289 -43.498 -28.151  1.00 35.74           C  
ATOM  16785  CG1 VAL E  12     -39.106 -43.161 -29.391  1.00 38.69           C  
ATOM  16786  CG2 VAL E  12     -39.151 -43.465 -26.899  1.00 34.46           C  
ATOM  16796  N   GLN E  13     -38.977 -46.581 -27.260  1.00 28.89           N  
ATOM  16797  CA  GLN E  13     -39.965 -47.650 -27.227  1.00 28.96           C  
ATOM  16798  C   GLN E  13     -41.364 -47.059 -27.347  1.00 25.19           C  
ATOM  16799  O   GLN E  13     -41.655 -46.000 -26.784  1.00 26.55           O  
ATOM  16800  CB  GLN E  13     -39.843 -48.452 -25.932  1.00 36.43           C  
ATOM  16803  N   ALA E  14     -42.234 -47.761 -28.072  1.00 25.22           N  
ATOM  16804  CA  ALA E  14     -43.619 -47.331 -28.196  1.00 26.52           C  
ATOM  16805  C   ALA E  14     -44.235 -47.168 -26.814  1.00 24.36           C  
ATOM  16806  O   ALA E  14     -44.005 -47.979 -25.912  1.00 25.10           O  
ATOM  16807  CB  ALA E  14     -44.424 -48.342 -29.011  1.00 26.21           C  
ATOM  16813  N   GLY E  15     -45.038 -46.118 -26.662  1.00 24.01           N  
ATOM  16814  CA  GLY E  15     -45.577 -45.746 -25.377  1.00 24.78           C  
ATOM  16815  C   GLY E  15     -44.682 -44.845 -24.560  1.00 30.50           C  
ATOM  16816  O   GLY E  15     -45.140 -44.294 -23.549  1.00 32.70           O  
ATOM  16820  N   GLY E  16     -43.426 -44.676 -24.964  1.00 28.26           N  
ATOM  16821  CA  GLY E  16     -42.493 -43.833 -24.254  1.00 24.51           C  
ATOM  16822  C   GLY E  16     -42.569 -42.383 -24.689  1.00 24.15           C  
ATOM  16823  O   GLY E  16     -43.474 -41.954 -25.407  1.00 24.07           O  
ATOM  16827  N   SER E  17     -41.574 -41.621 -24.244  1.00 27.24           N  
ATOM  16828  CA  SER E  17     -41.550 -40.179 -24.414  1.00 25.98           C  
ATOM  16829  C   SER E  17     -40.207 -39.733 -24.968  1.00 24.16           C  
ATOM  16830  O   SER E  17     -39.184 -40.395 -24.767  1.00 27.91           O  
ATOM  16831  CB  SER E  17     -41.814 -39.469 -23.080  1.00 28.79           C  
ATOM  16832  OG  SER E  17     -43.116 -39.756 -22.603  1.00 38.22           O  
ATOM  16838  N   LEU E  18     -40.222 -38.596 -25.653  1.00 37.05           N  
ATOM  16839  CA  LEU E  18     -39.019 -38.008 -26.223  1.00 36.49           C  
ATOM  16840  C   LEU E  18     -39.232 -36.506 -26.312  1.00 32.45           C  
ATOM  16841  O   LEU E  18     -40.332 -36.054 -26.641  1.00 33.42           O  
ATOM  16842  CB  LEU E  18     -38.720 -38.597 -27.603  1.00 49.21           C  
ATOM  16843  CG  LEU E  18     -37.301 -38.488 -28.159  1.00 50.34           C  
ATOM  16844  CD1 LEU E  18     -36.364 -39.453 -27.453  1.00 47.65           C  
ATOM  16845  CD2 LEU E  18     -37.316 -38.751 -29.660  1.00 56.27           C  
ATOM  16857  N   ARG E  19     -38.186 -35.739 -26.018  1.00 32.19           N  
ATOM  16858  CA  ARG E  19     -38.221 -34.283 -26.121  1.00 29.22           C  
ATOM  16859  C   ARG E  19     -37.259 -33.828 -27.209  1.00 28.57           C  
ATOM  16860  O   ARG E  19     -36.052 -34.078 -27.121  1.00 31.44           O  
ATOM  16861  CB  ARG E  19     -37.852 -33.632 -24.791  1.00 30.05           C  
ATOM  16862  CG  ARG E  19     -37.971 -32.108 -24.741  1.00 28.69           C  
ATOM  16863  CD  ARG E  19     -37.653 -31.649 -23.323  1.00 41.61           C  
ATOM  16864  NE  ARG E  19     -37.841 -30.224 -23.071  1.00 38.87           N  
ATOM  16865  CZ  ARG E  19     -36.856 -29.345 -22.894  1.00 44.87           C  
ATOM  16866  NH1 ARG E  19     -35.584 -29.724 -22.945  1.00 42.80           N  
ATOM  16867  NH2 ARG E  19     -37.153 -28.077 -22.651  1.00 48.95           N  
ATOM  16881  N   LEU E  20     -37.796 -33.164 -28.226  1.00 26.15           N  
ATOM  16882  CA  LEU E  20     -36.993 -32.567 -29.280  1.00 25.44           C  
ATOM  16883  C   LEU E  20     -36.788 -31.084 -29.005  1.00 24.44           C  
ATOM  16884  O   LEU E  20     -37.652 -30.418 -28.426  1.00 22.67           O  
ATOM  16885  CB  LEU E  20     -37.661 -32.737 -30.641  1.00 25.15           C  
ATOM  16886  CG  LEU E  20     -38.064 -34.162 -31.007  1.00 27.81           C  
ATOM  16887  CD1 LEU E  20     -38.654 -34.155 -32.412  1.00 31.96           C  
ATOM  16888  CD2 LEU E  20     -36.902 -35.126 -30.904  1.00 30.33           C  
ATOM  16900  N   SER E  21     -35.660 -30.563 -29.478  1.00 23.98           N  
ATOM  16901  CA  SER E  21     -35.342 -29.150 -29.343  1.00 23.00           C  
ATOM  16902  C   SER E  21     -35.011 -28.563 -30.707  1.00 22.01           C  
ATOM  16903  O   SER E  21     -34.556 -29.268 -31.612  1.00 23.34           O  
ATOM  16904  CB  SER E  21     -34.151 -28.922 -28.402  1.00 28.64           C  
ATOM  16905  OG  SER E  21     -34.380 -29.501 -27.130  1.00 39.93           O  
ATOM  16911  N   CYS E  22     -35.228 -27.256 -30.832  1.00 21.23           N  
ATOM  16912  CA  CYS E  22     -34.931 -26.524 -32.061  1.00 24.71           C  
ATOM  16913  C   CYS E  22     -34.334 -25.183 -31.666  1.00 22.76           C  
ATOM  16914  O   CYS E  22     -35.040 -24.320 -31.134  1.00 22.85           O  
ATOM  16915  CB  CYS E  22     -36.185 -26.337 -32.912  1.00 26.24           C  
ATOM  16916  SG  CYS E  22     -35.957 -25.310 -34.380  1.00 30.15           S  
ATOM  16921  N   ALA E  23     -33.045 -25.004 -31.940  1.00 21.84           N  
ATOM  16922  CA  ALA E  23     -32.352 -23.763 -31.626  1.00 22.88           C  
ATOM  16923  C   ALA E  23     -32.475 -22.811 -32.806  1.00 22.27           C  
ATOM  16924  O   ALA E  23     -32.125 -23.166 -33.937  1.00 21.98           O  
ATOM  16925  CB  ALA E  23     -30.881 -24.021 -31.305  1.00 32.19           C  
ATOM  16931  N   VAL E  24     -32.971 -21.608 -32.535  1.00 22.77           N  
ATOM  16932  CA  VAL E  24     -33.202 -20.590 -33.550  1.00 22.94           C  
ATOM  16933  C   VAL E  24     -32.165 -19.493 -33.375  1.00 24.93           C  
ATOM  16934  O   VAL E  24     -32.012 -18.945 -32.277  1.00 26.67           O  
ATOM  16935  CB  VAL E  24     -34.627 -20.017 -33.455  1.00 23.12           C  
ATOM  16936  CG1 VAL E  24     -34.878 -19.029 -34.583  1.00 24.02           C  
ATOM  16937  CG2 VAL E  24     -35.645 -21.148 -33.460  1.00 25.88           C  
ATOM  16947  N   SER E  25     -31.467 -19.161 -34.457  1.00 25.17           N  
ATOM  16948  CA  SER E  25     -30.434 -18.137 -34.422  1.00 27.34           C  
ATOM  16949  C   SER E  25     -30.458 -17.348 -35.723  1.00 27.78           C  
ATOM  16950  O   SER E  25     -31.098 -17.735 -36.703  1.00 26.52           O  
ATOM  16951  CB  SER E  25     -29.058 -18.764 -34.174  1.00 32.86           C  
ATOM  16952  OG  SER E  25     -28.723 -19.649 -35.228  1.00 27.31           O  
ATOM  16958  N   GLY E  26     -29.759 -16.215 -35.717  1.00 24.69           N  
ATOM  16959  CA  GLY E  26     -29.682 -15.391 -36.904  1.00 25.05           C  
ATOM  16960  C   GLY E  26     -30.957 -14.657 -37.235  1.00 22.71           C  
ATOM  16961  O   GLY E  26     -31.113 -14.174 -38.360  1.00 24.94           O  
ATOM  16965  N   ARG E  27     -31.854 -14.520 -36.270  1.00 20.07           N  
ATOM  16966  CA  ARG E  27     -33.180 -13.961 -36.495  1.00 18.58           C  
ATOM  16967  C   ARG E  27     -33.147 -12.453 -36.299  1.00 20.24           C  
ATOM  16968  O   ARG E  27     -32.655 -11.968 -35.276  1.00 20.32           O  
ATOM  16969  CB  ARG E  27     -34.159 -14.613 -35.522  1.00 19.84           C  
ATOM  16970  CG  ARG E  27     -35.536 -14.024 -35.492  1.00 21.82           C  
ATOM  16971  CD  ARG E  27     -36.472 -14.927 -34.697  1.00 18.55           C  
ATOM  16972  NE  ARG E  27     -36.103 -15.084 -33.286  1.00 19.30           N  
ATOM  16973  CZ  ARG E  27     -36.627 -14.379 -32.284  1.00 19.15           C  
ATOM  16974  NH1 ARG E  27     -37.538 -13.447 -32.524  1.00 20.16           N  
ATOM  16975  NH2 ARG E  27     -36.241 -14.605 -31.035  1.00 19.66           N  
ATOM  16989  N   THR E  28     -33.693 -11.712 -37.270  1.00 18.34           N  
ATOM  16990  CA  THR E  28     -33.793 -10.262 -37.164  1.00 18.70           C  
ATOM  16991  C   THR E  28     -35.210  -9.775 -36.899  1.00 18.23           C  
ATOM  16992  O   THR E  28     -35.394  -8.591 -36.590  1.00 18.44           O  
ATOM  16993  CB  THR E  28     -33.271  -9.589 -38.446  1.00 19.56           C  
ATOM  16994  OG1 THR E  28     -34.048 -10.019 -39.571  1.00 20.35           O  
ATOM  16995  CG2 THR E  28     -31.803  -9.933 -38.673  1.00 21.24           C  
ATOM  17003  N   PHE E  29     -36.203 -10.658 -37.002  1.00 16.86           N  
ATOM  17004  CA  PHE E  29     -37.604 -10.335 -36.774  1.00 16.56           C  
ATOM  17005  C   PHE E  29     -38.030 -10.793 -35.384  1.00 18.17           C  
ATOM  17006  O   PHE E  29     -37.721 -11.912 -34.964  1.00 18.05           O  
ATOM  17007  CB  PHE E  29     -38.501 -10.981 -37.839  1.00 18.10           C  
ATOM  17008  CG  PHE E  29     -38.159 -12.417 -38.156  1.00 16.39           C  
ATOM  17009  CD1 PHE E  29     -38.735 -13.466 -37.453  1.00 18.37           C  
ATOM  17010  CD2 PHE E  29     -37.277 -12.714 -39.180  1.00 18.59           C  
ATOM  17011  CE1 PHE E  29     -38.422 -14.784 -37.762  1.00 16.08           C  
ATOM  17012  CE2 PHE E  29     -36.960 -14.021 -39.487  1.00 17.55           C  
ATOM  17013  CZ  PHE E  29     -37.534 -15.057 -38.782  1.00 18.91           C  
ATOM  17023  N   SER E  30     -38.759  -9.921 -34.682  1.00 16.26           N  
ATOM  17024  CA  SER E  30     -39.038 -10.107 -33.265  1.00 17.23           C  
ATOM  17025  C   SER E  30     -40.171 -11.086 -32.983  1.00 17.66           C  
ATOM  17026  O   SER E  30     -40.333 -11.497 -31.829  1.00 17.21           O  
ATOM  17027  CB  SER E  30     -39.373  -8.758 -32.606  1.00 18.57           C  
ATOM  17028  OG  SER E  30     -40.605  -8.229 -33.070  1.00 17.94           O  
ATOM  17034  N   ASN E  31     -40.982 -11.436 -33.976  1.00 16.95           N  
ATOM  17035  CA  ASN E  31     -42.132 -12.299 -33.750  1.00 17.03           C  
ATOM  17036  C   ASN E  31     -42.362 -13.135 -34.997  1.00 17.68           C  
ATOM  17037  O   ASN E  31     -42.055 -12.710 -36.114  1.00 16.26           O  
ATOM  17038  CB  ASN E  31     -43.372 -11.470 -33.396  1.00 17.22           C  
ATOM  17039  CG  ASN E  31     -44.414 -12.261 -32.625  1.00 17.78           C  
ATOM  17040  OD1 ASN E  31     -44.187 -13.398 -32.211  1.00 17.20           O  
ATOM  17041  ND2 ASN E  31     -45.575 -11.651 -32.428  1.00 19.31           N  
ATOM  17048  N   TYR E  32     -42.917 -14.323 -34.792  1.00 16.80           N  
ATOM  17049  CA  TYR E  32     -43.055 -15.335 -35.834  1.00 15.01           C  
ATOM  17050  C   TYR E  32     -43.722 -16.533 -35.169  1.00 18.22           C  
ATOM  17051  O   TYR E  32     -43.936 -16.548 -33.951  1.00 17.58           O  
ATOM  17052  CB  TYR E  32     -41.703 -15.713 -36.449  1.00 15.60           C  
ATOM  17053  CG  TYR E  32     -40.786 -16.491 -35.528  1.00 15.05           C  
ATOM  17054  CD1 TYR E  32     -40.185 -15.884 -34.432  1.00 18.65           C  
ATOM  17055  CD2 TYR E  32     -40.504 -17.828 -35.768  1.00 16.07           C  
ATOM  17056  CE1 TYR E  32     -39.342 -16.593 -33.591  1.00 18.03           C  
ATOM  17057  CE2 TYR E  32     -39.665 -18.542 -34.936  1.00 16.58           C  
ATOM  17058  CZ  TYR E  32     -39.082 -17.921 -33.854  1.00 19.27           C  
ATOM  17059  OH  TYR E  32     -38.246 -18.639 -33.030  1.00 25.80           O  
ATOM  17069  N   TYR E  33     -44.052 -17.532 -35.980  1.00 16.79           N  
ATOM  17070  CA  TYR E  33     -44.528 -18.819 -35.495  1.00 15.99           C  
ATOM  17071  C   TYR E  33     -43.443 -19.868 -35.705  1.00 17.22           C  
ATOM  17072  O   TYR E  33     -42.919 -20.012 -36.815  1.00 17.02           O  
ATOM  17073  CB  TYR E  33     -45.807 -19.258 -36.220  1.00 17.26           C  
ATOM  17074  CG  TYR E  33     -47.031 -18.460 -35.859  1.00 17.41           C  
ATOM  17075  CD1 TYR E  33     -47.255 -17.213 -36.421  1.00 19.37           C  
ATOM  17076  CD2 TYR E  33     -47.974 -18.959 -34.971  1.00 21.06           C  
ATOM  17077  CE1 TYR E  33     -48.375 -16.478 -36.097  1.00 22.24           C  
ATOM  17078  CE2 TYR E  33     -49.100 -18.233 -34.644  1.00 20.04           C  
ATOM  17079  CZ  TYR E  33     -49.295 -16.994 -35.212  1.00 21.37           C  
ATOM  17080  OH  TYR E  33     -50.414 -16.264 -34.887  1.00 24.33           O  
ATOM  17090  N   SER E  34     -43.104 -20.587 -34.641  1.00 17.33           N  
ATOM  17091  CA  SER E  34     -42.243 -21.754 -34.757  1.00 19.32           C  
ATOM  17092  C   SER E  34     -43.117 -22.991 -34.893  1.00 21.33           C  
ATOM  17093  O   SER E  34     -44.103 -23.149 -34.168  1.00 21.32           O  
ATOM  17094  CB  SER E  34     -41.331 -21.885 -33.542  1.00 24.70           C  
ATOM  17095  OG  SER E  34     -40.436 -22.969 -33.716  1.00 37.76           O  
ATOM  17101  N   GLY E  35     -42.755 -23.866 -35.821  1.00 22.14           N  
ATOM  17102  CA  GLY E  35     -43.552 -25.041 -36.100  1.00 20.35           C  
ATOM  17103  C   GLY E  35     -42.714 -26.299 -36.112  1.00 20.91           C  
ATOM  17104  O   GLY E  35     -41.527 -26.282 -36.438  1.00 23.74           O  
ATOM  17108  N   TRP E  36     -43.360 -27.402 -35.749  1.00 16.51           N  
ATOM  17109  CA  TRP E  36     -42.784 -28.731 -35.875  1.00 19.18           C  
ATOM  17110  C   TRP E  36     -43.551 -29.490 -36.946  1.00 19.60           C  
ATOM  17111  O   TRP E  36     -44.789 -29.478 -36.960  1.00 18.57           O  
ATOM  17112  CB  TRP E  36     -42.828 -29.488 -34.549  1.00 18.84           C  
ATOM  17113  CG  TRP E  36     -41.739 -29.093 -33.609  1.00 18.12           C  
ATOM  17114  CD1 TRP E  36     -41.834 -28.209 -32.575  1.00 21.06           C  
ATOM  17115  CD2 TRP E  36     -40.386 -29.556 -33.619  1.00 20.22           C  
ATOM  17116  NE1 TRP E  36     -40.625 -28.099 -31.934  1.00 20.21           N  
ATOM  17117  CE2 TRP E  36     -39.718 -28.914 -32.558  1.00 23.10           C  
ATOM  17118  CE3 TRP E  36     -39.674 -30.454 -34.419  1.00 21.56           C  
ATOM  17119  CZ2 TRP E  36     -38.373 -29.140 -32.278  1.00 24.05           C  
ATOM  17120  CZ3 TRP E  36     -38.340 -30.680 -34.137  1.00 25.12           C  
ATOM  17121  CH2 TRP E  36     -37.702 -30.022 -33.078  1.00 25.97           C  
ATOM  17132  N   PHE E  37     -42.802 -30.130 -37.837  1.00 19.63           N  
ATOM  17133  CA  PHE E  37     -43.309 -30.972 -38.903  1.00 20.79           C  
ATOM  17134  C   PHE E  37     -42.620 -32.320 -38.794  1.00 20.39           C  
ATOM  17135  O   PHE E  37     -41.599 -32.468 -38.117  1.00 22.33           O  
ATOM  17136  CB  PHE E  37     -43.027 -30.396 -40.295  1.00 22.22           C  
ATOM  17137  CG  PHE E  37     -43.820 -29.183 -40.627  1.00 20.79           C  
ATOM  17138  CD1 PHE E  37     -43.516 -27.962 -40.059  1.00 21.00           C  
ATOM  17139  CD2 PHE E  37     -44.859 -29.256 -41.538  1.00 24.57           C  
ATOM  17140  CE1 PHE E  37     -44.251 -26.839 -40.375  1.00 20.59           C  
ATOM  17141  CE2 PHE E  37     -45.593 -28.136 -41.862  1.00 23.10           C  
ATOM  17142  CZ  PHE E  37     -45.288 -26.924 -41.280  1.00 19.92           C  
ATOM  17152  N   ARG E  38     -43.166 -33.307 -39.491  1.00 20.83           N  
ATOM  17153  CA  ARG E  38     -42.468 -34.568 -39.654  1.00 22.53           C  
ATOM  17154  C   ARG E  38     -42.756 -35.117 -41.039  1.00 25.07           C  
ATOM  17155  O   ARG E  38     -43.773 -34.797 -41.660  1.00 28.21           O  
ATOM  17156  CB  ARG E  38     -42.885 -35.587 -38.593  1.00 22.25           C  
ATOM  17157  CG  ARG E  38     -44.291 -36.099 -38.784  1.00 23.55           C  
ATOM  17158  CD  ARG E  38     -44.707 -36.971 -37.626  1.00 24.46           C  
ATOM  17159  NE  ARG E  38     -46.101 -37.384 -37.732  1.00 24.80           N  
ATOM  17160  CZ  ARG E  38     -46.762 -38.013 -36.768  1.00 27.34           C  
ATOM  17161  NH1 ARG E  38     -46.152 -38.290 -35.623  1.00 26.11           N  
ATOM  17162  NH2 ARG E  38     -48.028 -38.361 -36.945  1.00 27.03           N  
ATOM  17176  N   GLN E  39     -41.859 -35.973 -41.509  1.00 27.52           N  
ATOM  17177  CA  GLN E  39     -42.072 -36.637 -42.780  1.00 28.72           C  
ATOM  17178  C   GLN E  39     -41.606 -38.077 -42.681  1.00 30.94           C  
ATOM  17179  O   GLN E  39     -40.471 -38.353 -42.283  1.00 33.74           O  
ATOM  17180  CB  GLN E  39     -41.342 -35.921 -43.924  1.00 46.74           C  
ATOM  17181  CG  GLN E  39     -41.670 -36.495 -45.296  1.00 42.31           C  
ATOM  17182  CD  GLN E  39     -41.187 -35.617 -46.428  1.00 53.31           C  
ATOM  17183  OE1 GLN E  39     -40.278 -34.808 -46.255  1.00 58.56           O  
ATOM  17184  NE2 GLN E  39     -41.783 -35.786 -47.602  1.00 68.33           N  
ATOM  17193  N   ALA E  40     -42.489 -38.971 -43.035  1.00 36.94           N  
ATOM  17194  CA  ALA E  40     -42.199 -40.382 -43.168  1.00 42.65           C  
ATOM  17195  C   ALA E  40     -42.050 -40.732 -44.637  1.00 43.24           C  
ATOM  17196  O   ALA E  40     -42.482 -39.978 -45.514  1.00 39.97           O  
ATOM  17197  CB  ALA E  40     -43.319 -41.216 -42.541  1.00 49.89           C  
ATOM  17203  N   PRO E  41     -41.413 -41.868 -44.949  1.00 44.48           N  
ATOM  17204  CA  PRO E  41     -41.350 -42.346 -46.338  1.00 51.64           C  
ATOM  17205  C   PRO E  41     -42.716 -42.791 -46.855  1.00 49.39           C  
ATOM  17206  O   PRO E  41     -43.107 -42.372 -47.944  1.00 46.20           O  
ATOM  17207  CB  PRO E  41     -40.374 -43.526 -46.268  1.00 46.60           C  
ATOM  17208  CG  PRO E  41     -40.362 -43.945 -44.833  1.00 42.88           C  
ATOM  17209  CD  PRO E  41     -40.632 -42.711 -44.024  1.00 47.17           C  
ATOM  17217  N   LYS E  43     -46.390 -40.561 -48.257  1.00 81.35           N  
ATOM  17218  CA  LYS E  43     -46.295 -39.920 -46.949  1.00 62.97           C  
ATOM  17219  C   LYS E  43     -45.770 -38.492 -47.086  1.00 52.30           C  
ATOM  17220  O   LYS E  43     -44.568 -38.250 -46.982  1.00 53.19           O  
ATOM  17221  CB  LYS E  43     -45.403 -40.730 -46.011  1.00 60.58           C  
ATOM  17224  N   GLU E  44     -46.673 -37.552 -47.345  1.00 52.36           N  
ATOM  17225  CA  GLU E  44     -46.283 -36.156 -47.450  1.00 47.40           C  
ATOM  17226  C   GLU E  44     -45.943 -35.587 -46.075  1.00 33.86           C  
ATOM  17227  O   GLU E  44     -46.337 -36.117 -45.032  1.00 38.45           O  
ATOM  17228  CB  GLU E  44     -47.397 -35.332 -48.094  1.00 49.59           C  
ATOM  17231  N   ARG E  45     -45.197 -34.485 -46.089  1.00 32.75           N  
ATOM  17232  CA  ARG E  45     -44.817 -33.823 -44.849  1.00 34.09           C  
ATOM  17233  C   ARG E  45     -46.063 -33.427 -44.072  1.00 33.71           C  
ATOM  17234  O   ARG E  45     -47.060 -32.982 -44.646  1.00 36.70           O  
ATOM  17235  CB  ARG E  45     -43.962 -32.602 -45.166  1.00 36.66           C  
ATOM  17236  CG  ARG E  45     -43.543 -31.791 -43.966  1.00 39.88           C  
ATOM  17237  CD  ARG E  45     -42.663 -30.635 -44.411  1.00 52.69           C  
ATOM  17238  NE  ARG E  45     -41.359 -31.097 -44.882  1.00 66.60           N  
ATOM  17239  CZ  ARG E  45     -40.468 -30.329 -45.501  1.00 70.16           C  
ATOM  17240  NH1 ARG E  45     -40.738 -29.053 -45.741  1.00 69.54           N  
ATOM  17241  NH2 ARG E  45     -39.306 -30.840 -45.886  1.00 70.63           N  
ATOM  17255  N   GLU E  46     -45.998 -33.585 -42.753  1.00 26.64           N  
ATOM  17256  CA  GLU E  46     -47.156 -33.391 -41.886  1.00 25.70           C  
ATOM  17257  C   GLU E  46     -46.878 -32.308 -40.856  1.00 23.92           C  
ATOM  17258  O   GLU E  46     -45.908 -32.401 -40.098  1.00 24.35           O  
ATOM  17259  CB  GLU E  46     -47.525 -34.713 -41.212  1.00 26.74           C  
ATOM  17260  CG  GLU E  46     -48.745 -34.653 -40.318  1.00 29.64           C  
ATOM  17261  CD  GLU E  46     -49.008 -35.959 -39.589  1.00 34.47           C  
ATOM  17262  OE1 GLU E  46     -48.144 -36.860 -39.644  1.00 31.03           O  
ATOM  17263  OE2 GLU E  46     -50.081 -36.078 -38.960  1.00 37.91           O  
ATOM  17270  N   PHE E  47     -47.740 -31.294 -40.820  1.00 23.08           N  
ATOM  17271  CA  PHE E  47     -47.688 -30.315 -39.746  1.00 20.96           C  
ATOM  17272  C   PHE E  47     -48.116 -30.963 -38.433  1.00 20.10           C  
ATOM  17273  O   PHE E  47     -49.076 -31.738 -38.394  1.00 23.02           O  
ATOM  17274  CB  PHE E  47     -48.602 -29.126 -40.039  1.00 23.71           C  
ATOM  17275  CG  PHE E  47     -48.810 -28.235 -38.851  1.00 22.02           C  
ATOM  17276  CD1 PHE E  47     -47.865 -27.283 -38.512  1.00 17.13           C  
ATOM  17277  CD2 PHE E  47     -49.932 -28.380 -38.046  1.00 18.52           C  
ATOM  17278  CE1 PHE E  47     -48.044 -26.476 -37.407  1.00 18.73           C  
ATOM  17279  CE2 PHE E  47     -50.116 -27.578 -36.936  1.00 20.00           C  
ATOM  17280  CZ  PHE E  47     -49.170 -26.627 -36.612  1.00 20.23           C  
ATOM  17290  N   LEU E  48     -47.417 -30.625 -37.349  1.00 20.08           N  
ATOM  17291  CA  LEU E  48     -47.735 -31.167 -36.033  1.00 20.71           C  
ATOM  17292  C   LEU E  48     -48.175 -30.106 -35.039  1.00 18.72           C  
ATOM  17293  O   LEU E  48     -49.210 -30.270 -34.382  1.00 19.77           O  
ATOM  17294  CB  LEU E  48     -46.519 -31.914 -35.468  1.00 19.59           C  
ATOM  17295  CG  LEU E  48     -45.961 -33.035 -36.342  1.00 20.70           C  
ATOM  17296  CD1 LEU E  48     -44.673 -33.556 -35.720  1.00 24.93           C  
ATOM  17297  CD2 LEU E  48     -46.981 -34.136 -36.514  1.00 22.44           C  
ATOM  17309  N   ALA E  49     -47.406 -29.027 -34.895  1.00 18.50           N  
ATOM  17310  CA  ALA E  49     -47.662 -28.047 -33.851  1.00 18.65           C  
ATOM  17311  C   ALA E  49     -46.949 -26.750 -34.184  1.00 16.85           C  
ATOM  17312  O   ALA E  49     -45.871 -26.755 -34.786  1.00 20.45           O  
ATOM  17313  CB  ALA E  49     -47.189 -28.560 -32.486  1.00 19.93           C  
ATOM  17319  N   SER E  50     -47.562 -25.642 -33.774  1.00 17.00           N  
ATOM  17320  CA  SER E  50     -46.958 -24.328 -33.916  1.00 15.65           C  
ATOM  17321  C   SER E  50     -47.151 -23.545 -32.628  1.00 19.95           C  
ATOM  17322  O   SER E  50     -48.061 -23.812 -31.836  1.00 17.53           O  
ATOM  17323  CB  SER E  50     -47.556 -23.539 -35.084  1.00 19.39           C  
ATOM  17324  OG  SER E  50     -48.887 -23.149 -34.792  1.00 20.89           O  
ATOM  17330  N   ILE E  51     -46.278 -22.564 -32.431  1.00 20.22           N  
ATOM  17331  CA  ILE E  51     -46.343 -21.678 -31.276  1.00 19.99           C  
ATOM  17332  C   ILE E  51     -45.948 -20.278 -31.723  1.00 17.67           C  
ATOM  17333  O   ILE E  51     -44.938 -20.098 -32.411  1.00 18.96           O  
ATOM  17334  CB  ILE E  51     -45.446 -22.195 -30.128  1.00 17.46           C  
ATOM  17335  CG1 ILE E  51     -45.705 -21.390 -28.851  1.00 21.17           C  
ATOM  17336  CG2 ILE E  51     -43.966 -22.177 -30.522  1.00 20.17           C  
ATOM  17337  CD1 ILE E  51     -45.151 -22.034 -27.587  1.00 22.81           C  
ATOM  17349  N   ARG E  52     -46.753 -19.289 -31.343  1.00 17.57           N  
ATOM  17350  CA  ARG E  52     -46.435 -17.897 -31.630  1.00 15.36           C  
ATOM  17351  C   ARG E  52     -45.417 -17.389 -30.617  1.00 19.27           C  
ATOM  17352  O   ARG E  52     -45.578 -17.594 -29.408  1.00 20.73           O  
ATOM  17353  CB  ARG E  52     -47.693 -17.034 -31.593  1.00 19.82           C  
ATOM  17354  CG  ARG E  52     -47.477 -15.685 -32.227  1.00 19.28           C  
ATOM  17355  CD  ARG E  52     -48.689 -14.792 -32.144  1.00 20.64           C  
ATOM  17356  NE  ARG E  52     -48.458 -13.571 -32.903  1.00 21.97           N  
ATOM  17357  CZ  ARG E  52     -48.977 -12.389 -32.592  1.00 21.73           C  
ATOM  17358  NH1 ARG E  52     -49.749 -12.275 -31.521  1.00 23.68           N  
ATOM  17359  NH2 ARG E  52     -48.712 -11.329 -33.342  1.00 24.85           N  
ATOM  17373  N   TRP E  53     -44.375 -16.715 -31.110  1.00 17.71           N  
ATOM  17374  CA  TRP E  53     -43.254 -16.355 -30.248  1.00 17.34           C  
ATOM  17375  C   TRP E  53     -43.693 -15.423 -29.119  1.00 18.17           C  
ATOM  17376  O   TRP E  53     -43.329 -15.627 -27.955  1.00 19.66           O  
ATOM  17377  CB  TRP E  53     -42.136 -15.714 -31.073  1.00 19.20           C  
ATOM  17378  CG  TRP E  53     -40.833 -15.717 -30.341  1.00 18.49           C  
ATOM  17379  CD1 TRP E  53     -40.195 -14.648 -29.780  1.00 21.77           C  
ATOM  17380  CD2 TRP E  53     -40.016 -16.860 -30.071  1.00 20.22           C  
ATOM  17381  NE1 TRP E  53     -39.027 -15.059 -29.180  1.00 22.88           N  
ATOM  17382  CE2 TRP E  53     -38.896 -16.413 -29.344  1.00 20.85           C  
ATOM  17383  CE3 TRP E  53     -40.121 -18.221 -30.379  1.00 22.02           C  
ATOM  17384  CZ2 TRP E  53     -37.886 -17.278 -28.922  1.00 22.22           C  
ATOM  17385  CZ3 TRP E  53     -39.119 -19.080 -29.955  1.00 21.17           C  
ATOM  17386  CH2 TRP E  53     -38.018 -18.605 -29.234  1.00 20.06           C  
ATOM  17397  N   SER E  54     -44.477 -14.393 -29.438  1.00 18.80           N  
ATOM  17398  CA  SER E  54     -44.782 -13.366 -28.446  1.00 20.01           C  
ATOM  17399  C   SER E  54     -45.629 -13.911 -27.300  1.00 20.68           C  
ATOM  17400  O   SER E  54     -45.266 -13.763 -26.126  1.00 21.12           O  
ATOM  17401  CB  SER E  54     -45.485 -12.191 -29.128  1.00 20.91           C  
ATOM  17402  OG  SER E  54     -46.688 -12.627 -29.740  1.00 20.70           O  
ATOM  17408  N   ASP E  55     -46.762 -14.543 -27.609  1.00 19.89           N  
ATOM  17409  CA  ASP E  55     -47.730 -14.872 -26.570  1.00 20.72           C  
ATOM  17410  C   ASP E  55     -47.915 -16.370 -26.353  1.00 20.63           C  
ATOM  17411  O   ASP E  55     -48.779 -16.766 -25.564  1.00 22.75           O  
ATOM  17412  CB  ASP E  55     -49.083 -14.211 -26.872  1.00 21.80           C  
ATOM  17413  CG  ASP E  55     -49.713 -14.698 -28.166  1.00 24.66           C  
ATOM  17414  OD1 ASP E  55     -49.203 -15.661 -28.772  1.00 21.34           O  
ATOM  17415  OD2 ASP E  55     -50.736 -14.110 -28.576  1.00 29.85           O1-
ATOM  17420  N   SER E  56     -47.106 -17.204 -27.001  1.00 21.09           N  
ATOM  17421  CA  SER E  56     -47.117 -18.655 -26.821  1.00 22.09           C  
ATOM  17422  C   SER E  56     -48.441 -19.301 -27.211  1.00 21.60           C  
ATOM  17423  O   SER E  56     -48.765 -20.393 -26.728  1.00 21.97           O  
ATOM  17424  CB  SER E  56     -46.781 -19.050 -25.378  1.00 28.59           C  
ATOM  17425  OG  SER E  56     -45.411 -18.847 -25.095  1.00 44.36           O  
ATOM  17431  N   THR E  57     -49.220 -18.660 -28.077  1.00 19.55           N  
ATOM  17432  CA  THR E  57     -50.410 -19.303 -28.619  1.00 19.96           C  
ATOM  17433  C   THR E  57     -50.023 -20.550 -29.406  1.00 18.09           C  
ATOM  17434  O   THR E  57     -49.159 -20.499 -30.288  1.00 18.86           O  
ATOM  17435  CB  THR E  57     -51.176 -18.331 -29.514  1.00 24.77           C  
ATOM  17436  OG1 THR E  57     -51.681 -17.246 -28.725  1.00 30.31           O  
ATOM  17437  CG2 THR E  57     -52.338 -19.030 -30.209  1.00 31.39           C  
ATOM  17445  N   THR E  58     -50.682 -21.666 -29.107  1.00 19.99           N  
ATOM  17446  CA  THR E  58     -50.350 -22.940 -29.723  1.00 19.11           C  
ATOM  17447  C   THR E  58     -51.466 -23.418 -30.645  1.00 19.23           C  
ATOM  17448  O   THR E  58     -52.625 -23.012 -30.536  1.00 22.25           O  
ATOM  17449  CB  THR E  58     -50.072 -24.019 -28.667  1.00 22.51           C  
ATOM  17450  OG1 THR E  58     -51.219 -24.170 -27.821  1.00 23.30           O  
ATOM  17451  CG2 THR E  58     -48.866 -23.651 -27.830  1.00 27.02           C  
ATOM  17459  N   ASN E  59     -51.081 -24.301 -31.561  1.00 19.47           N  
ATOM  17460  CA  ASN E  59     -51.983 -24.864 -32.555  1.00 19.56           C  
ATOM  17461  C   ASN E  59     -51.479 -26.258 -32.880  1.00 19.33           C  
ATOM  17462  O   ASN E  59     -50.286 -26.430 -33.146  1.00 21.15           O  
ATOM  17463  CB  ASN E  59     -52.022 -23.974 -33.796  1.00 19.68           C  
ATOM  17464  CG  ASN E  59     -53.113 -24.367 -34.753  1.00 27.15           C  
ATOM  17465  OD1 ASN E  59     -54.158 -24.877 -34.348  1.00 25.49           O  
ATOM  17466  ND2 ASN E  59     -52.891 -24.109 -36.034  1.00 26.49           N  
ATOM  17473  N   TYR E  60     -52.365 -27.251 -32.820  1.00 22.24           N  
ATOM  17474  CA  TYR E  60     -51.956 -28.636 -32.975  1.00 22.24           C  
ATOM  17475  C   TYR E  60     -52.739 -29.336 -34.074  1.00 22.16           C  
ATOM  17476  O   TYR E  60     -53.925 -29.071 -34.282  1.00 24.98           O  
ATOM  17477  CB  TYR E  60     -52.153 -29.424 -31.680  1.00 20.14           C  
ATOM  17478  CG  TYR E  60     -51.264 -28.980 -30.554  1.00 20.48           C  
ATOM  17479  CD1 TYR E  60     -49.982 -29.488 -30.419  1.00 22.63           C  
ATOM  17480  CD2 TYR E  60     -51.705 -28.054 -29.622  1.00 20.89           C  
ATOM  17481  CE1 TYR E  60     -49.160 -29.086 -29.384  1.00 21.74           C  
ATOM  17482  CE2 TYR E  60     -50.891 -27.643 -28.583  1.00 22.54           C  
ATOM  17483  CZ  TYR E  60     -49.619 -28.164 -28.466  1.00 21.72           C  
ATOM  17484  OH  TYR E  60     -48.799 -27.764 -27.436  1.00 20.78           O  
ATOM  17494  N   ALA E  61     -52.063 -30.258 -34.754  1.00 21.46           N  
ATOM  17495  CA  ALA E  61     -52.744 -31.201 -35.626  1.00 24.50           C  
ATOM  17496  C   ALA E  61     -53.508 -32.229 -34.797  1.00 23.99           C  
ATOM  17497  O   ALA E  61     -53.080 -32.630 -33.711  1.00 26.34           O  
ATOM  17498  CB  ALA E  61     -51.741 -31.901 -36.540  1.00 27.09           C  
ATOM  17504  N   ASP E  62     -54.656 -32.664 -35.325  1.00 25.43           N  
ATOM  17505  CA  ASP E  62     -55.455 -33.665 -34.629  1.00 26.93           C  
ATOM  17506  C   ASP E  62     -54.654 -34.931 -34.353  1.00 28.55           C  
ATOM  17507  O   ASP E  62     -54.897 -35.615 -33.352  1.00 30.40           O  
ATOM  17508  CB  ASP E  62     -56.699 -34.015 -35.447  1.00 29.44           C  
ATOM  17509  CG  ASP E  62     -57.754 -32.932 -35.399  1.00 33.62           C  
ATOM  17510  OD1 ASP E  62     -57.562 -31.941 -34.664  1.00 38.24           O  
ATOM  17511  OD2 ASP E  62     -58.781 -33.075 -36.095  1.00 47.65           O  
ATOM  17516  N   SER E  63     -53.715 -35.266 -35.239  1.00 28.46           N  
ATOM  17517  CA  SER E  63     -52.956 -36.504 -35.111  1.00 30.25           C  
ATOM  17518  C   SER E  63     -52.160 -36.570 -33.815  1.00 30.88           C  
ATOM  17519  O   SER E  63     -51.848 -37.668 -33.340  1.00 36.03           O  
ATOM  17520  CB  SER E  63     -52.011 -36.647 -36.305  1.00 27.27           C  
ATOM  17521  OG  SER E  63     -51.125 -35.540 -36.367  1.00 29.60           O  
ATOM  17527  N   VAL E  64     -51.797 -35.424 -33.242  1.00 25.37           N  
ATOM  17528  CA  VAL E  64     -50.918 -35.395 -32.080  1.00 25.07           C  
ATOM  17529  C   VAL E  64     -51.518 -34.645 -30.904  1.00 27.81           C  
ATOM  17530  O   VAL E  64     -50.890 -34.584 -29.843  1.00 25.88           O  
ATOM  17531  CB  VAL E  64     -49.544 -34.788 -32.444  1.00 25.11           C  
ATOM  17532  CG1 VAL E  64     -48.903 -35.584 -33.574  1.00 34.50           C  
ATOM  17533  CG2 VAL E  64     -49.691 -33.311 -32.799  1.00 22.47           C  
ATOM  17543  N   LYS E  65     -52.713 -34.077 -31.050  1.00 30.95           N  
ATOM  17544  CA  LYS E  65     -53.297 -33.314 -29.957  1.00 33.49           C  
ATOM  17545  C   LYS E  65     -53.455 -34.212 -28.737  1.00 30.74           C  
ATOM  17546  O   LYS E  65     -53.888 -35.363 -28.849  1.00 34.00           O  
ATOM  17547  CB  LYS E  65     -54.644 -32.728 -30.371  1.00 41.44           C  
ATOM  17550  N   GLY E  66     -53.067 -33.696 -27.574  1.00 31.69           N  
ATOM  17551  CA  GLY E  66     -53.146 -34.440 -26.342  1.00 36.55           C  
ATOM  17552  C   GLY E  66     -51.942 -35.300 -26.032  1.00 40.30           C  
ATOM  17553  O   GLY E  66     -51.800 -35.750 -24.888  1.00 44.86           O  
ATOM  17557  N   ARG E  67     -51.090 -35.564 -27.019  1.00 26.33           N  
ATOM  17558  CA  ARG E  67     -49.879 -36.348 -26.822  1.00 27.38           C  
ATOM  17559  C   ARG E  67     -48.607 -35.531 -26.952  1.00 23.59           C  
ATOM  17560  O   ARG E  67     -47.654 -35.760 -26.204  1.00 27.21           O  
ATOM  17561  CB  ARG E  67     -49.820 -37.489 -27.841  1.00 27.51           C  
ATOM  17562  CG  ARG E  67     -50.850 -38.563 -27.629  1.00 33.48           C  
ATOM  17563  CD  ARG E  67     -50.578 -39.758 -28.525  1.00 37.95           C  
ATOM  17564  NE  ARG E  67     -50.506 -39.402 -29.940  1.00 26.95           N  
ATOM  17565  CZ  ARG E  67     -49.471 -39.661 -30.736  1.00 27.00           C  
ATOM  17566  NH1 ARG E  67     -48.397 -40.285 -30.266  1.00 28.49           N  
ATOM  17567  NH2 ARG E  67     -49.511 -39.299 -32.010  1.00 26.40           N  
ATOM  17581  N   PHE E  68     -48.576 -34.588 -27.890  1.00 22.22           N  
ATOM  17582  CA  PHE E  68     -47.425 -33.725 -28.121  1.00 22.28           C  
ATOM  17583  C   PHE E  68     -47.727 -32.333 -27.578  1.00 24.66           C  
ATOM  17584  O   PHE E  68     -48.850 -31.836 -27.717  1.00 26.54           O  
ATOM  17585  CB  PHE E  68     -47.092 -33.602 -29.615  1.00 22.54           C  
ATOM  17586  CG  PHE E  68     -46.591 -34.874 -30.262  1.00 20.72           C  
ATOM  17587  CD1 PHE E  68     -46.589 -36.082 -29.586  1.00 21.40           C  
ATOM  17588  CD2 PHE E  68     -46.133 -34.849 -31.572  1.00 22.79           C  
ATOM  17589  CE1 PHE E  68     -46.136 -37.239 -30.206  1.00 23.74           C  
ATOM  17590  CE2 PHE E  68     -45.679 -35.998 -32.192  1.00 23.94           C  
ATOM  17591  CZ  PHE E  68     -45.680 -37.194 -31.510  1.00 23.14           C  
ATOM  17601  N   THR E  69     -46.723 -31.703 -26.975  1.00 21.46           N  
ATOM  17602  CA  THR E  69     -46.847 -30.352 -26.442  1.00 22.31           C  
ATOM  17603  C   THR E  69     -45.685 -29.522 -26.962  1.00 20.84           C  
ATOM  17604  O   THR E  69     -44.526 -29.926 -26.823  1.00 21.74           O  
ATOM  17605  CB  THR E  69     -46.850 -30.345 -24.911  1.00 25.70           C  
ATOM  17606  OG1 THR E  69     -47.916 -31.170 -24.425  1.00 27.73           O  
ATOM  17607  CG2 THR E  69     -47.023 -28.926 -24.378  1.00 31.89           C  
ATOM  17615  N   ILE E  70     -45.988 -28.366 -27.545  1.00 19.95           N  
ATOM  17616  CA  ILE E  70     -44.966 -27.451 -28.043  1.00 20.89           C  
ATOM  17617  C   ILE E  70     -44.813 -26.309 -27.048  1.00 19.98           C  
ATOM  17618  O   ILE E  70     -45.789 -25.877 -26.421  1.00 22.26           O  
ATOM  17619  CB  ILE E  70     -45.310 -26.944 -29.459  1.00 18.83           C  
ATOM  17620  CG1 ILE E  70     -44.119 -26.190 -30.068  1.00 18.89           C  
ATOM  17621  CG2 ILE E  70     -46.547 -26.057 -29.462  1.00 19.97           C  
ATOM  17622  CD1 ILE E  70     -44.300 -25.841 -31.539  1.00 21.16           C  
ATOM  17634  N   SER E  71     -43.575 -25.855 -26.869  1.00 18.72           N  
ATOM  17635  CA  SER E  71     -43.262 -24.759 -25.964  1.00 20.03           C  
ATOM  17636  C   SER E  71     -42.028 -24.045 -26.496  1.00 18.99           C  
ATOM  17637  O   SER E  71     -41.353 -24.527 -27.408  1.00 20.65           O  
ATOM  17638  CB  SER E  71     -43.020 -25.258 -24.537  1.00 22.50           C  
ATOM  17639  OG  SER E  71     -41.895 -26.120 -24.490  1.00 22.39           O  
ATOM  17645  N   ARG E  72     -41.728 -22.888 -25.915  1.00 21.07           N  
ATOM  17646  CA  ARG E  72     -40.547 -22.156 -26.343  1.00 21.18           C  
ATOM  17647  C   ARG E  72     -39.983 -21.368 -25.175  1.00 21.35           C  
ATOM  17648  O   ARG E  72     -40.713 -20.898 -24.299  1.00 21.60           O  
ATOM  17649  CB  ARG E  72     -40.842 -21.232 -27.536  1.00 20.52           C  
ATOM  17650  CG  ARG E  72     -41.884 -20.151 -27.290  1.00 19.47           C  
ATOM  17651  CD  ARG E  72     -41.224 -18.856 -26.883  1.00 20.79           C  
ATOM  17652  NE  ARG E  72     -42.176 -17.794 -26.587  1.00 24.30           N  
ATOM  17653  CZ  ARG E  72     -42.790 -17.635 -25.417  1.00 24.18           C  
ATOM  17654  NH1 ARG E  72     -42.570 -18.484 -24.422  1.00 23.20           N  
ATOM  17655  NH2 ARG E  72     -43.629 -16.623 -25.249  1.00 24.52           N  
ATOM  17669  N   ASP E  73     -38.665 -21.242 -25.183  1.00 20.12           N  
ATOM  17670  CA  ASP E  73     -37.904 -20.517 -24.175  1.00 21.85           C  
ATOM  17671  C   ASP E  73     -37.345 -19.276 -24.859  1.00 23.61           C  
ATOM  17672  O   ASP E  73     -36.471 -19.382 -25.725  1.00 25.03           O  
ATOM  17673  CB  ASP E  73     -36.800 -21.410 -23.618  1.00 23.29           C  
ATOM  17674  CG  ASP E  73     -35.969 -20.733 -22.550  1.00 33.21           C  
ATOM  17675  OD1 ASP E  73     -35.765 -19.504 -22.619  1.00 31.90           O  
ATOM  17676  OD2 ASP E  73     -35.501 -21.447 -21.640  1.00 33.11           O  
ATOM  17681  N   THR E  74     -37.847 -18.104 -24.468  1.00 22.43           N  
ATOM  17682  CA  THR E  74     -37.472 -16.870 -25.144  1.00 23.16           C  
ATOM  17683  C   THR E  74     -36.063 -16.420 -24.789  1.00 35.46           C  
ATOM  17684  O   THR E  74     -35.439 -15.699 -25.575  1.00 38.13           O  
ATOM  17685  CB  THR E  74     -38.466 -15.761 -24.793  1.00 25.03           C  
ATOM  17686  OG1 THR E  74     -38.454 -15.553 -23.374  1.00 31.08           O  
ATOM  17687  CG2 THR E  74     -39.866 -16.132 -25.250  1.00 30.34           C  
ATOM  17695  N   ALA E  75     -35.541 -16.835 -23.635  1.00 30.86           N  
ATOM  17696  CA  ALA E  75     -34.175 -16.472 -23.283  1.00 33.07           C  
ATOM  17697  C   ALA E  75     -33.165 -17.292 -24.077  1.00 32.04           C  
ATOM  17698  O   ALA E  75     -32.132 -16.763 -24.503  1.00 32.09           O  
ATOM  17699  CB  ALA E  75     -33.956 -16.658 -21.781  1.00 36.20           C  
ATOM  17705  N   LYS E  76     -33.446 -18.583 -24.273  1.00 31.44           N  
ATOM  17706  CA  LYS E  76     -32.581 -19.486 -25.021  1.00 28.66           C  
ATOM  17707  C   LYS E  76     -32.898 -19.531 -26.508  1.00 29.08           C  
ATOM  17708  O   LYS E  76     -32.169 -20.187 -27.262  1.00 29.40           O  
ATOM  17709  CB  LYS E  76     -32.687 -20.904 -24.445  1.00 28.85           C  
ATOM  17712  N   ASN E  77     -33.969 -18.866 -26.938  1.00 24.61           N  
ATOM  17713  CA  ASN E  77     -34.409 -18.877 -28.332  1.00 26.88           C  
ATOM  17714  C   ASN E  77     -34.488 -20.304 -28.870  1.00 22.58           C  
ATOM  17715  O   ASN E  77     -33.969 -20.636 -29.936  1.00 24.34           O  
ATOM  17716  CB  ASN E  77     -33.489 -17.995 -29.167  1.00 27.18           C  
ATOM  17717  CG  ASN E  77     -33.743 -16.519 -28.925  1.00 27.49           C  
ATOM  17718  OD1 ASN E  77     -34.787 -15.989 -29.298  1.00 35.37           O  
ATOM  17719  ND2 ASN E  77     -32.805 -15.858 -28.258  1.00 32.63           N  
ATOM  17726  N   THR E  78     -35.165 -21.156 -28.107  1.00 21.79           N  
ATOM  17727  CA  THR E  78     -35.291 -22.575 -28.419  1.00 21.33           C  
ATOM  17728  C   THR E  78     -36.755 -22.985 -28.328  1.00 23.81           C  
ATOM  17729  O   THR E  78     -37.485 -22.531 -27.440  1.00 21.99           O  
ATOM  17730  CB  THR E  78     -34.422 -23.413 -27.466  1.00 22.87           C  
ATOM  17731  OG1 THR E  78     -33.048 -23.015 -27.592  1.00 27.35           O  
ATOM  17732  CG2 THR E  78     -34.534 -24.896 -27.779  1.00 26.53           C  
ATOM  17740  N   VAL E  79     -37.180 -23.822 -29.272  1.00 20.49           N  
ATOM  17741  CA  VAL E  79     -38.535 -24.363 -29.322  1.00 18.80           C  
ATOM  17742  C   VAL E  79     -38.450 -25.857 -29.044  1.00 20.45           C  
ATOM  17743  O   VAL E  79     -37.503 -26.523 -29.480  1.00 22.26           O  
ATOM  17744  CB  VAL E  79     -39.200 -24.088 -30.684  1.00 21.42           C  
ATOM  17745  CG1 VAL E  79     -40.655 -24.525 -30.668  1.00 19.98           C  
ATOM  17746  CG2 VAL E  79     -39.081 -22.616 -31.042  1.00 26.66           C  
ATOM  17756  N   TYR E  80     -39.406 -26.370 -28.276  1.00 19.02           N  
ATOM  17757  CA  TYR E  80     -39.394 -27.761 -27.852  1.00 21.84           C  
ATOM  17758  C   TYR E  80     -40.665 -28.466 -28.295  1.00 22.57           C  
ATOM  17759  O   TYR E  80     -41.738 -27.861 -28.370  1.00 21.06           O  
ATOM  17760  CB  TYR E  80     -39.264 -27.862 -26.336  1.00 20.23           C  
ATOM  17761  CG  TYR E  80     -38.054 -27.140 -25.809  1.00 20.66           C  
ATOM  17762  CD1 TYR E  80     -36.801 -27.737 -25.819  1.00 23.96           C  
ATOM  17763  CD2 TYR E  80     -38.161 -25.846 -25.320  1.00 23.71           C  
ATOM  17764  CE1 TYR E  80     -35.690 -27.068 -25.342  1.00 28.18           C  
ATOM  17765  CE2 TYR E  80     -37.061 -25.172 -24.842  1.00 25.00           C  
ATOM  17766  CZ  TYR E  80     -35.828 -25.784 -24.855  1.00 30.65           C  
ATOM  17767  OH  TYR E  80     -34.736 -25.102 -24.378  1.00 36.03           O  
ATOM  17777  N   LEU E  81     -40.534 -29.758 -28.580  1.00 19.65           N  
ATOM  17778  CA  LEU E  81     -41.678 -30.623 -28.829  1.00 18.54           C  
ATOM  17779  C   LEU E  81     -41.565 -31.787 -27.852  1.00 19.04           C  
ATOM  17780  O   LEU E  81     -40.674 -32.634 -27.990  1.00 20.00           O  
ATOM  17781  CB  LEU E  81     -41.714 -31.110 -30.272  1.00 21.28           C  
ATOM  17782  CG  LEU E  81     -43.009 -31.819 -30.673  1.00 20.53           C  
ATOM  17783  CD1 LEU E  81     -44.163 -30.827 -30.688  1.00 20.39           C  
ATOM  17784  CD2 LEU E  81     -42.858 -32.499 -32.019  1.00 22.62           C  
ATOM  17796  N   GLN E  82     -42.424 -31.798 -26.839  1.00 19.48           N  
ATOM  17797  CA  GLN E  82     -42.490 -32.899 -25.887  1.00 22.65           C  
ATOM  17798  C   GLN E  82     -43.463 -33.932 -26.438  1.00 22.16           C  
ATOM  17799  O   GLN E  82     -44.651 -33.637 -26.611  1.00 23.47           O  
ATOM  17800  CB  GLN E  82     -42.935 -32.408 -24.512  1.00 23.48           C  
ATOM  17801  CG  GLN E  82     -43.057 -33.515 -23.481  1.00 24.56           C  
ATOM  17802  CD  GLN E  82     -41.725 -34.152 -23.140  1.00 31.12           C  
ATOM  17803  OE1 GLN E  82     -40.719 -33.464 -22.968  1.00 32.47           O  
ATOM  17804  NE2 GLN E  82     -41.707 -35.477 -23.067  1.00 32.52           N  
ATOM  17813  N   MET E  83     -42.963 -35.127 -26.736  1.00 21.89           N  
ATOM  17814  CA  MET E  83     -43.767 -36.157 -27.380  1.00 23.44           C  
ATOM  17815  C   MET E  83     -44.005 -37.296 -26.396  1.00 24.15           C  
ATOM  17816  O   MET E  83     -43.076 -38.039 -26.060  1.00 27.78           O  
ATOM  17817  CB  MET E  83     -43.090 -36.682 -28.644  1.00 23.40           C  
ATOM  17818  CG  MET E  83     -42.860 -35.628 -29.706  1.00 24.34           C  
ATOM  17819  SD  MET E  83     -42.032 -36.284 -31.165  1.00 32.13           S  
ATOM  17820  CE  MET E  83     -40.457 -36.792 -30.484  1.00 27.84           C  
ATOM  17830  N   ASN E  84     -45.246 -37.434 -25.944  1.00 23.72           N  
ATOM  17831  CA  ASN E  84     -45.623 -38.497 -25.030  1.00 23.73           C  
ATOM  17832  C   ASN E  84     -46.456 -39.540 -25.768  1.00 24.28           C  
ATOM  17833  O   ASN E  84     -46.943 -39.309 -26.879  1.00 24.50           O  
ATOM  17834  CB  ASN E  84     -46.397 -37.974 -23.813  1.00 24.66           C  
ATOM  17835  CG  ASN E  84     -45.589 -36.988 -23.002  1.00 30.08           C  
ATOM  17836  OD1 ASN E  84     -44.377 -37.142 -22.850  1.00 33.41           O  
ATOM  17837  ND2 ASN E  84     -46.264 -36.013 -22.414  1.00 37.62           N  
ATOM  17844  N   SER E  85     -46.583 -40.706 -25.138  1.00 26.16           N  
ATOM  17845  CA  SER E  85     -47.354 -41.828 -25.670  1.00 28.42           C  
ATOM  17846  C   SER E  85     -47.030 -42.077 -27.141  1.00 24.58           C  
ATOM  17847  O   SER E  85     -47.913 -42.126 -28.000  1.00 25.39           O  
ATOM  17848  CB  SER E  85     -48.856 -41.597 -25.486  1.00 30.31           C  
ATOM  17849  OG  SER E  85     -49.205 -41.511 -24.118  1.00 39.92           O  
ATOM  17855  N   LEU E  86     -45.742 -42.237 -27.429  1.00 25.28           N  
ATOM  17856  CA  LEU E  86     -45.301 -42.391 -28.809  1.00 24.36           C  
ATOM  17857  C   LEU E  86     -45.842 -43.683 -29.407  1.00 24.98           C  
ATOM  17858  O   LEU E  86     -45.901 -44.724 -28.744  1.00 23.48           O  
ATOM  17859  CB  LEU E  86     -43.775 -42.349 -28.879  1.00 27.14           C  
ATOM  17860  CG  LEU E  86     -43.225 -40.922 -28.828  1.00 27.20           C  
ATOM  17861  CD1 LEU E  86     -41.755 -40.877 -28.486  1.00 37.40           C  
ATOM  17862  CD2 LEU E  86     -43.472 -40.247 -30.184  1.00 26.30           C  
ATOM  17874  N   LYS E  87     -46.203 -43.609 -30.683  1.00 21.81           N  
ATOM  17875  CA  LYS E  87     -46.782 -44.710 -31.433  1.00 22.89           C  
ATOM  17876  C   LYS E  87     -45.812 -45.119 -32.531  1.00 21.60           C  
ATOM  17877  O   LYS E  87     -44.994 -44.316 -32.988  1.00 22.25           O  
ATOM  17878  CB  LYS E  87     -48.117 -44.310 -32.070  1.00 27.78           C  
ATOM  17879  CG  LYS E  87     -49.242 -43.949 -31.110  1.00 29.00           C  
ATOM  17880  CD  LYS E  87     -50.436 -43.410 -31.902  1.00 32.65           C  
ATOM  17881  CE  LYS E  87     -51.561 -42.925 -31.004  1.00 38.42           C  
ATOM  17882  NZ  LYS E  87     -51.987 -43.958 -30.024  1.00 42.09           N  
ATOM  17896  N   LEU E  88     -45.928 -46.370 -32.978  1.00 21.95           N  
ATOM  17897  CA  LEU E  88     -45.113 -46.817 -34.100  1.00 23.67           C  
ATOM  17898  C   LEU E  88     -45.272 -45.893 -35.303  1.00 21.64           C  
ATOM  17899  O   LEU E  88     -44.303 -45.627 -36.024  1.00 23.66           O  
ATOM  17900  CB  LEU E  88     -45.494 -48.244 -34.488  1.00 22.25           C  
ATOM  17901  CG  LEU E  88     -45.220 -49.296 -33.419  1.00 23.38           C  
ATOM  17902  CD1 LEU E  88     -45.742 -50.641 -33.889  1.00 24.24           C  
ATOM  17903  CD2 LEU E  88     -43.738 -49.373 -33.098  1.00 30.43           C  
ATOM  17915  N   GLU E  89     -46.493 -45.406 -35.545  1.00 22.90           N  
ATOM  17916  CA  GLU E  89     -46.745 -44.532 -36.687  1.00 25.61           C  
ATOM  17917  C   GLU E  89     -46.146 -43.139 -36.526  1.00 25.30           C  
ATOM  17918  O   GLU E  89     -46.246 -42.336 -37.461  1.00 24.85           O  
ATOM  17919  CB  GLU E  89     -48.246 -44.423 -36.963  1.00 35.09           C  
ATOM  17920  CG  GLU E  89     -49.096 -44.084 -35.766  1.00 40.04           C  
ATOM  17921  CD  GLU E  89     -49.807 -45.299 -35.207  1.00 42.94           C  
ATOM  17922  OE1 GLU E  89     -49.124 -46.253 -34.770  1.00 25.98           O  
ATOM  17923  OE2 GLU E  89     -51.056 -45.295 -35.220  1.00 34.36           O  
ATOM  17930  N   ASP E  90     -45.571 -42.820 -35.363  1.00 22.51           N  
ATOM  17931  CA  ASP E  90     -44.873 -41.554 -35.173  1.00 23.70           C  
ATOM  17932  C   ASP E  90     -43.436 -41.599 -35.690  1.00 23.34           C  
ATOM  17933  O   ASP E  90     -42.747 -40.573 -35.656  1.00 24.40           O  
ATOM  17934  CB  ASP E  90     -44.857 -41.152 -33.689  1.00 25.11           C  
ATOM  17935  CG  ASP E  90     -46.244 -40.809 -33.141  1.00 23.69           C  
ATOM  17936  OD1 ASP E  90     -47.075 -40.222 -33.867  1.00 24.46           O  
ATOM  17937  OD2 ASP E  90     -46.492 -41.107 -31.953  1.00 24.81           O  
ATOM  17942  N   THR E  91     -42.955 -42.759 -36.142  1.00 23.98           N  
ATOM  17943  CA  THR E  91     -41.618 -42.842 -36.719  1.00 25.22           C  
ATOM  17944  C   THR E  91     -41.526 -41.930 -37.939  1.00 28.07           C  
ATOM  17945  O   THR E  91     -42.342 -42.022 -38.861  1.00 28.56           O  
ATOM  17946  CB  THR E  91     -41.290 -44.287 -37.107  1.00 25.97           C  
ATOM  17947  OG1 THR E  91     -41.213 -45.106 -35.930  1.00 24.77           O  
ATOM  17948  CG2 THR E  91     -39.975 -44.365 -37.872  1.00 29.00           C  
ATOM  17956  N   ALA E  92     -40.529 -41.049 -37.941  1.00 28.20           N  
ATOM  17957  CA  ALA E  92     -40.395 -40.051 -38.995  1.00 27.98           C  
ATOM  17958  C   ALA E  92     -39.145 -39.220 -38.742  1.00 27.90           C  
ATOM  17959  O   ALA E  92     -38.519 -39.304 -37.682  1.00 28.02           O  
ATOM  17960  CB  ALA E  92     -41.617 -39.128 -39.070  1.00 27.28           C  
ATOM  17966  N   VAL E  93     -38.793 -38.413 -39.733  1.00 28.11           N  
ATOM  17967  CA  VAL E  93     -37.823 -37.346 -39.539  1.00 28.39           C  
ATOM  17968  C   VAL E  93     -38.591 -36.099 -39.124  1.00 26.37           C  
ATOM  17969  O   VAL E  93     -39.523 -35.672 -39.815  1.00 27.37           O  
ATOM  17970  CB  VAL E  93     -37.002 -37.100 -40.813  1.00 30.94           C  
ATOM  17971  CG1 VAL E  93     -36.077 -35.917 -40.608  1.00 31.48           C  
ATOM  17972  CG2 VAL E  93     -36.208 -38.351 -41.165  1.00 40.93           C  
ATOM  17982  N   TYR E  94     -38.205 -35.515 -37.998  1.00 25.41           N  
ATOM  17983  CA  TYR E  94     -38.904 -34.364 -37.442  1.00 22.39           C  
ATOM  17984  C   TYR E  94     -38.118 -33.102 -37.760  1.00 24.32           C  
ATOM  17985  O   TYR E  94     -36.908 -33.038 -37.520  1.00 25.27           O  
ATOM  17986  CB  TYR E  94     -39.104 -34.526 -35.933  1.00 23.78           C  
ATOM  17987  CG  TYR E  94     -40.218 -35.499 -35.600  1.00 21.71           C  
ATOM  17988  CD1 TYR E  94     -40.072 -36.860 -35.835  1.00 23.14           C  
ATOM  17989  CD2 TYR E  94     -41.422 -35.052 -35.062  1.00 20.48           C  
ATOM  17990  CE1 TYR E  94     -41.093 -37.750 -35.543  1.00 22.97           C  
ATOM  17991  CE2 TYR E  94     -42.448 -35.935 -34.766  1.00 21.15           C  
ATOM  17992  CZ  TYR E  94     -42.276 -37.283 -35.008  1.00 21.71           C  
ATOM  17993  OH  TYR E  94     -43.286 -38.171 -34.721  1.00 22.18           O  
ATOM  18003  N   HIS E  95     -38.818 -32.109 -38.299  1.00 23.70           N  
ATOM  18004  CA  HIS E  95     -38.223 -30.852 -38.717  1.00 23.44           C  
ATOM  18005  C   HIS E  95     -38.874 -29.716 -37.950  1.00 23.54           C  
ATOM  18006  O   HIS E  95     -40.102 -29.665 -37.830  1.00 21.70           O  
ATOM  18007  CB  HIS E  95     -38.448 -30.588 -40.209  1.00 25.47           C  
ATOM  18008  CG  HIS E  95     -37.713 -31.523 -41.111  1.00 26.39           C  
ATOM  18009  ND1 HIS E  95     -36.493 -31.215 -41.673  1.00 31.58           N  
ATOM  18010  CD2 HIS E  95     -38.040 -32.753 -41.569  1.00 31.03           C  
ATOM  18011  CE1 HIS E  95     -36.093 -32.223 -42.426  1.00 34.18           C  
ATOM  18012  NE2 HIS E  95     -37.015 -33.168 -42.381  1.00 31.84           N  
ATOM  18020  N   CYS E  96     -38.071 -28.776 -37.488  1.00 21.15           N  
ATOM  18021  CA  CYS E  96     -38.635 -27.517 -37.038  1.00 22.12           C  
ATOM  18022  C   CYS E  96     -38.542 -26.507 -38.173  1.00 22.40           C  
ATOM  18023  O   CYS E  96     -37.746 -26.647 -39.106  1.00 22.09           O  
ATOM  18024  CB  CYS E  96     -37.943 -26.997 -35.783  1.00 24.25           C  
ATOM  18025  SG  CYS E  96     -36.211 -26.615 -35.911  1.00 31.91           S  
ATOM  18030  N   ALA E  97     -39.398 -25.498 -38.097  1.00 19.81           N  
ATOM  18031  CA  ALA E  97     -39.539 -24.535 -39.173  1.00 20.93           C  
ATOM  18032  C   ALA E  97     -40.025 -23.235 -38.559  1.00 18.54           C  
ATOM  18033  O   ALA E  97     -40.519 -23.205 -37.429  1.00 19.64           O  
ATOM  18034  CB  ALA E  97     -40.506 -25.030 -40.251  1.00 23.64           C  
ATOM  18040  N   ALA E  98     -39.873 -22.158 -39.306  1.00 19.01           N  
ATOM  18041  CA  ALA E  98     -40.298 -20.852 -38.834  1.00 18.21           C  
ATOM  18042  C   ALA E  98     -41.064 -20.147 -39.936  1.00 19.02           C  
ATOM  18043  O   ALA E  98     -40.656 -20.171 -41.101  1.00 17.81           O  
ATOM  18044  CB  ALA E  98     -39.102 -20.003 -38.400  1.00 17.65           C  
ATOM  18050  N   ARG E  99     -42.166 -19.505 -39.563  1.00 17.77           N  
ATOM  18051  CA  ARG E  99     -42.921 -18.700 -40.509  1.00 19.05           C  
ATOM  18052  C   ARG E  99     -43.089 -17.302 -39.936  1.00 17.70           C  
ATOM  18053  O   ARG E  99     -43.634 -17.121 -38.842  1.00 17.51           O  
ATOM  18054  CB  ARG E  99     -44.268 -19.333 -40.860  1.00 31.56           C  
ATOM  18055  CG  ARG E  99     -45.303 -19.419 -39.789  1.00 27.17           C  
ATOM  18056  CD  ARG E  99     -46.584 -19.924 -40.438  1.00 21.30           C  
ATOM  18057  NE  ARG E  99     -47.608 -20.274 -39.467  1.00 22.83           N  
ATOM  18058  CZ  ARG E  99     -48.568 -19.447 -39.074  1.00 21.58           C  
ATOM  18059  NH1 ARG E  99     -48.636 -18.219 -39.573  1.00 19.63           N  
ATOM  18060  NH2 ARG E  99     -49.463 -19.856 -38.189  1.00 25.79           N  
ATOM  18074  N   ARG E 100     -42.600 -16.325 -40.690  1.00 17.40           N  
ATOM  18075  CA  ARG E 100     -42.716 -14.926 -40.317  1.00 18.42           C  
ATOM  18076  C   ARG E 100     -44.131 -14.421 -40.552  1.00 16.86           C  
ATOM  18077  O   ARG E 100     -44.652 -13.631 -39.754  1.00 18.31           O  
ATOM  18078  CB  ARG E 100     -41.681 -14.142 -41.126  1.00 19.44           C  
ATOM  18079  CG  ARG E 100     -41.810 -12.659 -41.075  1.00 19.01           C  
ATOM  18080  CD  ARG E 100     -41.472 -12.086 -39.706  1.00 18.11           C  
ATOM  18081  NE  ARG E 100     -41.672 -10.646 -39.774  1.00 17.38           N  
ATOM  18082  CZ  ARG E 100     -42.858 -10.054 -39.690  1.00 16.74           C  
ATOM  18083  NH1 ARG E 100     -43.954 -10.775 -39.501  1.00 17.97           N  
ATOM  18084  NH2 ARG E 100     -42.950  -8.737 -39.791  1.00 17.33           N  
ATOM  18098  N   LEU E 101     -44.766 -14.895 -41.631  1.00 17.56           N  
ATOM  18099  CA  LEU E 101     -46.141 -14.528 -41.981  1.00 19.05           C  
ATOM  18100  C   LEU E 101     -46.916 -15.840 -42.072  1.00 19.64           C  
ATOM  18101  O   LEU E 101     -46.997 -16.562 -41.081  1.00 24.40           O  
ATOM  18102  CB  LEU E 101     -46.169 -13.694 -43.249  1.00 19.57           C  
ATOM  18103  CG  LEU E 101     -45.557 -12.298 -43.163  1.00 20.20           C  
ATOM  18104  CD1 LEU E 101     -45.365 -11.665 -44.532  1.00 22.87           C  
ATOM  18105  CD2 LEU E 101     -46.429 -11.416 -42.291  1.00 22.27           C  
ATOM  18117  N   ALA E 102     -47.442 -16.196 -43.248  1.00 20.03           N  
ATOM  18118  CA  ALA E 102     -48.255 -17.400 -43.379  1.00 18.95           C  
ATOM  18119  C   ALA E 102     -47.498 -18.601 -43.933  1.00 20.49           C  
ATOM  18120  O   ALA E 102     -48.062 -19.701 -43.965  1.00 23.96           O  
ATOM  18121  CB  ALA E 102     -49.476 -17.137 -44.274  1.00 23.78           C  
ATOM  18127  N   THR E 103     -46.243 -18.437 -44.346  1.00 19.65           N  
ATOM  18128  CA  THR E 103     -45.508 -19.508 -45.004  1.00 18.14           C  
ATOM  18129  C   THR E 103     -44.265 -19.873 -44.202  1.00 18.70           C  
ATOM  18130  O   THR E 103     -43.527 -18.997 -43.741  1.00 19.84           O  
ATOM  18131  CB  THR E 103     -45.086 -19.116 -46.432  1.00 22.36           C  
ATOM  18132  OG1 THR E 103     -44.280 -17.931 -46.394  1.00 25.00           O  
ATOM  18133  CG2 THR E 103     -46.302 -18.868 -47.309  1.00 27.61           C  
ATOM  18141  N   TYR E 104     -44.036 -21.174 -44.049  1.00 18.89           N  
ATOM  18142  CA  TYR E 104     -42.830 -21.669 -43.388  1.00 19.82           C  
ATOM  18143  C   TYR E 104     -41.682 -21.555 -44.381  1.00 23.51           C  
ATOM  18144  O   TYR E 104     -41.530 -22.385 -45.283  1.00 25.38           O  
ATOM  18145  CB  TYR E 104     -43.037 -23.090 -42.884  1.00 19.43           C  
ATOM  18146  CG  TYR E 104     -43.869 -23.127 -41.616  1.00 17.76           C  
ATOM  18147  CD1 TYR E 104     -43.298 -22.832 -40.384  1.00 16.52           C  
ATOM  18148  CD2 TYR E 104     -45.222 -23.430 -41.654  1.00 19.57           C  
ATOM  18149  CE1 TYR E 104     -44.046 -22.854 -39.229  1.00 16.68           C  
ATOM  18150  CE2 TYR E 104     -45.980 -23.450 -40.499  1.00 20.41           C  
ATOM  18151  CZ  TYR E 104     -45.382 -23.161 -39.289  1.00 16.44           C  
ATOM  18152  OH  TYR E 104     -46.127 -23.182 -38.133  1.00 19.70           O  
ATOM  18162  N   ASP E 105     -40.874 -20.504 -44.216  1.00 20.88           N  
ATOM  18163  CA  ASP E 105     -39.791 -20.196 -45.138  1.00 21.31           C  
ATOM  18164  C   ASP E 105     -38.445 -20.745 -44.686  1.00 24.24           C  
ATOM  18165  O   ASP E 105     -37.518 -20.822 -45.501  1.00 23.87           O  
ATOM  18166  CB  ASP E 105     -39.626 -18.676 -45.299  1.00 23.17           C  
ATOM  18167  CG  ASP E 105     -40.875 -17.988 -45.807  1.00 27.37           C  
ATOM  18168  OD1 ASP E 105     -41.646 -18.618 -46.559  1.00 29.97           O1-
ATOM  18169  OD2 ASP E 105     -41.068 -16.798 -45.473  1.00 28.89           O  
ATOM  18174  N   TYR E 106     -38.318 -21.097 -43.407  1.00 20.84           N  
ATOM  18175  CA  TYR E 106     -37.067 -21.553 -42.815  1.00 23.13           C  
ATOM  18176  C   TYR E 106     -37.254 -22.938 -42.221  1.00 19.79           C  
ATOM  18177  O   TYR E 106     -38.234 -23.183 -41.509  1.00 20.45           O  
ATOM  18178  CB  TYR E 106     -36.592 -20.585 -41.730  1.00 24.41           C  
ATOM  18179  CG  TYR E 106     -36.564 -19.162 -42.204  1.00 21.81           C  
ATOM  18180  CD1 TYR E 106     -35.558 -18.715 -43.043  1.00 25.47           C  
ATOM  18181  CD2 TYR E 106     -37.550 -18.264 -41.828  1.00 20.96           C  
ATOM  18182  CE1 TYR E 106     -35.528 -17.416 -43.490  1.00 24.21           C  
ATOM  18183  CE2 TYR E 106     -37.530 -16.958 -42.270  1.00 19.78           C  
ATOM  18184  CZ  TYR E 106     -36.510 -16.539 -43.103  1.00 21.37           C  
ATOM  18185  OH  TYR E 106     -36.460 -15.245 -43.562  1.00 25.23           O  
ATOM  18195  N   TRP E 107     -36.301 -23.828 -42.499  1.00 21.70           N  
ATOM  18196  CA  TRP E 107     -36.389 -25.228 -42.111  1.00 24.62           C  
ATOM  18197  C   TRP E 107     -35.078 -25.704 -41.517  1.00 26.11           C  
ATOM  18198  O   TRP E 107     -34.000 -25.341 -41.992  1.00 26.93           O  
ATOM  18199  CB  TRP E 107     -36.746 -26.097 -43.332  1.00 28.57           C  
ATOM  18200  CG  TRP E 107     -38.110 -25.801 -43.804  1.00 29.30           C  
ATOM  18201  CD1 TRP E 107     -38.484 -24.786 -44.633  1.00 30.98           C  
ATOM  18202  CD2 TRP E 107     -39.306 -26.500 -43.456  1.00 24.05           C  
ATOM  18203  NE1 TRP E 107     -39.843 -24.808 -44.823  1.00 30.70           N  
ATOM  18204  CE2 TRP E 107     -40.370 -25.856 -44.115  1.00 26.47           C  
ATOM  18205  CE3 TRP E 107     -39.580 -27.613 -42.656  1.00 25.31           C  
ATOM  18206  CZ2 TRP E 107     -41.687 -26.285 -43.998  1.00 26.67           C  
ATOM  18207  CZ3 TRP E 107     -40.887 -28.036 -42.540  1.00 25.36           C  
ATOM  18208  CH2 TRP E 107     -41.926 -27.374 -43.207  1.00 25.76           C  
ATOM  18219  N   GLY E 108     -35.175 -26.521 -40.477  1.00 24.31           N  
ATOM  18220  CA  GLY E 108     -34.006 -27.214 -39.994  1.00 26.41           C  
ATOM  18221  C   GLY E 108     -33.720 -28.449 -40.820  1.00 29.20           C  
ATOM  18222  O   GLY E 108     -34.522 -28.869 -41.656  1.00 32.03           O  
ATOM  18226  N   GLN E 109     -32.583 -29.079 -40.519  1.00 28.18           N  
ATOM  18227  CA  GLN E 109     -32.137 -30.242 -41.273  1.00 29.81           C  
ATOM  18228  C   GLN E 109     -32.866 -31.512 -40.866  1.00 33.82           C  
ATOM  18229  O   GLN E 109     -32.863 -32.486 -41.628  1.00 34.39           O  
ATOM  18230  CB  GLN E 109     -30.633 -30.440 -41.082  1.00 32.64           C  
ATOM  18233  N   GLY E 110     -33.478 -31.522 -39.694  1.00 31.10           N  
ATOM  18234  CA  GLY E 110     -34.268 -32.660 -39.275  1.00 28.23           C  
ATOM  18235  C   GLY E 110     -33.529 -33.582 -38.326  1.00 28.99           C  
ATOM  18236  O   GLY E 110     -32.297 -33.671 -38.326  1.00 34.56           O  
ATOM  18240  N   THR E 111     -34.298 -34.284 -37.500  1.00 33.65           N  
ATOM  18241  CA  THR E 111     -33.767 -35.277 -36.575  1.00 32.75           C  
ATOM  18242  C   THR E 111     -34.668 -36.501 -36.642  1.00 34.32           C  
ATOM  18243  O   THR E 111     -35.895 -36.377 -36.589  1.00 29.72           O  
ATOM  18244  CB  THR E 111     -33.681 -34.715 -35.147  1.00 36.48           C  
ATOM  18245  OG1 THR E 111     -33.057 -35.675 -34.283  1.00 38.42           O  
ATOM  18246  CG2 THR E 111     -35.054 -34.336 -34.613  1.00 34.76           C  
ATOM  18254  N   GLN E 112     -34.058 -37.675 -36.784  1.00 32.18           N  
ATOM  18255  CA  GLN E 112     -34.814 -38.911 -36.951  1.00 31.55           C  
ATOM  18256  C   GLN E 112     -35.340 -39.421 -35.618  1.00 31.67           C  
ATOM  18257  O   GLN E 112     -34.611 -39.449 -34.620  1.00 31.54           O  
ATOM  18258  CB  GLN E 112     -33.948 -39.960 -37.651  1.00 34.23           C  
ATOM  18259  CG  GLN E 112     -34.561 -41.358 -37.797  1.00 35.86           C  
ATOM  18260  CD  GLN E 112     -35.679 -41.402 -38.828  1.00 50.70           C  
ATOM  18261  OE1 GLN E 112     -35.545 -40.895 -39.941  1.00 66.94           O  
ATOM  18262  NE2 GLN E 112     -36.769 -42.076 -38.477  1.00 38.68           N  
ATOM  18271  N   VAL E 113     -36.608 -39.821 -35.615  1.00 27.54           N  
ATOM  18272  CA  VAL E 113     -37.252 -40.448 -34.469  1.00 25.04           C  
ATOM  18273  C   VAL E 113     -37.757 -41.812 -34.913  1.00 26.00           C  
ATOM  18274  O   VAL E 113     -38.581 -41.903 -35.832  1.00 29.25           O  
ATOM  18275  CB  VAL E 113     -38.411 -39.598 -33.923  1.00 24.46           C  
ATOM  18276  CG1 VAL E 113     -39.169 -40.373 -32.843  1.00 26.81           C  
ATOM  18277  CG2 VAL E 113     -37.890 -38.270 -33.402  1.00 26.12           C  
ATOM  18287  N   THR E 114     -37.284 -42.864 -34.253  1.00 26.47           N  
ATOM  18288  CA  THR E 114     -37.672 -44.232 -34.574  1.00 27.25           C  
ATOM  18289  C   THR E 114     -38.348 -44.837 -33.354  1.00 27.90           C  
ATOM  18290  O   THR E 114     -37.716 -44.984 -32.302  1.00 30.28           O  
ATOM  18291  CB  THR E 114     -36.460 -45.071 -34.989  1.00 33.99           C  
ATOM  18292  OG1 THR E 114     -35.820 -44.460 -36.115  1.00 34.52           O  
ATOM  18293  CG2 THR E 114     -36.885 -46.489 -35.348  1.00 36.53           C  
ATOM  18301  N   VAL E 115     -39.628 -45.169 -33.487  1.00 26.23           N  
ATOM  18302  CA  VAL E 115     -40.400 -45.781 -32.411  1.00 22.64           C  
ATOM  18303  C   VAL E 115     -40.402 -47.286 -32.637  1.00 24.57           C  
ATOM  18304  O   VAL E 115     -40.775 -47.763 -33.717  1.00 30.60           O  
ATOM  18305  CB  VAL E 115     -41.828 -45.213 -32.359  1.00 23.58           C  
ATOM  18306  CG1 VAL E 115     -42.591 -45.783 -31.171  1.00 26.55           C  
ATOM  18307  CG2 VAL E 115     -41.779 -43.688 -32.277  1.00 24.61           C  
ATOM  18317  N   SER E 116     -39.993 -48.032 -31.614  1.00 24.78           N  
ATOM  18318  CA  SER E 116     -39.786 -49.472 -31.704  1.00 30.54           C  
ATOM  18319  C   SER E 116     -40.746 -50.213 -30.784  1.00 32.19           C  
ATOM  18320  O   SER E 116     -41.222 -49.656 -29.789  1.00 28.89           O  
ATOM  18321  CB  SER E 116     -38.329 -49.813 -31.332  1.00 36.42           C  
ATOM  18322  OG  SER E 116     -38.059 -51.194 -31.464  1.00 45.43           O  
ATOM  18328  N   SER E 117     -41.036 -51.470 -31.133  1.00 32.22           N  
ATOM  18329  CA  SER E 117     -41.809 -52.341 -30.255  1.00 33.29           C  
ATOM  18330  C   SER E 117     -40.953 -53.010 -29.186  1.00 35.68           C  
ATOM  18331  O   SER E 117     -41.506 -53.628 -28.269  1.00 46.46           O  
ATOM  18332  CB  SER E 117     -42.523 -53.433 -31.060  1.00 30.54           C  
ATOM  18333  OG  SER E 117     -43.475 -52.891 -31.956  1.00 29.48           O  
ATOM  18339  N   GLY E 118     -39.629 -52.920 -29.288  1.00 41.58           N  
ATOM  18340  CA  GLY E 118     -38.741 -53.585 -28.353  1.00 43.77           C  
ATOM  18341  C   GLY E 118     -37.860 -54.621 -29.023  1.00 51.92           C  
ATOM  18342  O   GLY E 118     -37.372 -54.410 -30.134  1.00 54.12           O  
