# Supplementary material for: A non-redundant data set of nanobody-antigen crystal structures
Source: Data Brief. 2019 Mar 6;24:103754. doi: 10.1016/j.dib.2019.103754 (PMC6441729; doi:10.1016/j.dib.2019.103754)
Supplement: Multimedia component 6 [file mmc6.zip › extended_dataset/Nb_2/6h6z_2.pdb]

ATOM   4244  N   GLN C   1     210.575  10.282   5.907  1.00 53.34           N  
ATOM   4245  CA  GLN C   1     211.847  10.301   5.177  1.00 55.19           C  
ATOM   4246  C   GLN C   1     212.871  11.229   5.835  1.00 56.22           C  
ATOM   4247  O   GLN C   1     212.547  12.344   6.246  1.00 57.77           O  
ATOM   4248  CB  GLN C   1     211.625  10.734   3.728  1.00 58.21           C  
ATOM   4249  N   VAL C   2     214.118  10.775   5.907  1.00 56.25           N  
ATOM   4250  CA  VAL C   2     215.198  11.522   6.541  1.00 54.60           C  
ATOM   4251  C   VAL C   2     216.364  11.586   5.565  1.00 56.31           C  
ATOM   4252  O   VAL C   2     216.689  10.593   4.900  1.00 58.48           O  
ATOM   4253  CB  VAL C   2     215.636  10.880   7.876  1.00 53.15           C  
ATOM   4254  CG1 VAL C   2     216.833  11.618   8.477  1.00 54.22           C  
ATOM   4255  CG2 VAL C   2     214.488  10.837   8.861  1.00 52.08           C  
ATOM   4256  N   GLN C   3     216.990  12.759   5.480  1.00 54.61           N  
ATOM   4257  CA  GLN C   3     218.121  13.006   4.595  1.00 55.74           C  
ATOM   4258  C   GLN C   3     219.381  13.223   5.429  1.00 52.98           C  
ATOM   4259  O   GLN C   3     219.338  13.881   6.476  1.00 50.84           O  
ATOM   4260  CB  GLN C   3     217.825  14.204   3.687  1.00 60.08           C  
ATOM   4261  CG  GLN C   3     218.988  14.719   2.831  1.00 67.43           C  
ATOM   4262  CD  GLN C   3     218.552  15.844   1.889  1.00 73.10           C  
ATOM   4263  OE1 GLN C   3     217.420  16.341   1.973  1.00 75.71           O  
ATOM   4264  NE2 GLN C   3     219.450  16.260   1.007  1.00 75.24           N  
ATOM   4265  N   LEU C   4     220.483  12.604   4.996  1.00 52.52           N  
ATOM   4266  CA  LEU C   4     221.780  12.687   5.663  1.00 49.28           C  
ATOM   4267  C   LEU C   4     222.840  13.159   4.673  1.00 54.13           C  
ATOM   4268  O   LEU C   4     222.901  12.661   3.542  1.00 55.76           O  
ATOM   4269  CB  LEU C   4     222.188  11.332   6.255  1.00 48.58           C  
ATOM   4270  CG  LEU C   4     221.217  10.623   7.202  1.00 51.24           C  
ATOM   4271  CD1 LEU C   4     221.554   9.129   7.369  1.00 48.90           C  
ATOM   4272  CD2 LEU C   4     221.251  11.327   8.542  1.00 52.56           C  
ATOM   4273  N   GLN C   5     223.668  14.117   5.098  1.00 53.61           N  
ATOM   4274  CA  GLN C   5     224.732  14.686   4.269  1.00 60.28           C  
ATOM   4275  C   GLN C   5     226.009  14.764   5.101  1.00 59.46           C  
ATOM   4276  O   GLN C   5     226.062  15.501   6.092  1.00 56.23           O  
ATOM   4277  CB  GLN C   5     224.341  16.067   3.735  1.00 64.26           C  
ATOM   4278  N   GLU C   6     227.023  13.990   4.716  1.00 63.41           N  
ATOM   4279  CA  GLU C   6     228.311  13.959   5.402  1.00 64.15           C  
ATOM   4280  C   GLU C   6     229.273  15.003   4.835  1.00 66.86           C  
ATOM   4281  O   GLU C   6     229.164  15.434   3.687  1.00 70.36           O  
ATOM   4282  CB  GLU C   6     228.943  12.567   5.292  1.00 63.89           C  
ATOM   4283  CG  GLU C   6     228.085  11.449   5.855  1.00 62.59           C  
ATOM   4284  CD  GLU C   6     227.492  10.563   4.774  1.00 65.33           C  
ATOM   4285  OE1 GLU C   6     227.124  11.103   3.708  1.00 68.61           O  
ATOM   4286  OE2 GLU C   6     227.383   9.333   4.991  1.00 63.11           O  
ATOM   4287  N   SER C   7     230.250  15.375   5.654  1.00 66.01           N  
ATOM   4288  CA  SER C   7     231.296  16.311   5.278  1.00 67.28           C  
ATOM   4289  C   SER C   7     232.407  16.202   6.307  1.00 66.56           C  
ATOM   4290  O   SER C   7     232.154  15.840   7.461  1.00 62.09           O  
ATOM   4291  CB  SER C   7     230.766  17.751   5.214  1.00 67.31           C  
ATOM   4292  N   GLY C   8     233.631  16.525   5.886  1.00 69.32           N  
ATOM   4293  CA  GLY C   8     234.776  16.551   6.784  1.00 69.05           C  
ATOM   4294  C   GLY C   8     235.877  15.540   6.499  1.00 73.14           C  
ATOM   4295  O   GLY C   8     236.900  15.563   7.202  1.00 72.64           O  
ATOM   4296  N   GLY C   9     235.758  14.659   5.510  1.00 73.97           N  
ATOM   4297  CA  GLY C   9     236.820  13.714   5.229  1.00 74.32           C  
ATOM   4298  C   GLY C   9     238.012  14.385   4.560  1.00 78.73           C  
ATOM   4299  O   GLY C   9     238.001  15.572   4.230  1.00 79.96           O  
ATOM   4300  N   GLY C  10     239.053  13.586   4.336  1.00 79.71           N  
ATOM   4301  CA  GLY C  10     240.271  14.039   3.678  1.00 81.03           C  
ATOM   4302  C   GLY C  10     241.456  13.185   4.102  1.00 79.89           C  
ATOM   4303  O   GLY C  10     241.287  12.093   4.635  1.00 69.68           O  
ATOM   4304  N   LEU C  11     242.659  13.709   3.865  1.00 82.95           N  
ATOM   4305  CA  LEU C  11     243.904  13.011   4.175  1.00 81.00           C  
ATOM   4306  C   LEU C  11     244.444  13.460   5.528  1.00 78.38           C  
ATOM   4307  O   LEU C  11     244.454  14.654   5.838  1.00 80.73           O  
ATOM   4308  CB  LEU C  11     244.961  13.260   3.091  1.00 83.59           C  
ATOM   4309  N   VAL C  12     244.916  12.502   6.326  1.00 75.35           N  
ATOM   4310  CA  VAL C  12     245.409  12.789   7.667  1.00 74.47           C  
ATOM   4311  C   VAL C  12     246.653  11.947   7.938  1.00 76.96           C  
ATOM   4312  O   VAL C  12     246.769  10.804   7.483  1.00 76.91           O  
ATOM   4313  CB  VAL C  12     244.307  12.540   8.731  1.00 69.05           C  
ATOM   4314  CG1 VAL C  12     243.932  11.075   8.802  1.00 66.63           C  
ATOM   4315  CG2 VAL C  12     244.745  13.060  10.089  1.00 68.60           C  
ATOM   4316  N   MET C  13     247.612  12.532   8.655  1.00 79.19           N  
ATOM   4317  CA  MET C  13     248.816  11.800   9.019  1.00 79.12           C  
ATOM   4318  C   MET C  13     248.532  10.861  10.191  1.00 77.76           C  
ATOM   4319  O   MET C  13     247.698  11.145  11.058  1.00 76.52           O  
ATOM   4320  CB  MET C  13     249.947  12.767   9.386  1.00 81.27           C  
ATOM   4321  N   THR C  14     249.216   9.715  10.192  1.00 78.75           N  
ATOM   4322  CA  THR C  14     249.091   8.748  11.279  1.00 77.66           C  
ATOM   4323  C   THR C  14     249.323   9.423  12.627  1.00 77.42           C  
ATOM   4324  O   THR C  14     250.292  10.164  12.812  1.00 72.85           O  
ATOM   4325  CB  THR C  14     250.088   7.597  11.084  1.00 78.85           C  
ATOM   4326  OG1 THR C  14     249.732   6.845   9.915  1.00 79.10           O  
ATOM   4327  CG2 THR C  14     250.091   6.676  12.297  1.00 75.01           C  
ATOM   4328  N   GLY C  15     248.405   9.190  13.560  1.00 75.13           N  
ATOM   4329  CA  GLY C  15     248.457   9.821  14.859  1.00 73.17           C  
ATOM   4330  C   GLY C  15     247.670  11.107  14.977  1.00 71.36           C  
ATOM   4331  O   GLY C  15     247.434  11.561  16.097  1.00 70.63           O  
ATOM   4332  N   GLY C  16     247.252  11.705  13.863  1.00 71.70           N  
ATOM   4333  CA  GLY C  16     246.467  12.919  13.899  1.00 71.70           C  
ATOM   4334  C   GLY C  16     245.005  12.664  14.239  1.00 69.79           C  
ATOM   4335  O   GLY C  16     244.577  11.543  14.516  1.00 67.86           O  
ATOM   4336  N   SER C  17     244.229  13.751  14.215  1.00 69.89           N  
ATOM   4337  CA  SER C  17     242.809  13.754  14.542  1.00 67.41           C  
ATOM   4338  C   SER C  17     241.998  14.316  13.382  1.00 66.36           C  
ATOM   4339  O   SER C  17     242.524  15.002  12.501  1.00 67.48           O  
ATOM   4340  CB  SER C  17     242.516  14.576  15.809  1.00 68.41           C  
ATOM   4341  OG  SER C  17     242.739  13.822  16.990  1.00 68.48           O  
ATOM   4342  N   LEU C  18     240.698  14.020  13.396  1.00 63.18           N  
ATOM   4343  CA  LEU C  18     239.792  14.492  12.362  1.00 65.39           C  
ATOM   4344  C   LEU C  18     238.365  14.407  12.888  1.00 66.27           C  
ATOM   4345  O   LEU C  18     238.013  13.471  13.617  1.00 62.63           O  
ATOM   4346  CB  LEU C  18     239.949  13.669  11.077  1.00 69.22           C  
ATOM   4347  CG  LEU C  18     239.387  14.185   9.747  1.00 73.59           C  
ATOM   4348  CD1 LEU C  18     240.162  15.382   9.219  1.00 75.93           C  
ATOM   4349  CD2 LEU C  18     239.375  13.066   8.716  1.00 75.52           C  
ATOM   4350  N   ARG C  19     237.536  15.370  12.504  1.00 68.12           N  
ATOM   4351  CA  ARG C  19     236.148  15.352  12.929  1.00 66.72           C  
ATOM   4352  C   ARG C  19     235.255  15.411  11.697  1.00 65.04           C  
ATOM   4353  O   ARG C  19     235.312  16.375  10.922  1.00 65.48           O  
ATOM   4354  CB  ARG C  19     235.828  16.499  13.894  1.00 68.90           C  
ATOM   4355  CG  ARG C  19     234.318  16.675  14.103  1.00 71.11           C  
ATOM   4356  CD  ARG C  19     233.975  17.912  14.902  1.00 75.27           C  
ATOM   4357  NE  ARG C  19     233.734  19.067  14.046  1.00 80.60           N  
ATOM   4358  CZ  ARG C  19     232.998  20.113  14.405  1.00 82.41           C  
ATOM   4359  NH1 ARG C  19     232.427  20.136  15.605  1.00 80.76           N  
ATOM   4360  NH2 ARG C  19     232.828  21.130  13.567  1.00 85.19           N  
ATOM   4361  N   LEU C  20     234.434  14.377  11.529  1.00 61.59           N  
ATOM   4362  CA  LEU C  20     233.437  14.333  10.478  1.00 61.98           C  
ATOM   4363  C   LEU C  20     232.102  14.817  11.019  1.00 61.12           C  
ATOM   4364  O   LEU C  20     231.830  14.753  12.225  1.00 58.73           O  
ATOM   4365  CB  LEU C  20     233.272  12.928   9.925  1.00 59.37           C  
ATOM   4366  CG  LEU C  20     234.505  12.174   9.464  1.00 56.98           C  
ATOM   4367  CD1 LEU C  20     234.127  10.711   9.330  1.00 54.34           C  
ATOM   4368  CD2 LEU C  20     234.932  12.776   8.165  1.00 58.06           C  
ATOM   4369  N   SER C  21     231.266  15.300  10.109  1.00 62.39           N  
ATOM   4370  CA  SER C  21     229.992  15.880  10.490  1.00 64.63           C  
ATOM   4371  C   SER C  21     228.904  15.378   9.552  1.00 65.29           C  
ATOM   4372  O   SER C  21     229.156  15.060   8.386  1.00 61.08           O  
ATOM   4373  CB  SER C  21     230.083  17.411  10.503  1.00 67.69           C  
ATOM   4374  OG  SER C  21     229.881  17.947   9.213  1.00 70.90           O  
ATOM   4375  N   CYS C  22     227.687  15.296  10.086  1.00 68.60           N  
ATOM   4376  CA  CYS C  22     226.549  14.763   9.348  1.00 68.01           C  
ATOM   4377  C   CYS C  22     225.325  15.629   9.606  1.00 67.69           C  
ATOM   4378  O   CYS C  22     224.886  15.759  10.754  1.00 66.33           O  
ATOM   4379  CB  CYS C  22     226.276  13.315   9.755  1.00 66.10           C  
ATOM   4380  SG  CYS C  22     224.907  12.553   8.871  1.00 68.73           S  
ATOM   4381  N   ALA C  23     224.777  16.212   8.542  1.00 65.16           N  
ATOM   4382  CA  ALA C  23     223.596  17.058   8.637  1.00 61.79           C  
ATOM   4383  C   ALA C  23     222.339  16.203   8.497  1.00 57.78           C  
ATOM   4384  O   ALA C  23     222.148  15.529   7.479  1.00 58.50           O  
ATOM   4385  CB  ALA C  23     223.635  18.144   7.565  1.00 63.61           C  
ATOM   4386  N   VAL C  24     221.477  16.240   9.503  1.00 55.26           N  
ATOM   4387  CA  VAL C  24     220.280  15.401   9.546  1.00 52.96           C  
ATOM   4388  C   VAL C  24     219.077  16.302   9.310  1.00 55.02           C  
ATOM   4389  O   VAL C  24     218.880  17.284  10.039  1.00 56.82           O  
ATOM   4390  CB  VAL C  24     220.156  14.645  10.878  1.00 50.65           C  
ATOM   4391  CG1 VAL C  24     218.924  13.765  10.876  1.00 49.15           C  
ATOM   4392  CG2 VAL C  24     221.415  13.811  11.147  1.00 53.15           C  
ATOM   4393  N   SER C  25     218.294  16.000   8.272  1.00 53.80           N  
ATOM   4394  CA  SER C  25     217.122  16.797   7.946  1.00 53.31           C  
ATOM   4395  C   SER C  25     215.941  15.884   7.618  1.00 53.28           C  
ATOM   4396  O   SER C  25     216.087  14.672   7.417  1.00 50.92           O  
ATOM   4397  CB  SER C  25     217.407  17.764   6.793  1.00 56.02           C  
ATOM   4398  OG  SER C  25     217.638  17.060   5.589  1.00 59.12           O  
ATOM   4399  N   GLY C  26     214.754  16.483   7.574  1.00 52.51           N  
ATOM   4400  CA  GLY C  26     213.550  15.723   7.308  1.00 50.32           C  
ATOM   4401  C   GLY C  26     212.814  15.337   8.572  1.00 50.16           C  
ATOM   4402  O   GLY C  26     212.736  16.131   9.513  1.00 49.22           O  
ATOM   4403  N   ARG C  27     212.298  14.104   8.622  1.00 51.44           N  
ATOM   4404  CA  ARG C  27     211.450  13.655   9.727  1.00 48.33           C  
ATOM   4405  C   ARG C  27     212.350  13.203  10.878  1.00 47.36           C  
ATOM   4406  O   ARG C  27     212.572  12.015  11.119  1.00 45.80           O  
ATOM   4407  CB  ARG C  27     210.501  12.555   9.249  1.00 44.50           C  
ATOM   4408  CG  ARG C  27     209.530  12.004  10.312  1.00 40.42           C  
ATOM   4409  CD  ARG C  27     208.696  10.808   9.798  1.00 40.66           C  
ATOM   4410  NE  ARG C  27     208.086  10.067  10.903  1.00 48.10           N  
ATOM   4411  CZ  ARG C  27     206.829   9.599  10.933  1.00 45.79           C  
ATOM   4412  NH1 ARG C  27     206.407   8.934  12.003  1.00 42.22           N  
ATOM   4413  NH2 ARG C  27     206.010   9.740   9.895  1.00 40.99           N  
ATOM   4414  N   THR C  28     212.857  14.185  11.622  1.00 47.57           N  
ATOM   4415  CA  THR C  28     213.762  13.915  12.734  1.00 48.54           C  
ATOM   4416  C   THR C  28     213.036  13.679  14.051  1.00 51.23           C  
ATOM   4417  O   THR C  28     213.674  13.233  15.015  1.00 51.69           O  
ATOM   4418  CB  THR C  28     214.757  15.070  12.905  1.00 48.86           C  
ATOM   4419  OG1 THR C  28     214.046  16.298  13.114  1.00 51.15           O  
ATOM   4420  CG2 THR C  28     215.619  15.203  11.663  1.00 49.86           C  
ATOM   4421  N   ILE C  29     211.726  13.958  14.103  1.00 50.29           N  
ATOM   4422  CA  ILE C  29     210.972  13.862  15.351  1.00 48.67           C  
ATOM   4423  C   ILE C  29     211.172  12.499  16.004  1.00 44.22           C  
ATOM   4424  O   ILE C  29     211.316  12.399  17.227  1.00 43.01           O  
ATOM   4425  CB  ILE C  29     209.474  14.157  15.101  1.00 50.75           C  
ATOM   4426  CG1 ILE C  29     208.676  14.051  16.400  1.00 50.66           C  
ATOM   4427  CG2 ILE C  29     208.867  13.189  14.087  1.00 50.12           C  
ATOM   4428  CD1 ILE C  29     208.869  15.222  17.326  1.00 52.05           C  
ATOM   4429  N   ASP C  30     211.173  11.425  15.215  1.00 43.01           N  
ATOM   4430  CA  ASP C  30     211.263  10.092  15.798  1.00 43.75           C  
ATOM   4431  C   ASP C  30     212.465   9.303  15.278  1.00 40.89           C  
ATOM   4432  O   ASP C  30     212.437   8.073  15.224  1.00 42.62           O  
ATOM   4433  CB  ASP C  30     209.944   9.314  15.648  1.00 45.94           C  
ATOM   4434  CG  ASP C  30     209.528   9.068  14.202  1.00 49.16           C  
ATOM   4435  OD1 ASP C  30     209.979   9.788  13.283  1.00 46.48           O  
ATOM   4436  OD2 ASP C  30     208.715   8.128  14.001  1.00 53.36           O  
ATOM   4437  N   VAL C  31     213.537   9.996  14.901  1.00 41.92           N  
ATOM   4438  CA  VAL C  31     214.830   9.329  14.778  1.00 37.93           C  
ATOM   4439  C   VAL C  31     215.274   8.905  16.171  1.00 35.10           C  
ATOM   4440  O   VAL C  31     215.420   9.739  17.070  1.00 38.30           O  
ATOM   4441  CB  VAL C  31     215.875  10.251  14.135  1.00 40.46           C  
ATOM   4442  CG1 VAL C  31     217.292   9.658  14.323  1.00 37.96           C  
ATOM   4443  CG2 VAL C  31     215.560  10.468  12.662  1.00 45.02           C  
ATOM   4444  N   SER C  32     215.541   7.618  16.356  1.00 34.89           N  
ATOM   4445  CA  SER C  32     215.961   7.193  17.683  1.00 45.12           C  
ATOM   4446  C   SER C  32     217.459   6.912  17.795  1.00 45.75           C  
ATOM   4447  O   SER C  32     218.003   7.019  18.897  1.00 46.07           O  
ATOM   4448  CB  SER C  32     215.192   5.947  18.121  1.00 46.92           C  
ATOM   4449  OG  SER C  32     215.468   4.855  17.270  1.00 48.59           O  
ATOM   4450  N   VAL C  33     218.146   6.543  16.706  1.00 43.90           N  
ATOM   4451  CA  VAL C  33     219.578   6.253  16.757  1.00 45.53           C  
ATOM   4452  C   VAL C  33     220.277   6.880  15.555  1.00 46.38           C  
ATOM   4453  O   VAL C  33     219.793   6.784  14.420  1.00 44.67           O  
ATOM   4454  CB  VAL C  33     219.868   4.736  16.790  1.00 45.43           C  
ATOM   4455  CG1 VAL C  33     221.346   4.500  17.078  1.00 46.43           C  
ATOM   4456  CG2 VAL C  33     218.993   4.014  17.815  1.00 41.04           C  
ATOM   4457  N   MET C  34     221.426   7.515  15.813  1.00 44.96           N  
ATOM   4458  CA  MET C  34     222.342   8.010  14.786  1.00 45.50           C  
ATOM   4459  C   MET C  34     223.665   7.266  14.915  1.00 46.06           C  
ATOM   4460  O   MET C  34     224.164   7.071  16.029  1.00 44.46           O  
ATOM   4461  CB  MET C  34     222.596   9.521  14.939  1.00 44.57           C  
ATOM   4462  CG  MET C  34     221.481  10.434  14.444  1.00 43.47           C  
ATOM   4463  SD  MET C  34     221.023  10.131  12.733  1.00 46.53           S  
ATOM   4464  CE  MET C  34     222.623  10.439  11.949  1.00 43.84           C  
ATOM   4465  N   ALA C  35     224.258   6.873  13.788  1.00 47.30           N  
ATOM   4466  CA  ALA C  35     225.472   6.069  13.876  1.00 44.21           C  
ATOM   4467  C   ALA C  35     226.400   6.335  12.700  1.00 45.39           C  
ATOM   4468  O   ALA C  35     225.996   6.846  11.650  1.00 45.09           O  
ATOM   4469  CB  ALA C  35     225.147   4.572  13.931  1.00 42.11           C  
ATOM   4470  N   TRP C  36     227.656   5.939  12.887  1.00 47.07           N  
ATOM   4471  CA  TRP C  36     228.682   6.008  11.861  1.00 47.05           C  
ATOM   4472  C   TRP C  36     229.133   4.601  11.526  1.00 46.85           C  
ATOM   4473  O   TRP C  36     229.338   3.772  12.416  1.00 45.97           O  
ATOM   4474  CB  TRP C  36     229.873   6.831  12.321  1.00 47.87           C  
ATOM   4475  CG  TRP C  36     229.593   8.280  12.369  1.00 47.76           C  
ATOM   4476  CD1 TRP C  36     229.197   9.007  13.459  1.00 48.31           C  
ATOM   4477  CD2 TRP C  36     229.687   9.198  11.282  1.00 48.65           C  
ATOM   4478  NE1 TRP C  36     229.048  10.331  13.115  1.00 49.89           N  
ATOM   4479  CE2 TRP C  36     229.343  10.476  11.783  1.00 50.42           C  
ATOM   4480  CE3 TRP C  36     230.038   9.070   9.930  1.00 48.71           C  
ATOM   4481  CZ2 TRP C  36     229.345  11.623  10.979  1.00 49.87           C  
ATOM   4482  CZ3 TRP C  36     230.043  10.210   9.132  1.00 49.63           C  
ATOM   4483  CH2 TRP C  36     229.696  11.470   9.661  1.00 50.28           C  
ATOM   4484  N   PHE C  37     229.271   4.338  10.241  1.00 46.28           N  
ATOM   4485  CA  PHE C  37     229.749   3.067   9.737  1.00 60.64           C  
ATOM   4486  C   PHE C  37     230.990   3.337   8.895  1.00 49.75           C  
ATOM   4487  O   PHE C  37     231.296   4.486   8.569  1.00 52.66           O  
ATOM   4488  CB  PHE C  37     228.666   2.353   8.921  1.00 48.32           C  
ATOM   4489  CG  PHE C  37     227.650   1.619   9.760  1.00 50.28           C  
ATOM   4490  CD1 PHE C  37     227.705   0.237   9.886  1.00 50.02           C  
ATOM   4491  CD2 PHE C  37     226.634   2.307  10.406  1.00 48.23           C  
ATOM   4492  CE1 PHE C  37     226.760  -0.444  10.655  1.00 51.68           C  
ATOM   4493  CE2 PHE C  37     225.678   1.627  11.171  1.00 47.18           C  
ATOM   4494  CZ  PHE C  37     225.743   0.253  11.294  1.00 47.62           C  
ATOM   4495  N   ARG C  38     231.738   2.286   8.580  1.00 51.33           N  
ATOM   4496  CA  ARG C  38     232.897   2.484   7.716  1.00 60.49           C  
ATOM   4497  C   ARG C  38     233.134   1.257   6.844  1.00 63.17           C  
ATOM   4498  O   ARG C  38     232.933   0.114   7.274  1.00 55.83           O  
ATOM   4499  CB  ARG C  38     234.160   2.838   8.519  1.00 53.46           C  
ATOM   4500  CG  ARG C  38     234.877   1.675   9.141  1.00 58.81           C  
ATOM   4501  CD  ARG C  38     236.173   2.149   9.803  1.00 60.06           C  
ATOM   4502  NE  ARG C  38     236.718   1.140  10.703  1.00 61.81           N  
ATOM   4503  CZ  ARG C  38     237.777   1.326  11.483  1.00 63.10           C  
ATOM   4504  NH1 ARG C  38     238.412   2.492  11.474  1.00 62.75           N  
ATOM   4505  NH2 ARG C  38     238.203   0.344  12.270  1.00 62.92           N  
ATOM   4506  N   GLN C  39     233.568   1.519   5.611  1.00 58.23           N  
ATOM   4507  CA  GLN C  39     233.793   0.493   4.605  1.00 61.04           C  
ATOM   4508  C   GLN C  39     235.157   0.686   3.965  1.00 64.97           C  
ATOM   4509  O   GLN C  39     235.402   1.708   3.315  1.00 65.97           O  
ATOM   4510  CB  GLN C  39     232.709   0.540   3.533  1.00 63.35           C  
ATOM   4511  CG  GLN C  39     232.736  -0.627   2.577  1.00 70.88           C  
ATOM   4512  CD  GLN C  39     231.613  -0.558   1.562  1.00 78.52           C  
ATOM   4513  OE1 GLN C  39     231.376  -1.517   0.827  1.00 84.98           O  
ATOM   4514  NE2 GLN C  39     230.902   0.572   1.524  1.00 75.96           N  
ATOM   4515  N   ALA C  40     236.009  -0.298   4.104  1.00 68.96           N  
ATOM   4516  CA  ALA C  40     237.313  -0.330   3.462  1.00 72.06           C  
ATOM   4517  C   ALA C  40     237.206  -1.096   2.149  1.00 81.82           C  
ATOM   4518  O   ALA C  40     236.291  -1.908   1.977  1.00 77.74           O  
ATOM   4519  CB  ALA C  40     238.339  -0.992   4.371  1.00 67.94           C  
ATOM   4520  N   PRO C  41     238.081  -0.817   1.184  1.00 92.34           N  
ATOM   4521  CA  PRO C  41     238.023  -1.540  -0.094  1.00 97.19           C  
ATOM   4522  C   PRO C  41     238.060  -3.049   0.113  1.00 97.76           C  
ATOM   4523  O   PRO C  41     238.943  -3.581   0.791  1.00 97.00           O  
ATOM   4524  CB  PRO C  41     239.270  -1.045  -0.836  1.00 99.84           C  
ATOM   4525  CG  PRO C  41     239.565   0.287  -0.235  1.00 97.71           C  
ATOM   4526  CD  PRO C  41     239.160   0.189   1.204  1.00 93.63           C  
ATOM   4527  N   GLY C  42     237.089  -3.742  -0.482  1.00 97.56           N  
ATOM   4528  CA  GLY C  42     237.023  -5.184  -0.378  1.00 98.99           C  
ATOM   4529  C   GLY C  42     236.474  -5.723   0.926  1.00 95.86           C  
ATOM   4530  O   GLY C  42     236.426  -6.948   1.095  1.00 97.02           O  
ATOM   4531  N   LYS C  43     236.073  -4.863   1.856  1.00 92.15           N  
ATOM   4532  CA  LYS C  43     235.543  -5.281   3.145  1.00 87.35           C  
ATOM   4533  C   LYS C  43     234.076  -4.877   3.263  1.00 83.78           C  
ATOM   4534  O   LYS C  43     233.551  -4.102   2.460  1.00 81.82           O  
ATOM   4535  CB  LYS C  43     236.370  -4.682   4.290  1.00 84.74           C  
ATOM   4536  N   GLU C  44     233.409  -5.425   4.277  1.00 82.65           N  
ATOM   4537  CA  GLU C  44     232.004  -5.134   4.532  1.00 79.95           C  
ATOM   4538  C   GLU C  44     231.858  -3.863   5.361  1.00 77.15           C  
ATOM   4539  O   GLU C  44     232.759  -3.480   6.111  1.00 78.22           O  
ATOM   4540  CB  GLU C  44     231.330  -6.309   5.248  1.00 79.51           C  
ATOM   4541  N   ARG C  45     230.718  -3.193   5.192  1.00 75.28           N  
ATOM   4542  CA  ARG C  45     230.410  -2.001   5.975  1.00 72.82           C  
ATOM   4543  C   ARG C  45     230.284  -2.364   7.452  1.00 71.42           C  
ATOM   4544  O   ARG C  45     229.465  -3.210   7.825  1.00 75.26           O  
ATOM   4545  CB  ARG C  45     229.120  -1.375   5.450  1.00 72.20           C  
ATOM   4546  CG  ARG C  45     228.886   0.073   5.828  1.00 69.86           C  
ATOM   4547  CD  ARG C  45     227.778   0.648   4.964  1.00 69.08           C  
ATOM   4548  NE  ARG C  45     228.118   0.557   3.544  1.00 72.18           N  
ATOM   4549  CZ  ARG C  45     227.469   1.188   2.568  1.00 73.90           C  
ATOM   4550  NH1 ARG C  45     226.425   1.963   2.843  1.00 72.31           N  
ATOM   4551  NH2 ARG C  45     227.865   1.037   1.310  1.00 77.17           N  
ATOM   4552  N   GLU C  46     231.061  -1.695   8.300  1.00 67.03           N  
ATOM   4553  CA  GLU C  46     231.186  -2.073   9.699  1.00 62.87           C  
ATOM   4554  C   GLU C  46     230.818  -0.920  10.623  1.00 58.11           C  
ATOM   4555  O   GLU C  46     231.082   0.253  10.336  1.00 49.78           O  
ATOM   4556  CB  GLU C  46     232.622  -2.555  10.005  1.00 63.07           C  
ATOM   4557  N   PHE C  47     230.256  -1.277  11.769  1.00 55.33           N  
ATOM   4558  CA  PHE C  47     229.825  -0.279  12.737  1.00 52.97           C  
ATOM   4559  C   PHE C  47     231.043   0.325  13.433  1.00 51.63           C  
ATOM   4560  O   PHE C  47     231.962  -0.396  13.831  1.00 48.14           O  
ATOM   4561  CB  PHE C  47     228.864  -0.920  13.742  1.00 50.69           C  
ATOM   4562  CG  PHE C  47     228.503  -0.035  14.896  1.00 51.38           C  
ATOM   4563  CD1 PHE C  47     229.244  -0.063  16.071  1.00 52.77           C  
ATOM   4564  CD2 PHE C  47     227.417   0.822  14.813  1.00 50.39           C  
ATOM   4565  CE1 PHE C  47     228.921   0.755  17.137  1.00 50.43           C  
ATOM   4566  CE2 PHE C  47     227.081   1.641  15.880  1.00 52.17           C  
ATOM   4567  CZ  PHE C  47     227.839   1.605  17.046  1.00 52.06           C  
ATOM   4568  N   VAL C  48     231.065   1.658  13.526  1.00 52.21           N  
ATOM   4569  CA  VAL C  48     232.115   2.403  14.221  1.00 49.36           C  
ATOM   4570  C   VAL C  48     231.607   2.893  15.576  1.00 48.00           C  
ATOM   4571  O   VAL C  48     232.152   2.519  16.622  1.00 46.00           O  
ATOM   4572  CB  VAL C  48     232.636   3.562  13.355  1.00 50.53           C  
ATOM   4573  CG1 VAL C  48     233.772   4.299  14.071  1.00 48.89           C  
ATOM   4574  CG2 VAL C  48     233.145   3.015  12.032  1.00 52.48           C  
ATOM   4575  N   SER C  49     230.580   3.750  15.573  1.00 47.83           N  
ATOM   4576  CA  SER C  49     230.014   4.269  16.816  1.00 49.88           C  
ATOM   4577  C   SER C  49     228.599   4.795  16.567  1.00 47.96           C  
ATOM   4578  O   SER C  49     228.259   5.226  15.461  1.00 45.92           O  
ATOM   4579  CB  SER C  49     230.888   5.361  17.446  1.00 55.68           C  
ATOM   4580  OG  SER C  49     231.374   6.252  16.470  1.00 62.61           O  
ATOM   4581  N   GLY C  50     227.782   4.762  17.616  1.00 47.30           N  
ATOM   4582  CA  GLY C  50     226.393   5.172  17.498  1.00 44.25           C  
ATOM   4583  C   GLY C  50     225.898   5.781  18.790  1.00 44.37           C  
ATOM   4584  O   GLY C  50     226.521   5.636  19.848  1.00 45.80           O  
ATOM   4585  N   MET C  51     224.766   6.485  18.692  1.00 41.90           N  
ATOM   4586  CA  MET C  51     224.237   7.190  19.850  1.00 41.89           C  
ATOM   4587  C   MET C  51     222.718   7.217  19.793  1.00 39.79           C  
ATOM   4588  O   MET C  51     222.117   7.220  18.714  1.00 38.88           O  
ATOM   4589  CB  MET C  51     224.763   8.631  19.949  1.00 44.54           C  
ATOM   4590  CG  MET C  51     224.224   9.570  18.878  1.00 49.43           C  
ATOM   4591  SD  MET C  51     224.781  11.279  19.078  1.00 55.93           S  
ATOM   4592  CE  MET C  51     224.148  11.685  20.708  1.00 55.47           C  
ATOM   4593  N   ARG C  52     222.111   7.248  20.975  1.00 41.33           N  
ATOM   4594  CA  ARG C  52     220.684   7.535  21.071  1.00 44.89           C  
ATOM   4595  C   ARG C  52     220.469   9.008  20.742  1.00 47.46           C  
ATOM   4596  O   ARG C  52     221.062   9.884  21.385  1.00 50.41           O  
ATOM   4597  CB  ARG C  52     220.160   7.194  22.467  1.00 45.52           C  
ATOM   4598  CG  ARG C  52     220.437   5.750  22.901  1.00 45.56           C  
ATOM   4599  CD  ARG C  52     219.485   4.749  22.236  1.00 43.01           C  
ATOM   4600  NE  ARG C  52     218.085   5.184  22.266  1.00 39.28           N  
ATOM   4601  CZ  ARG C  52     217.084   4.536  21.671  1.00 37.58           C  
ATOM   4602  NH1 ARG C  52     215.852   5.004  21.771  1.00 35.09           N  
ATOM   4603  NH2 ARG C  52     217.303   3.409  21.002  1.00 35.25           N  
ATOM   4604  N   TRP C  53     219.683   9.270  19.695  1.00 60.15           N  
ATOM   4605  CA  TRP C  53     219.495  10.633  19.199  1.00 61.38           C  
ATOM   4606  C   TRP C  53     219.106  11.588  20.320  1.00 63.42           C  
ATOM   4607  O   TRP C  53     219.751  12.623  20.524  1.00 64.65           O  
ATOM   4608  CB  TRP C  53     218.426  10.627  18.100  1.00 66.42           C  
ATOM   4609  CG  TRP C  53     218.112  11.942  17.407  1.00 71.09           C  
ATOM   4610  CD1 TRP C  53     216.871  12.498  17.254  1.00 73.43           C  
ATOM   4611  CD2 TRP C  53     219.026  12.823  16.730  1.00 72.40           C  
ATOM   4612  NE1 TRP C  53     216.959  13.677  16.554  1.00 75.12           N  
ATOM   4613  CE2 TRP C  53     218.269  13.897  16.217  1.00 74.81           C  
ATOM   4614  CE3 TRP C  53     220.409  12.823  16.531  1.00 73.92           C  
ATOM   4615  CZ2 TRP C  53     218.847  14.949  15.510  1.00 76.42           C  
ATOM   4616  CZ3 TRP C  53     220.979  13.872  15.825  1.00 75.12           C  
ATOM   4617  CH2 TRP C  53     220.198  14.919  15.327  1.00 74.86           C  
ATOM   4618  N   SER C  54     218.069  11.239  21.081  1.00 64.61           N  
ATOM   4619  CA  SER C  54     217.537  12.109  22.121  1.00 67.70           C  
ATOM   4620  C   SER C  54     218.009  11.732  23.519  1.00 70.52           C  
ATOM   4621  O   SER C  54     217.725  12.467  24.470  1.00 73.02           O  
ATOM   4622  CB  SER C  54     216.001  12.108  22.080  1.00 65.75           C  
ATOM   4623  N   GLY C  55     218.746  10.635  23.670  1.00 72.16           N  
ATOM   4624  CA  GLY C  55     219.256  10.228  24.958  1.00 78.45           C  
ATOM   4625  C   GLY C  55     220.714  10.609  25.143  1.00 82.39           C  
ATOM   4626  O   GLY C  55     221.298  11.384  24.382  1.00 83.01           O  
ATOM   4627  N   MET C  56     221.314  10.024  26.172  1.00 82.82           N  
ATOM   4628  CA  MET C  56     222.721  10.254  26.470  1.00 84.65           C  
ATOM   4629  C   MET C  56     223.607   9.123  25.977  1.00 83.71           C  
ATOM   4630  O   MET C  56     224.699   9.378  25.461  1.00 84.69           O  
ATOM   4631  CB  MET C  56     222.923  10.440  27.980  1.00 87.75           C  
ATOM   4632  N   THR C  57     223.146   7.883  26.129  1.00 76.57           N  
ATOM   4633  CA  THR C  57     223.948   6.707  25.822  1.00 69.53           C  
ATOM   4634  C   THR C  57     224.596   6.790  24.437  1.00 63.96           C  
ATOM   4635  O   THR C  57     223.961   7.173  23.447  1.00 62.37           O  
ATOM   4636  CB  THR C  57     223.063   5.456  25.923  1.00 68.64           C  
ATOM   4637  N   THR C  58     225.875   6.422  24.377  1.00 59.53           N  
ATOM   4638  CA  THR C  58     226.596   6.231  23.126  1.00 56.76           C  
ATOM   4639  C   THR C  58     227.319   4.897  23.212  1.00 55.86           C  
ATOM   4640  O   THR C  58     227.503   4.344  24.300  1.00 54.62           O  
ATOM   4641  CB  THR C  58     227.632   7.342  22.837  1.00 55.09           C  
ATOM   4642  OG1 THR C  58     228.680   7.290  23.811  1.00 52.21           O  
ATOM   4643  CG2 THR C  58     226.972   8.726  22.878  1.00 48.80           C  
ATOM   4644  N   TYR C  59     227.741   4.380  22.060  1.00 55.93           N  
ATOM   4645  CA  TYR C  59     228.479   3.123  22.049  1.00 57.64           C  
ATOM   4646  C   TYR C  59     229.366   3.064  20.808  1.00 54.89           C  
ATOM   4647  O   TYR C  59     228.936   3.452  19.716  1.00 53.94           O  
ATOM   4648  CB  TYR C  59     227.502   1.941  22.099  1.00 64.08           C  
ATOM   4649  CG  TYR C  59     228.145   0.583  22.263  1.00 73.05           C  
ATOM   4650  CD1 TYR C  59     228.538  -0.163  21.154  1.00 76.71           C  
ATOM   4651  CD2 TYR C  59     228.345   0.035  23.528  1.00 77.38           C  
ATOM   4652  CE1 TYR C  59     229.124  -1.413  21.298  1.00 78.79           C  
ATOM   4653  CE2 TYR C  59     228.930  -1.218  23.684  1.00 79.96           C  
ATOM   4654  CZ  TYR C  59     229.317  -1.936  22.563  1.00 80.58           C  
ATOM   4655  OH  TYR C  59     229.899  -3.179  22.699  1.00 82.23           O  
ATOM   4656  N   SER C  60     230.604   2.581  20.982  1.00 53.40           N  
ATOM   4657  CA  SER C  60     231.568   2.472  19.890  1.00 55.76           C  
ATOM   4658  C   SER C  60     232.161   1.069  19.828  1.00 57.17           C  
ATOM   4659  O   SER C  60     232.329   0.395  20.849  1.00 59.27           O  
ATOM   4660  CB  SER C  60     232.729   3.482  20.020  1.00 57.58           C  
ATOM   4661  OG  SER C  60     232.273   4.810  20.172  1.00 60.10           O  
ATOM   4662  N   ALA C  61     232.534   0.660  18.617  1.00 56.07           N  
ATOM   4663  CA  ALA C  61     233.158  -0.639  18.421  1.00 56.90           C  
ATOM   4664  C   ALA C  61     234.466  -0.717  19.196  1.00 57.87           C  
ATOM   4665  O   ALA C  61     235.105   0.298  19.485  1.00 56.38           O  
ATOM   4666  CB  ALA C  61     233.410  -0.893  16.933  1.00 58.67           C  
ATOM   4667  N   ASP C  62     234.852  -1.943  19.547  1.00 59.76           N  
ATOM   4668  CA  ASP C  62     236.038  -2.137  20.375  1.00 64.76           C  
ATOM   4669  C   ASP C  62     237.276  -1.494  19.757  1.00 65.32           C  
ATOM   4670  O   ASP C  62     238.089  -0.895  20.471  1.00 64.97           O  
ATOM   4671  CB  ASP C  62     236.265  -3.627  20.607  1.00 69.54           C  
ATOM   4672  CG  ASP C  62     235.383  -4.183  21.707  1.00 73.99           C  
ATOM   4673  OD1 ASP C  62     235.349  -5.423  21.859  1.00 77.11           O  
ATOM   4674  OD2 ASP C  62     234.724  -3.384  22.415  1.00 73.58           O  
ATOM   4675  N   SER C  63     237.423  -1.580  18.430  1.00 66.22           N  
ATOM   4676  CA  SER C  63     238.638  -1.125  17.760  1.00 67.85           C  
ATOM   4677  C   SER C  63     238.813   0.388  17.770  1.00 66.58           C  
ATOM   4678  O   SER C  63     239.883   0.865  17.373  1.00 68.29           O  
ATOM   4679  CB  SER C  63     238.646  -1.603  16.310  1.00 70.67           C  
ATOM   4680  OG  SER C  63     237.565  -1.033  15.586  1.00 73.74           O  
ATOM   4681  N   VAL C  64     237.801   1.152  18.191  1.00 62.16           N  
ATOM   4682  CA  VAL C  64     237.883   2.607  18.228  1.00 60.04           C  
ATOM   4683  C   VAL C  64     237.444   3.196  19.560  1.00 61.07           C  
ATOM   4684  O   VAL C  64     237.486   4.419  19.720  1.00 59.12           O  
ATOM   4685  CB  VAL C  64     237.066   3.244  17.080  1.00 58.87           C  
ATOM   4686  CG1 VAL C  64     237.459   2.662  15.728  1.00 60.66           C  
ATOM   4687  CG2 VAL C  64     235.547   3.093  17.329  1.00 48.30           C  
ATOM   4688  N   LYS C  65     237.051   2.365  20.539  1.00 63.86           N  
ATOM   4689  CA  LYS C  65     236.311   2.859  21.706  1.00 65.66           C  
ATOM   4690  C   LYS C  65     237.099   3.907  22.487  1.00 65.78           C  
ATOM   4691  O   LYS C  65     236.526   4.888  22.977  1.00 66.04           O  
ATOM   4692  CB  LYS C  65     235.922   1.692  22.620  1.00 65.73           C  
ATOM   4693  N   ASP C  66     238.405   3.738  22.595  1.00 67.01           N  
ATOM   4694  CA  ASP C  66     239.223   4.657  23.371  1.00 69.73           C  
ATOM   4695  C   ASP C  66     239.802   5.788  22.526  1.00 68.24           C  
ATOM   4696  O   ASP C  66     240.625   6.553  23.027  1.00 69.70           O  
ATOM   4697  CB  ASP C  66     240.358   3.892  24.062  1.00 70.94           C  
ATOM   4698  N   ARG C  67     239.368   5.937  21.275  1.00 65.84           N  
ATOM   4699  CA  ARG C  67     239.936   6.962  20.405  1.00 64.83           C  
ATOM   4700  C   ARG C  67     238.861   7.803  19.720  1.00 65.39           C  
ATOM   4701  O   ARG C  67     239.082   8.989  19.454  1.00 65.66           O  
ATOM   4702  CB  ARG C  67     240.846   6.339  19.338  1.00 63.97           C  
ATOM   4703  CG  ARG C  67     242.051   5.575  19.881  1.00 64.60           C  
ATOM   4704  CD  ARG C  67     242.867   4.875  18.784  1.00 64.45           C  
ATOM   4705  NE  ARG C  67     242.134   3.881  18.007  1.00 63.40           N  
ATOM   4706  CZ  ARG C  67     241.956   3.939  16.687  1.00 63.78           C  
ATOM   4707  NH1 ARG C  67     241.270   2.986  16.070  1.00 65.45           N  
ATOM   4708  NH2 ARG C  67     242.442   4.956  15.984  1.00 61.64           N  
ATOM   4709  N   PHE C  68     237.711   7.201  19.409  1.00 62.93           N  
ATOM   4710  CA  PHE C  68     236.655   7.875  18.666  1.00 64.00           C  
ATOM   4711  C   PHE C  68     235.520   8.299  19.596  1.00 63.76           C  
ATOM   4712  O   PHE C  68     235.250   7.657  20.615  1.00 65.36           O  
ATOM   4713  CB  PHE C  68     236.096   6.963  17.565  1.00 64.40           C  
ATOM   4714  CG  PHE C  68     237.056   6.690  16.424  1.00 66.89           C  
ATOM   4715  CD1 PHE C  68     238.418   6.944  16.544  1.00 68.31           C  
ATOM   4716  CD2 PHE C  68     236.584   6.169  15.224  1.00 66.94           C  
ATOM   4717  CE1 PHE C  68     239.295   6.683  15.494  1.00 68.92           C  
ATOM   4718  CE2 PHE C  68     237.454   5.908  14.166  1.00 68.49           C  
ATOM   4719  CZ  PHE C  68     238.812   6.166  14.304  1.00 69.51           C  
ATOM   4720  N   THR C  69     234.802   9.345  19.195  1.00 62.15           N  
ATOM   4721  CA  THR C  69     233.704   9.865  20.006  1.00 58.37           C  
ATOM   4722  C   THR C  69     232.608  10.418  19.098  1.00 53.60           C  
ATOM   4723  O   THR C  69     232.890  11.215  18.196  1.00 49.50           O  
ATOM   4724  CB  THR C  69     234.205  10.954  20.968  1.00 61.06           C  
ATOM   4725  OG1 THR C  69     234.879  10.346  22.079  1.00 63.34           O  
ATOM   4726  CG2 THR C  69     233.045  11.792  21.494  1.00 61.51           C  
ATOM   4727  N   ILE C  70     231.347   9.984  19.338  1.00 49.51           N  
ATOM   4728  CA  ILE C  70     230.188  10.464  18.591  1.00 48.65           C  
ATOM   4729  C   ILE C  70     229.448  11.463  19.471  1.00 50.74           C  
ATOM   4730  O   ILE C  70     229.407  11.327  20.701  1.00 50.66           O  
ATOM   4731  CB  ILE C  70     229.259   9.306  18.154  1.00 49.56           C  
ATOM   4732  CG1 ILE C  70     228.205   9.790  17.151  1.00 48.89           C  
ATOM   4733  CG2 ILE C  70     228.578   8.659  19.366  1.00 46.95           C  
ATOM   4734  CD1 ILE C  70     227.277   8.684  16.619  1.00 46.58           C  
ATOM   4735  N   SER C  71     228.872  12.488  18.847  1.00 53.01           N  
ATOM   4736  CA  SER C  71     228.118  13.485  19.594  1.00 56.10           C  
ATOM   4737  C   SER C  71     227.143  14.181  18.661  1.00 56.19           C  
ATOM   4738  O   SER C  71     227.248  14.085  17.436  1.00 56.07           O  
ATOM   4739  CB  SER C  71     229.047  14.503  20.259  1.00 57.86           C  
ATOM   4740  OG  SER C  71     229.758  15.224  19.276  1.00 62.27           O  
ATOM   4741  N   ARG C  72     226.188  14.880  19.266  1.00 57.22           N  
ATOM   4742  CA  ARG C  72     225.172  15.634  18.550  1.00 59.37           C  
ATOM   4743  C   ARG C  72     225.276  17.106  18.920  1.00 62.38           C  
ATOM   4744  O   ARG C  72     225.407  17.447  20.100  1.00 63.36           O  
ATOM   4745  CB  ARG C  72     223.770  15.108  18.885  1.00 57.56           C  
ATOM   4746  CG  ARG C  72     222.676  16.160  18.809  1.00 58.71           C  
ATOM   4747  CD  ARG C  72     221.293  15.562  19.024  1.00 57.94           C  
ATOM   4748  NE  ARG C  72     220.246  16.456  18.549  1.00 59.23           N  
ATOM   4749  CZ  ARG C  72     218.946  16.201  18.655  1.00 61.16           C  
ATOM   4750  NH1 ARG C  72     218.538  15.073  19.228  1.00 57.50           N  
ATOM   4751  NH2 ARG C  72     218.054  17.071  18.191  1.00 62.93           N  
ATOM   4752  N   ASP C  73     225.207  17.976  17.912  1.00 65.12           N  
ATOM   4753  CA  ASP C  73     225.263  19.414  18.151  1.00 68.54           C  
ATOM   4754  C   ASP C  73     224.083  19.883  18.998  1.00 71.31           C  
ATOM   4755  O   ASP C  73     222.941  19.464  18.789  1.00 65.64           O  
ATOM   4756  CB  ASP C  73     225.277  20.164  16.821  1.00 70.42           C  
ATOM   4757  CG  ASP C  73     225.738  21.602  16.968  1.00 74.52           C  
ATOM   4758  OD1 ASP C  73     224.967  22.425  17.508  1.00 75.45           O  
ATOM   4759  OD2 ASP C  73     226.875  21.910  16.545  1.00 76.27           O  
ATOM   4760  N   LYS C  74     224.370  20.760  19.967  1.00 77.99           N  
ATOM   4761  CA  LYS C  74     223.323  21.305  20.828  1.00 81.88           C  
ATOM   4762  C   LYS C  74     222.410  22.287  20.097  1.00 87.34           C  
ATOM   4763  O   LYS C  74     221.248  22.441  20.493  1.00 88.43           O  
ATOM   4764  CB  LYS C  74     223.950  21.991  22.045  1.00 81.70           C  
ATOM   4765  N   THR C  75     222.893  22.918  19.022  1.00 92.89           N  
ATOM   4766  CA  THR C  75     222.112  23.891  18.262  1.00 95.49           C  
ATOM   4767  C   THR C  75     221.427  23.230  17.070  1.00 92.84           C  
ATOM   4768  O   THR C  75     220.210  23.009  17.089  1.00 92.96           O  
ATOM   4769  CB  THR C  75     223.004  25.044  17.785  1.00 97.76           C  
ATOM   4770  N   LYS C  76     222.200  22.924  16.028  1.00 87.78           N  
ATOM   4771  CA  LYS C  76     221.672  22.363  14.794  1.00 82.07           C  
ATOM   4772  C   LYS C  76     221.480  20.849  14.923  1.00 75.13           C  
ATOM   4773  O   LYS C  76     221.865  20.222  15.916  1.00 73.39           O  
ATOM   4774  CB  LYS C  76     222.607  22.684  13.625  1.00 83.82           C  
ATOM   4775  N   ASN C  77     220.883  20.256  13.887  1.00 70.25           N  
ATOM   4776  CA  ASN C  77     220.690  18.806  13.824  1.00 63.47           C  
ATOM   4777  C   ASN C  77     221.894  18.175  13.120  1.00 61.24           C  
ATOM   4778  O   ASN C  77     221.827  17.689  11.989  1.00 59.17           O  
ATOM   4779  CB  ASN C  77     219.387  18.470  13.107  1.00 63.48           C  
ATOM   4780  CG  ASN C  77     218.170  18.485  14.030  1.00 62.83           C  
ATOM   4781  OD1 ASN C  77     218.244  18.114  15.202  1.00 59.70           O  
ATOM   4782  ND2 ASN C  77     217.036  18.898  13.485  1.00 65.61           N  
ATOM   4783  N   THR C  78     223.020  18.172  13.829  1.00 60.47           N  
ATOM   4784  CA  THR C  78     224.272  17.678  13.271  1.00 60.33           C  
ATOM   4785  C   THR C  78     224.872  16.640  14.206  1.00 57.74           C  
ATOM   4786  O   THR C  78     224.954  16.859  15.420  1.00 55.91           O  
ATOM   4787  CB  THR C  78     225.261  18.824  13.032  1.00 62.76           C  
ATOM   4788  OG1 THR C  78     224.723  19.707  12.042  1.00 64.51           O  
ATOM   4789  CG2 THR C  78     226.615  18.293  12.559  1.00 63.70           C  
ATOM   4790  N   VAL C  79     225.266  15.503  13.639  1.00 56.79           N  
ATOM   4791  CA  VAL C  79     225.985  14.466  14.366  1.00 54.27           C  
ATOM   4792  C   VAL C  79     227.453  14.559  13.979  1.00 52.87           C  
ATOM   4793  O   VAL C  79     227.783  14.771  12.806  1.00 53.61           O  
ATOM   4794  CB  VAL C  79     225.412  13.071  14.054  1.00 51.96           C  
ATOM   4795  CG1 VAL C  79     225.985  12.029  15.000  1.00 50.27           C  
ATOM   4796  CG2 VAL C  79     223.905  13.102  14.155  1.00 55.55           C  
ATOM   4797  N   TYR C  80     228.337  14.396  14.964  1.00 53.32           N  
ATOM   4798  CA  TYR C  80     229.778  14.494  14.777  1.00 53.39           C  
ATOM   4799  C   TYR C  80     230.446  13.171  15.112  1.00 53.61           C  
ATOM   4800  O   TYR C  80     229.950  12.401  15.941  1.00 51.80           O  
ATOM   4801  CB  TYR C  80     230.398  15.589  15.656  1.00 56.81           C  
ATOM   4802  CG  TYR C  80     229.887  16.975  15.368  1.00 61.54           C  
ATOM   4803  CD1 TYR C  80     230.362  17.697  14.279  1.00 65.47           C  
ATOM   4804  CD2 TYR C  80     228.931  17.566  16.182  1.00 63.86           C  
ATOM   4805  CE1 TYR C  80     229.899  18.970  14.005  1.00 69.41           C  
ATOM   4806  CE2 TYR C  80     228.456  18.838  15.916  1.00 67.63           C  
ATOM   4807  CZ  TYR C  80     228.946  19.538  14.827  1.00 71.35           C  
ATOM   4808  OH  TYR C  80     228.476  20.805  14.562  1.00 75.41           O  
ATOM   4809  N   LEU C  81     231.581  12.907  14.451  1.00 55.52           N  
ATOM   4810  CA  LEU C  81     232.458  11.800  14.817  1.00 53.67           C  
ATOM   4811  C   LEU C  81     233.869  12.346  14.996  1.00 59.04           C  
ATOM   4812  O   LEU C  81     234.539  12.680  14.013  1.00 58.01           O  
ATOM   4813  CB  LEU C  81     232.431  10.686  13.773  1.00 52.99           C  
ATOM   4814  CG  LEU C  81     233.285   9.505  14.242  1.00 53.25           C  
ATOM   4815  CD1 LEU C  81     232.605   8.855  15.425  1.00 50.97           C  
ATOM   4816  CD2 LEU C  81     233.518   8.484  13.149  1.00 53.44           C  
ATOM   4817  N   GLN C  82     234.324  12.424  16.245  1.00 61.85           N  
ATOM   4818  CA  GLN C  82     235.670  12.894  16.551  1.00 63.47           C  
ATOM   4819  C   GLN C  82     236.603  11.682  16.585  1.00 63.15           C  
ATOM   4820  O   GLN C  82     236.468  10.803  17.446  1.00 64.22           O  
ATOM   4821  CB  GLN C  82     235.678  13.662  17.870  1.00 64.91           C  
ATOM   4822  CG  GLN C  82     237.055  14.175  18.279  1.00 70.56           C  
ATOM   4823  CD  GLN C  82     237.592  15.215  17.317  1.00 75.08           C  
ATOM   4824  OE1 GLN C  82     236.888  16.154  16.941  1.00 76.35           O  
ATOM   4825  NE2 GLN C  82     238.845  15.050  16.908  1.00 77.54           N  
ATOM   4826  N   MET C  83     237.541  11.631  15.643  1.00 59.37           N  
ATOM   4827  CA  MET C  83     238.452  10.505  15.485  1.00 62.15           C  
ATOM   4828  C   MET C  83     239.848  10.959  15.882  1.00 61.05           C  
ATOM   4829  O   MET C  83     240.410  11.860  15.251  1.00 61.83           O  
ATOM   4830  CB  MET C  83     238.454   9.977  14.049  1.00 63.51           C  
ATOM   4831  CG  MET C  83     237.068   9.806  13.428  1.00 62.57           C  
ATOM   4832  SD  MET C  83     237.134   9.113  11.754  1.00 66.84           S  
ATOM   4833  CE  MET C  83     237.493  10.583  10.809  1.00 70.43           C  
ATOM   4834  N   ASN C  84     240.390  10.367  16.941  1.00 59.32           N  
ATOM   4835  CA  ASN C  84     241.714  10.732  17.426  1.00 63.08           C  
ATOM   4836  C   ASN C  84     242.697   9.576  17.249  1.00 63.09           C  
ATOM   4837  O   ASN C  84     242.305   8.408  17.139  1.00 61.81           O  
ATOM   4838  CB  ASN C  84     241.656  11.153  18.899  1.00 65.03           C  
ATOM   4839  CG  ASN C  84     240.820  12.400  19.118  1.00 67.70           C  
ATOM   4840  OD1 ASN C  84     240.695  13.249  18.233  1.00 69.10           O  
ATOM   4841  ND2 ASN C  84     240.261  12.526  20.313  1.00 68.63           N  
ATOM   4842  N   SER C  85     243.987   9.928  17.217  1.00 64.34           N  
ATOM   4843  CA  SER C  85     245.088   8.964  17.119  1.00 66.79           C  
ATOM   4844  C   SER C  85     244.853   7.971  15.973  1.00 66.09           C  
ATOM   4845  O   SER C  85     244.857   6.749  16.152  1.00 65.07           O  
ATOM   4846  CB  SER C  85     245.296   8.245  18.457  1.00 62.30           C  
ATOM   4847  N   LEU C  86     244.624   8.515  14.778  1.00 65.27           N  
ATOM   4848  CA  LEU C  86     244.265   7.684  13.641  1.00 63.91           C  
ATOM   4849  C   LEU C  86     245.455   6.850  13.171  1.00 67.50           C  
ATOM   4850  O   LEU C  86     246.621   7.238  13.299  1.00 71.73           O  
ATOM   4851  CB  LEU C  86     243.718   8.551  12.507  1.00 62.50           C  
ATOM   4852  CG  LEU C  86     242.313   9.117  12.819  1.00 61.93           C  
ATOM   4853  CD1 LEU C  86     242.059  10.507  12.211  1.00 60.89           C  
ATOM   4854  CD2 LEU C  86     241.205   8.133  12.417  1.00 58.72           C  
ATOM   4855  N   LYS C  87     245.139   5.695  12.612  1.00 67.31           N  
ATOM   4856  CA  LYS C  87     246.092   4.708  12.142  1.00 67.80           C  
ATOM   4857  C   LYS C  87     245.742   4.352  10.708  1.00 75.56           C  
ATOM   4858  O   LYS C  87     244.613   4.584  10.262  1.00 73.12           O  
ATOM   4859  CB  LYS C  87     246.068   3.456  13.033  1.00 67.75           C  
ATOM   4860  N   PRO C  88     246.698   3.816   9.943  1.00 79.42           N  
ATOM   4861  CA  PRO C  88     246.393   3.468   8.547  1.00 80.06           C  
ATOM   4862  C   PRO C  88     245.236   2.500   8.404  1.00 77.26           C  
ATOM   4863  O   PRO C  88     244.540   2.526   7.382  1.00 76.62           O  
ATOM   4864  CB  PRO C  88     247.702   2.843   8.056  1.00 76.17           C  
ATOM   4865  CG  PRO C  88     248.735   3.479   8.890  1.00 82.16           C  
ATOM   4866  CD  PRO C  88     248.122   3.619  10.250  1.00 79.01           C  
ATOM   4867  N   GLU C  89     244.996   1.660   9.409  1.00 76.58           N  
ATOM   4868  CA  GLU C  89     243.851   0.760   9.374  1.00 75.54           C  
ATOM   4869  C   GLU C  89     242.526   1.502   9.351  1.00 71.33           C  
ATOM   4870  O   GLU C  89     241.504   0.892   9.033  1.00 73.40           O  
ATOM   4871  CB  GLU C  89     243.881  -0.193  10.572  1.00 77.79           C  
ATOM   4872  CG  GLU C  89     245.168  -1.006  10.696  1.00 85.83           C  
ATOM   4873  CD  GLU C  89     246.267  -0.281  11.463  1.00 88.97           C  
ATOM   4874  OE1 GLU C  89     246.823   0.695  10.922  1.00 89.96           O  
ATOM   4875  OE2 GLU C  89     246.572  -0.691  12.605  1.00 90.00           O  
ATOM   4876  N   ASP C  90     242.503   2.784   9.709  1.00 69.36           N  
ATOM   4877  CA  ASP C  90     241.240   3.513   9.733  1.00 67.95           C  
ATOM   4878  C   ASP C  90     240.839   4.098   8.377  1.00 68.55           C  
ATOM   4879  O   ASP C  90     239.731   4.632   8.273  1.00 64.28           O  
ATOM   4880  CB  ASP C  90     241.293   4.621  10.783  1.00 65.31           C  
ATOM   4881  CG  ASP C  90     241.523   4.085  12.183  1.00 64.03           C  
ATOM   4882  OD1 ASP C  90     240.821   3.133  12.586  1.00 62.03           O  
ATOM   4883  OD2 ASP C  90     242.400   4.631  12.887  1.00 64.73           O  
ATOM   4884  N   THR C  91     241.704   4.047   7.353  1.00 71.69           N  
ATOM   4885  CA  THR C  91     241.292   4.473   6.016  1.00 73.01           C  
ATOM   4886  C   THR C  91     240.079   3.711   5.530  1.00 70.18           C  
ATOM   4887  O   THR C  91     240.053   2.486   5.576  1.00 70.05           O  
ATOM   4888  CB  THR C  91     242.435   4.360   5.000  1.00 74.35           C  
ATOM   4889  OG1 THR C  91     243.642   4.902   5.532  1.00 76.19           O  
ATOM   4890  CG2 THR C  91     242.055   4.892   3.597  1.00 75.90           C  
ATOM   4891  N   ALA C  92     239.053   4.458   5.115  1.00 69.89           N  
ATOM   4892  CA  ALA C  92     237.812   3.888   4.597  1.00 69.77           C  
ATOM   4893  C   ALA C  92     236.872   4.982   4.102  1.00 69.88           C  
ATOM   4894  O   ALA C  92     237.171   6.174   4.224  1.00 68.91           O  
ATOM   4895  CB  ALA C  92     237.088   3.056   5.658  1.00 62.13           C  
ATOM   4896  N   VAL C  93     235.730   4.580   3.548  1.00 69.47           N  
ATOM   4897  CA  VAL C  93     234.590   5.472   3.379  1.00 68.30           C  
ATOM   4898  C   VAL C  93     233.789   5.372   4.662  1.00 65.13           C  
ATOM   4899  O   VAL C  93     233.427   4.268   5.085  1.00 63.44           O  
ATOM   4900  CB  VAL C  93     233.731   5.085   2.165  1.00 68.59           C  
ATOM   4901  N   TYR C  94     233.554   6.508   5.306  1.00 64.56           N  
ATOM   4902  CA  TYR C  94     232.765   6.563   6.529  1.00 63.66           C  
ATOM   4903  C   TYR C  94     231.349   7.025   6.191  1.00 63.75           C  
ATOM   4904  O   TYR C  94     231.170   8.029   5.493  1.00 66.44           O  
ATOM   4905  CB  TYR C  94     233.418   7.493   7.557  1.00 62.62           C  
ATOM   4906  CG  TYR C  94     234.619   6.873   8.254  1.00 62.99           C  
ATOM   4907  CD1 TYR C  94     235.817   6.659   7.570  1.00 64.45           C  
ATOM   4908  CD2 TYR C  94     234.547   6.488   9.590  1.00 60.13           C  
ATOM   4909  CE1 TYR C  94     236.915   6.089   8.205  1.00 65.02           C  
ATOM   4910  CE2 TYR C  94     235.629   5.912  10.227  1.00 60.86           C  
ATOM   4911  CZ  TYR C  94     236.813   5.717   9.532  1.00 63.20           C  
ATOM   4912  OH  TYR C  94     237.889   5.153  10.173  1.00 63.36           O  
ATOM   4913  N   TYR C  95     230.350   6.272   6.654  1.00 61.18           N  
ATOM   4914  CA  TYR C  95     228.946   6.539   6.358  1.00 59.80           C  
ATOM   4915  C   TYR C  95     228.177   6.946   7.607  1.00 56.98           C  
ATOM   4916  O   TYR C  95     228.307   6.325   8.666  1.00 57.70           O  
ATOM   4917  CB  TYR C  95     228.251   5.318   5.746  1.00 60.05           C  
ATOM   4918  CG  TYR C  95     228.700   4.954   4.353  1.00 63.11           C  
ATOM   4919  CD1 TYR C  95     228.219   5.650   3.252  1.00 65.40           C  
ATOM   4920  CD2 TYR C  95     229.592   3.910   4.132  1.00 67.40           C  
ATOM   4921  CE1 TYR C  95     228.622   5.325   1.962  1.00 69.90           C  
ATOM   4922  CE2 TYR C  95     229.999   3.580   2.846  1.00 70.61           C  
ATOM   4923  CZ  TYR C  95     229.506   4.291   1.770  1.00 72.55           C  
ATOM   4924  OH  TYR C  95     229.901   3.970   0.495  1.00 79.00           O  
ATOM   4925  N   CYS C  96     227.336   7.959   7.447  1.00 54.80           N  
ATOM   4926  CA  CYS C  96     226.381   8.376   8.458  1.00 53.73           C  
ATOM   4927  C   CYS C  96     225.080   7.596   8.262  1.00 49.21           C  
ATOM   4928  O   CYS C  96     224.614   7.442   7.132  1.00 48.49           O  
ATOM   4929  CB  CYS C  96     226.124   9.875   8.320  1.00 59.52           C  
ATOM   4930  SG  CYS C  96     224.982  10.608   9.492  1.00 65.78           S  
ATOM   4931  N   ALA C  97     224.500   7.106   9.361  1.00 46.49           N  
ATOM   4932  CA  ALA C  97     223.284   6.293   9.299  1.00 48.05           C  
ATOM   4933  C   ALA C  97     222.316   6.687  10.406  1.00 48.72           C  
ATOM   4934  O   ALA C  97     222.725   7.094  11.501  1.00 49.35           O  
ATOM   4935  CB  ALA C  97     223.563   4.783   9.411  1.00 42.03           C  
ATOM   4936  N   ALA C  98     221.017   6.560  10.097  1.00 48.28           N  
ATOM   4937  CA  ALA C  98     219.931   6.904  11.002  1.00 47.75           C  
ATOM   4938  C   ALA C  98     218.937   5.753  11.101  1.00 47.36           C  
ATOM   4939  O   ALA C  98     218.627   5.098  10.102  1.00 48.66           O  
ATOM   4940  CB  ALA C  98     219.198   8.162  10.522  1.00 47.55           C  
ATOM   4941  N   ARG C  99     218.420   5.519  12.304  1.00 46.74           N  
ATOM   4942  CA  ARG C  99     217.335   4.571  12.519  1.00 48.33           C  
ATOM   4943  C   ARG C  99     216.164   5.284  13.171  1.00 46.70           C  
ATOM   4944  O   ARG C  99     216.340   5.966  14.183  1.00 43.92           O  
ATOM   4945  CB  ARG C  99     217.744   3.388  13.389  1.00 48.52           C  
ATOM   4946  CG  ARG C  99     216.627   2.343  13.432  1.00 48.40           C  
ATOM   4947  CD  ARG C  99     216.957   1.185  14.327  1.00 48.39           C  
ATOM   4948  NE  ARG C  99     215.750   0.579  14.878  1.00 46.40           N  
ATOM   4949  CZ  ARG C  99     215.219  -0.557  14.436  1.00 43.31           C  
ATOM   4950  NH1 ARG C  99     215.807  -1.220  13.455  1.00 42.27           N  
ATOM   4951  NH2 ARG C  99     214.121  -1.046  15.000  1.00 40.90           N  
ATOM   4952  N   SER C 100     214.981   5.143  12.575  1.00 50.06           N  
ATOM   4953  CA  SER C 100     213.756   5.720  13.111  1.00 52.28           C  
ATOM   4954  C   SER C 100     212.825   4.706  13.761  1.00 48.99           C  
ATOM   4955  O   SER C 100     212.071   5.079  14.662  1.00 50.09           O  
ATOM   4956  CB  SER C 100     212.994   6.458  12.005  1.00 55.50           C  
ATOM   4957  OG  SER C 100     213.655   7.668  11.695  1.00 58.81           O  
ATOM   4958  N   ARG C 101     212.837   3.450  13.317  1.00 44.71           N  
ATOM   4959  CA  ARG C 101     212.010   2.429  13.949  1.00 42.20           C  
ATOM   4960  C   ARG C 101     212.430   2.222  15.403  1.00 43.13           C  
ATOM   4961  O   ARG C 101     213.612   2.322  15.756  1.00 43.37           O  
ATOM   4962  CB  ARG C 101     212.098   1.104  13.182  1.00 40.31           C  
ATOM   4963  CG  ARG C 101     211.369   1.110  11.827  1.00 40.48           C  
ATOM   4964  CD  ARG C 101     211.558  -0.202  11.073  1.00 42.58           C  
ATOM   4965  NE  ARG C 101     212.949  -0.384  10.644  1.00 44.97           N  
ATOM   4966  CZ  ARG C 101     213.527  -1.554  10.373  1.00 43.58           C  
ATOM   4967  NH1 ARG C 101     212.842  -2.697  10.463  1.00 40.62           N  
ATOM   4968  NH2 ARG C 101     214.808  -1.578  10.010  1.00 43.50           N  
ATOM   4969  N   PHE C 102     211.443   1.929  16.249  1.00 38.97           N  
ATOM   4970  CA  PHE C 102     211.697   1.766  17.674  1.00 37.16           C  
ATOM   4971  C   PHE C 102     212.710   0.659  17.939  1.00 38.30           C  
ATOM   4972  O   PHE C 102     212.625  -0.437  17.372  1.00 40.23           O  
ATOM   4973  CB  PHE C 102     210.401   1.445  18.438  1.00 32.67           C  
ATOM   4974  CG  PHE C 102     210.644   1.182  19.887  1.00 32.04           C  
ATOM   4975  CD1 PHE C 102     210.933   2.231  20.755  1.00 35.20           C  
ATOM   4976  CD2 PHE C 102     210.687  -0.115  20.373  1.00 31.91           C  
ATOM   4977  CE1 PHE C 102     211.228   1.985  22.113  1.00 34.52           C  
ATOM   4978  CE2 PHE C 102     210.981  -0.367  21.726  1.00 32.63           C  
ATOM   4979  CZ  PHE C 102     211.249   0.683  22.590  1.00 31.28           C  
ATOM   4980  N   ILE C 103     213.641   0.925  18.857  1.00 37.16           N  
ATOM   4981  CA  ILE C 103     214.614  -0.085  19.261  1.00 35.28           C  
ATOM   4982  C   ILE C 103     215.165   0.296  20.627  1.00 33.45           C  
ATOM   4983  O   ILE C 103     215.267   1.479  20.973  1.00 34.20           O  
ATOM   4984  CB  ILE C 103     215.734  -0.255  18.198  1.00 38.32           C  
ATOM   4985  CG1 ILE C 103     216.448  -1.612  18.382  1.00 37.46           C  
ATOM   4986  CG2 ILE C 103     216.717   0.930  18.249  1.00 36.14           C  
ATOM   4987  CD1 ILE C 103     217.405  -1.998  17.253  1.00 39.92           C  
ATOM   4988  N   VAL C 104     215.494  -0.719  21.417  1.00 33.37           N  
ATOM   4989  CA  VAL C 104     216.164  -0.536  22.695  1.00 35.45           C  
ATOM   4990  C   VAL C 104     217.665  -0.538  22.419  1.00 38.00           C  
ATOM   4991  O   VAL C 104     218.182  -1.490  21.831  1.00 35.27           O  
ATOM   4992  CB  VAL C 104     215.786  -1.652  23.681  1.00 37.74           C  
ATOM   4993  CG1 VAL C 104     216.702  -1.613  24.919  1.00 37.29           C  
ATOM   4994  CG2 VAL C 104     214.292  -1.540  24.081  1.00 35.67           C  
ATOM   4995  N   GLY C 105     218.349   0.534  22.805  1.00 39.88           N  
ATOM   4996  CA  GLY C 105     219.790   0.569  22.699  1.00 44.50           C  
ATOM   4997  C   GLY C 105     220.297   1.084  21.364  1.00 45.03           C  
ATOM   4998  O   GLY C 105     219.592   1.725  20.569  1.00 43.24           O  
ATOM   4999  N   VAL C 106     221.571   0.793  21.125  1.00 45.57           N  
ATOM   5000  CA  VAL C 106     222.281   1.216  19.925  1.00 42.71           C  
ATOM   5001  C   VAL C 106     222.597  -0.034  19.106  1.00 42.24           C  
ATOM   5002  O   VAL C 106     223.447  -0.834  19.511  1.00 44.47           O  
ATOM   5003  CB  VAL C 106     223.556   1.992  20.266  1.00 46.70           C  
ATOM   5004  CG1 VAL C 106     224.277   2.353  18.983  1.00 47.71           C  
ATOM   5005  CG2 VAL C 106     223.214   3.239  21.067  1.00 44.62           C  
ATOM   5006  N   PRO C 107     221.928  -0.267  17.982  1.00 37.82           N  
ATOM   5007  CA  PRO C 107     222.218  -1.465  17.190  1.00 37.40           C  
ATOM   5008  C   PRO C 107     223.493  -1.285  16.378  1.00 41.24           C  
ATOM   5009  O   PRO C 107     223.864  -0.168  16.007  1.00 42.87           O  
ATOM   5010  CB  PRO C 107     220.998  -1.577  16.269  1.00 34.53           C  
ATOM   5011  CG  PRO C 107     220.578  -0.141  16.081  1.00 33.34           C  
ATOM   5012  CD  PRO C 107     220.855   0.551  17.389  1.00 35.18           C  
ATOM   5013  N   GLN C 108     224.166  -2.414  16.106  1.00 42.37           N  
ATOM   5014  CA  GLN C 108     225.399  -2.423  15.317  1.00 47.57           C  
ATOM   5015  C   GLN C 108     225.260  -3.080  13.950  1.00 51.49           C  
ATOM   5016  O   GLN C 108     226.179  -2.958  13.130  1.00 54.84           O  
ATOM   5017  CB  GLN C 108     226.536  -3.125  16.079  1.00 48.90           C  
ATOM   5018  CG  GLN C 108     226.891  -2.531  17.432  1.00 51.52           C  
ATOM   5019  CD  GLN C 108     227.946  -3.347  18.175  1.00 58.33           C  
ATOM   5020  OE1 GLN C 108     227.881  -3.482  19.395  1.00 64.42           O  
ATOM   5021  NE2 GLN C 108     228.891  -3.938  17.435  1.00 56.53           N  
ATOM   5022  N   ALA C 109     224.156  -3.777  13.679  1.00 50.38           N  
ATOM   5023  CA  ALA C 109     223.989  -4.437  12.393  1.00 51.00           C  
ATOM   5024  C   ALA C 109     223.611  -3.402  11.343  1.00 53.49           C  
ATOM   5025  O   ALA C 109     222.746  -2.552  11.583  1.00 55.14           O  
ATOM   5026  CB  ALA C 109     222.938  -5.543  12.477  1.00 48.60           C  
ATOM   5027  N   ARG C 110     224.307  -3.435  10.202  1.00 54.83           N  
ATOM   5028  CA  ARG C 110     224.034  -2.479   9.131  1.00 55.30           C  
ATOM   5029  C   ARG C 110     222.572  -2.526   8.695  1.00 56.09           C  
ATOM   5030  O   ARG C 110     221.965  -1.485   8.413  1.00 53.78           O  
ATOM   5031  CB  ARG C 110     224.940  -2.766   7.931  1.00 55.53           C  
ATOM   5032  N   ASP C 111     221.978  -3.724   8.682  1.00 55.85           N  
ATOM   5033  CA  ASP C 111     220.660  -3.914   8.097  1.00 56.50           C  
ATOM   5034  C   ASP C 111     219.541  -3.335   8.957  1.00 53.34           C  
ATOM   5035  O   ASP C 111     218.452  -3.093   8.434  1.00 50.06           O  
ATOM   5036  CB  ASP C 111     220.421  -5.405   7.844  1.00 59.27           C  
ATOM   5037  N   LEU C 112     219.799  -3.066  10.244  1.00 51.80           N  
ATOM   5038  CA  LEU C 112     218.801  -2.489  11.131  1.00 48.77           C  
ATOM   5039  C   LEU C 112     218.673  -0.975  10.988  1.00 48.79           C  
ATOM   5040  O   LEU C 112     217.734  -0.406  11.554  1.00 48.37           O  
ATOM   5041  CB  LEU C 112     219.118  -2.854  12.582  1.00 46.84           C  
ATOM   5042  CG  LEU C 112     218.983  -4.349  12.880  1.00 46.08           C  
ATOM   5043  CD1 LEU C 112     219.491  -4.663  14.274  1.00 42.96           C  
ATOM   5044  CD2 LEU C 112     217.503  -4.782  12.740  1.00 43.74           C  
ATOM   5045  N   TYR C 113     219.558  -0.314  10.235  1.00 47.06           N  
ATOM   5046  CA  TYR C 113     219.464   1.131  10.034  1.00 45.95           C  
ATOM   5047  C   TYR C 113     218.552   1.466   8.850  1.00 47.15           C  
ATOM   5048  O   TYR C 113     218.447   0.706   7.881  1.00 46.90           O  
ATOM   5049  CB  TYR C 113     220.863   1.763   9.864  1.00 43.30           C  
ATOM   5050  CG  TYR C 113     221.507   1.904  11.227  1.00 40.74           C  
ATOM   5051  CD1 TYR C 113     222.123   0.811  11.836  1.00 40.22           C  
ATOM   5052  CD2 TYR C 113     221.398   3.088  11.958  1.00 39.42           C  
ATOM   5053  CE1 TYR C 113     222.662   0.908  13.115  1.00 38.70           C  
ATOM   5054  CE2 TYR C 113     221.934   3.197  13.248  1.00 37.98           C  
ATOM   5055  CZ  TYR C 113     222.563   2.095  13.817  1.00 39.08           C  
ATOM   5056  OH  TYR C 113     223.087   2.160  15.094  1.00 39.05           O  
ATOM   5057  N   ASP C 114     217.870   2.614   8.952  1.00 46.14           N  
ATOM   5058  CA  ASP C 114     216.840   3.002   7.991  1.00 49.07           C  
ATOM   5059  C   ASP C 114     217.327   3.972   6.922  1.00 53.65           C  
ATOM   5060  O   ASP C 114     216.841   3.915   5.789  1.00 57.95           O  
ATOM   5061  CB  ASP C 114     215.653   3.659   8.710  1.00 47.06           C  
ATOM   5062  CG  ASP C 114     215.038   2.769   9.786  1.00 47.08           C  
ATOM   5063  OD1 ASP C 114     214.866   1.552   9.555  1.00 48.04           O  
ATOM   5064  OD2 ASP C 114     214.724   3.300  10.874  1.00 45.99           O  
ATOM   5065  N   TYR C 115     218.249   4.882   7.250  1.00 50.52           N  
ATOM   5066  CA  TYR C 115     218.690   5.898   6.307  1.00 51.19           C  
ATOM   5067  C   TYR C 115     220.211   5.942   6.271  1.00 50.10           C  
ATOM   5068  O   TYR C 115     220.876   5.704   7.287  1.00 50.59           O  
ATOM   5069  CB  TYR C 115     218.099   7.275   6.680  1.00 52.31           C  
ATOM   5070  CG  TYR C 115     216.578   7.257   6.768  1.00 53.31           C  
ATOM   5071  CD1 TYR C 115     215.791   7.299   5.621  1.00 55.30           C  
ATOM   5072  CD2 TYR C 115     215.928   7.168   8.001  1.00 53.87           C  
ATOM   5073  CE1 TYR C 115     214.390   7.265   5.700  1.00 53.98           C  
ATOM   5074  CE2 TYR C 115     214.525   7.140   8.092  1.00 52.10           C  
ATOM   5075  CZ  TYR C 115     213.770   7.193   6.935  1.00 54.13           C  
ATOM   5076  OH  TYR C 115     212.385   7.160   7.012  1.00 57.67           O  
ATOM   5077  N   TRP C 116     220.762   6.246   5.090  1.00 50.64           N  
ATOM   5078  CA  TRP C 116     222.211   6.260   4.880  1.00 53.69           C  
ATOM   5079  C   TRP C 116     222.637   7.544   4.191  1.00 56.59           C  
ATOM   5080  O   TRP C 116     221.932   8.072   3.331  1.00 58.06           O  
ATOM   5081  CB  TRP C 116     222.686   5.061   4.032  1.00 56.31           C  
ATOM   5082  CG  TRP C 116     222.503   3.773   4.762  1.00 60.16           C  
ATOM   5083  CD1 TRP C 116     221.383   2.985   4.763  1.00 59.16           C  
ATOM   5084  CD2 TRP C 116     223.445   3.135   5.633  1.00 61.40           C  
ATOM   5085  NE1 TRP C 116     221.574   1.892   5.576  1.00 59.75           N  
ATOM   5086  CE2 TRP C 116     222.830   1.961   6.123  1.00 60.34           C  
ATOM   5087  CE3 TRP C 116     224.751   3.436   6.041  1.00 62.05           C  
ATOM   5088  CZ2 TRP C 116     223.479   1.088   6.998  1.00 60.16           C  
ATOM   5089  CZ3 TRP C 116     225.395   2.568   6.917  1.00 59.88           C  
ATOM   5090  CH2 TRP C 116     224.763   1.405   7.376  1.00 59.82           C  
ATOM   5091  N   GLY C 117     223.820   8.030   4.564  1.00 59.54           N  
ATOM   5092  CA  GLY C 117     224.426   9.133   3.861  1.00 60.58           C  
ATOM   5093  C   GLY C 117     225.140   8.634   2.626  1.00 64.09           C  
ATOM   5094  O   GLY C 117     225.191   7.435   2.347  1.00 64.58           O  
ATOM   5095  N   GLN C 118     225.677   9.588   1.853  1.00 64.74           N  
ATOM   5096  CA  GLN C 118     226.379   9.260   0.619  1.00 66.04           C  
ATOM   5097  C   GLN C 118     227.845   8.889   0.846  1.00 69.00           C  
ATOM   5098  O   GLN C 118     228.471   8.320  -0.056  1.00 64.83           O  
ATOM   5099  CB  GLN C 118     226.264  10.428  -0.365  1.00 68.50           C  
ATOM   5100  N   GLY C 119     228.392   9.170   2.030  1.00 71.27           N  
ATOM   5101  CA  GLY C 119     229.742   8.786   2.397  1.00 70.39           C  
ATOM   5102  C   GLY C 119     230.841   9.802   2.169  1.00 72.41           C  
ATOM   5103  O   GLY C 119     230.844  10.534   1.177  1.00 76.66           O  
ATOM   5104  N   THR C 120     231.800   9.832   3.090  1.00 70.08           N  
ATOM   5105  CA  THR C 120     232.955  10.716   3.049  1.00 72.30           C  
ATOM   5106  C   THR C 120     234.234   9.897   3.197  1.00 67.96           C  
ATOM   5107  O   THR C 120     234.319   8.999   4.041  1.00 63.50           O  
ATOM   5108  CB  THR C 120     232.848  11.801   4.139  1.00 73.79           C  
ATOM   5109  OG1 THR C 120     233.841  12.818   3.900  1.00 75.54           O  
ATOM   5110  CG2 THR C 120     232.951  11.222   5.553  1.00 72.74           C  
ATOM   5111  N   GLN C 121     235.218  10.163   2.346  1.00 71.84           N  
ATOM   5112  CA  GLN C 121     236.420   9.338   2.313  1.00 72.07           C  
ATOM   5113  C   GLN C 121     237.436   9.854   3.329  1.00 71.49           C  
ATOM   5114  O   GLN C 121     237.667  11.066   3.435  1.00 72.36           O  
ATOM   5115  CB  GLN C 121     237.035   9.317   0.907  1.00 75.14           C  
ATOM   5116  CG  GLN C 121     238.465   8.776   0.839  1.00 76.38           C  
ATOM   5117  CD  GLN C 121     238.532   7.244   0.805  1.00 75.87           C  
ATOM   5118  OE1 GLN C 121     237.734   6.583   0.134  1.00 77.05           O  
ATOM   5119  NE2 GLN C 121     239.490   6.679   1.539  1.00 73.12           N  
ATOM   5120  N   VAL C 122     238.026   8.930   4.086  1.00 70.24           N  
ATOM   5121  CA  VAL C 122     239.077   9.228   5.054  1.00 68.48           C  
ATOM   5122  C   VAL C 122     240.295   8.405   4.666  1.00 71.06           C  
ATOM   5123  O   VAL C 122     240.193   7.182   4.512  1.00 73.04           O  
ATOM   5124  CB  VAL C 122     238.638   8.912   6.494  1.00 64.34           C  
ATOM   5125  CG1 VAL C 122     239.773   9.155   7.477  1.00 64.45           C  
ATOM   5126  CG2 VAL C 122     237.439   9.764   6.880  1.00 60.40           C  
ATOM   5127  N   THR C 123     241.432   9.080   4.485  1.00 72.01           N  
ATOM   5128  CA  THR C 123     242.706   8.468   4.104  1.00 71.17           C  
ATOM   5129  C   THR C 123     243.761   8.801   5.160  1.00 71.03           C  
ATOM   5130  O   THR C 123     244.135   9.970   5.319  1.00 71.36           O  
ATOM   5131  CB  THR C 123     243.154   8.964   2.722  1.00 76.13           C  
ATOM   5132  OG1 THR C 123     242.048   8.918   1.800  1.00 74.27           O  
ATOM   5133  CG2 THR C 123     244.354   8.141   2.191  1.00 76.98           C  
ATOM   5134  N   VAL C 124     244.268   7.783   5.857  1.00 70.89           N  
ATOM   5135  CA  VAL C 124     245.285   7.972   6.894  1.00 78.46           C  
ATOM   5136  C   VAL C 124     246.637   7.505   6.350  1.00 80.36           C  
ATOM   5137  O   VAL C 124     246.838   6.303   6.129  1.00 75.15           O  
ATOM   5138  CB  VAL C 124     244.943   7.205   8.182  1.00 75.73           C  
ATOM   5139  CG1 VAL C 124     246.040   7.439   9.235  1.00 76.93           C  
ATOM   5140  CG2 VAL C 124     243.547   7.556   8.705  1.00 73.18           C  
ATOM   5141  N   SER C 125     247.572   8.444   6.161  1.00 75.73           N  
ATOM   5142  CA  SER C 125     248.914   8.188   5.636  1.00 85.54           C  
ATOM   5143  C   SER C 125     249.962   8.328   6.734  1.00 84.26           C  
ATOM   5144  O   SER C 125     249.766   9.038   7.724  1.00 81.57           O  
ATOM   5145  CB  SER C 125     249.273   9.140   4.485  1.00 80.98           C  
ATOM   5146  N   SER C 126     251.092   7.657   6.539  1.00 85.71           N  
ATOM   5147  CA  SER C 126     252.188   7.708   7.506  1.00 86.53           C  
ATOM   5148  C   SER C 126     253.326   8.602   7.023  1.00 89.87           C  
ATOM   5149  O   SER C 126     253.883   8.395   5.947  1.00 94.15           O  
ATOM   5150  CB  SER C 126     252.721   6.302   7.784  1.00 87.77           C  
