# Supplementary material for: A non-redundant data set of nanobody-antigen crystal structures
Source: Data Brief. 2019 Mar 6;24:103754. doi: 10.1016/j.dib.2019.103754 (PMC6441729; doi:10.1016/j.dib.2019.103754)
Supplement: Multimedia component 6 [file mmc6.zip › extended_dataset/Nb_2/6h71_2.pdb]

ATOM   4241  N   GLN C   1     159.465  15.628 116.509  1.00 85.62           N  
ATOM   4242  CA  GLN C   1     160.035  16.207 117.719  1.00 79.58           C  
ATOM   4243  C   GLN C   1     159.264  17.449 118.163  1.00 77.86           C  
ATOM   4244  O   GLN C   1     158.682  18.162 117.344  1.00 86.31           O  
ATOM   4245  CB  GLN C   1     161.508  16.557 117.500  1.00 79.38           C  
ATOM   4246  N   VAL C   2     159.272  17.699 119.472  1.00 71.47           N  
ATOM   4247  CA  VAL C   2     158.639  18.892 120.019  1.00 68.98           C  
ATOM   4248  C   VAL C   2     159.453  20.122 119.648  1.00 67.05           C  
ATOM   4249  O   VAL C   2     160.679  20.150 119.812  1.00 67.63           O  
ATOM   4250  CB  VAL C   2     158.483  18.769 121.541  1.00 65.74           C  
ATOM   4251  CG1 VAL C   2     158.125  20.119 122.139  1.00 62.51           C  
ATOM   4252  CG2 VAL C   2     157.430  17.725 121.877  1.00 65.90           C  
ATOM   4253  N   GLN C   3     158.773  21.149 119.142  1.00 63.12           N  
ATOM   4254  CA  GLN C   3     159.434  22.385 118.758  1.00 61.65           C  
ATOM   4255  C   GLN C   3     158.618  23.577 119.233  1.00 59.85           C  
ATOM   4256  O   GLN C   3     157.384  23.562 119.177  1.00 61.17           O  
ATOM   4257  CB  GLN C   3     159.629  22.459 117.236  1.00 65.04           C  
ATOM   4258  N   LEU C   4     159.322  24.603 119.705  1.00 55.58           N  
ATOM   4259  CA  LEU C   4     158.731  25.868 120.125  1.00 54.10           C  
ATOM   4260  C   LEU C   4     159.349  26.963 119.270  1.00 56.52           C  
ATOM   4261  O   LEU C   4     160.564  27.181 119.323  1.00 55.47           O  
ATOM   4262  CB  LEU C   4     158.984  26.134 121.612  1.00 48.62           C  
ATOM   4263  CG  LEU C   4     158.340  25.223 122.661  1.00 50.78           C  
ATOM   4264  CD1 LEU C   4     158.522  25.815 124.053  1.00 49.61           C  
ATOM   4265  CD2 LEU C   4     156.873  24.993 122.366  1.00 51.10           C  
ATOM   4266  N   GLN C   5     158.524  27.649 118.486  1.00 58.44           N  
ATOM   4267  CA  GLN C   5     158.998  28.693 117.585  1.00 60.54           C  
ATOM   4268  C   GLN C   5     158.499  30.043 118.077  1.00 58.48           C  
ATOM   4269  O   GLN C   5     157.290  30.254 118.208  1.00 60.14           O  
ATOM   4270  CB  GLN C   5     158.528  28.435 116.154  1.00 63.46           C  
ATOM   4271  N   GLU C   6     159.431  30.953 118.325  1.00 57.13           N  
ATOM   4272  CA  GLU C   6     159.122  32.280 118.825  1.00 60.82           C  
ATOM   4273  C   GLU C   6     159.201  33.323 117.715  1.00 63.64           C  
ATOM   4274  O   GLU C   6     160.009  33.215 116.789  1.00 68.39           O  
ATOM   4275  CB  GLU C   6     160.079  32.639 119.961  1.00 64.41           C  
ATOM   4276  CG  GLU C   6     159.995  31.682 121.133  1.00 70.93           C  
ATOM   4277  CD  GLU C   6     161.340  31.428 121.775  1.00 72.78           C  
ATOM   4278  OE1 GLU C   6     161.514  31.847 122.938  1.00 71.75           O  
ATOM   4279  OE2 GLU C   6     162.208  30.796 121.138  1.00 75.93           O  
ATOM   4280  N   SER C   7     158.351  34.342 117.825  1.00 58.73           N  
ATOM   4281  CA  SER C   7     158.381  35.497 116.939  1.00 59.73           C  
ATOM   4282  C   SER C   7     158.204  36.757 117.775  1.00 61.19           C  
ATOM   4283  O   SER C   7     157.730  36.706 118.912  1.00 61.13           O  
ATOM   4284  CB  SER C   7     157.294  35.419 115.857  1.00 60.23           C  
ATOM   4285  N   GLY C   8     158.591  37.890 117.205  1.00 64.24           N  
ATOM   4286  CA  GLY C   8     158.490  39.157 117.895  1.00 62.37           C  
ATOM   4287  C   GLY C   8     159.817  39.628 118.456  1.00 65.91           C  
ATOM   4288  O   GLY C   8     160.897  39.229 118.016  1.00 72.04           O  
ATOM   4289  N   GLY C   9     159.722  40.504 119.451  1.00 65.22           N  
ATOM   4290  CA  GLY C   9     160.904  41.036 120.091  1.00 65.24           C  
ATOM   4291  C   GLY C   9     161.524  42.168 119.294  1.00 68.02           C  
ATOM   4292  O   GLY C   9     160.959  42.683 118.326  1.00 75.82           O  
ATOM   4293  N   GLY C  10     162.722  42.557 119.722  1.00 61.77           N  
ATOM   4294  CA  GLY C  10     163.446  43.613 119.044  1.00 58.63           C  
ATOM   4295  C   GLY C  10     163.778  44.809 119.912  1.00 55.91           C  
ATOM   4296  O   GLY C  10     163.777  44.720 121.144  1.00 55.82           O  
ATOM   4297  N   LEU C  11     164.059  45.938 119.269  1.00 55.38           N  
ATOM   4298  CA  LEU C  11     164.458  47.163 119.945  1.00 56.67           C  
ATOM   4299  C   LEU C  11     163.269  48.108 120.065  1.00 60.25           C  
ATOM   4300  O   LEU C  11     162.440  48.198 119.155  1.00 64.19           O  
ATOM   4301  CB  LEU C  11     165.599  47.844 119.187  1.00 58.64           C  
ATOM   4302  CG  LEU C  11     166.116  49.195 119.684  1.00 58.11           C  
ATOM   4303  CD1 LEU C  11     166.800  49.048 121.033  1.00 55.15           C  
ATOM   4304  CD2 LEU C  11     167.064  49.802 118.661  1.00 59.81           C  
ATOM   4305  N   VAL C  12     163.194  48.815 121.192  1.00 61.68           N  
ATOM   4306  CA  VAL C  12     162.106  49.752 121.445  1.00 63.59           C  
ATOM   4307  C   VAL C  12     162.599  50.797 122.435  1.00 63.46           C  
ATOM   4308  O   VAL C  12     163.429  50.509 123.301  1.00 64.27           O  
ATOM   4309  CB  VAL C  12     160.841  49.015 121.957  1.00 64.08           C  
ATOM   4310  CG1 VAL C  12     161.082  48.414 123.335  1.00 63.70           C  
ATOM   4311  CG2 VAL C  12     159.637  49.947 121.969  1.00 66.86           C  
ATOM   4312  N   GLN C  13     162.109  52.024 122.283  1.00 63.59           N  
ATOM   4313  CA  GLN C  13     162.432  53.086 123.225  1.00 64.37           C  
ATOM   4314  C   GLN C  13     161.695  52.872 124.543  1.00 66.64           C  
ATOM   4315  O   GLN C  13     160.657  52.205 124.599  1.00 69.67           O  
ATOM   4316  CB  GLN C  13     162.074  54.451 122.637  1.00 65.54           C  
ATOM   4317  N   ALA C  14     162.255  53.431 125.615  1.00 63.34           N  
ATOM   4318  CA  ALA C  14     161.640  53.310 126.932  1.00 61.80           C  
ATOM   4319  C   ALA C  14     160.231  53.887 126.915  1.00 64.24           C  
ATOM   4320  O   ALA C  14     160.001  54.985 126.399  1.00 68.26           O  
ATOM   4321  CB  ALA C  14     162.491  54.023 127.982  1.00 61.49           C  
ATOM   4322  N   GLY C  15     159.285  53.142 127.484  1.00 64.69           N  
ATOM   4323  CA  GLY C  15     157.888  53.506 127.429  1.00 66.00           C  
ATOM   4324  C   GLY C  15     157.111  52.865 126.301  1.00 66.06           C  
ATOM   4325  O   GLY C  15     155.873  52.900 126.325  1.00 66.09           O  
ATOM   4326  N   GLY C  16     157.791  52.283 125.317  1.00 65.68           N  
ATOM   4327  CA  GLY C  16     157.136  51.669 124.184  1.00 66.57           C  
ATOM   4328  C   GLY C  16     156.602  50.285 124.499  1.00 68.31           C  
ATOM   4329  O   GLY C  16     156.613  49.814 125.638  1.00 67.99           O  
ATOM   4330  N   SER C  17     156.120  49.622 123.449  1.00 68.68           N  
ATOM   4331  CA  SER C  17     155.478  48.324 123.573  1.00 66.52           C  
ATOM   4332  C   SER C  17     156.071  47.336 122.578  1.00 61.91           C  
ATOM   4333  O   SER C  17     156.550  47.717 121.506  1.00 61.19           O  
ATOM   4334  CB  SER C  17     153.962  48.429 123.358  1.00 71.08           C  
ATOM   4335  OG  SER C  17     153.347  49.143 124.415  1.00 72.97           O  
ATOM   4336  N   LEU C  18     156.036  46.058 122.952  1.00 57.96           N  
ATOM   4337  CA  LEU C  18     156.437  44.966 122.076  1.00 55.15           C  
ATOM   4338  C   LEU C  18     155.507  43.783 122.306  1.00 58.07           C  
ATOM   4339  O   LEU C  18     154.908  43.638 123.375  1.00 61.84           O  
ATOM   4340  CB  LEU C  18     157.893  44.542 122.315  1.00 53.57           C  
ATOM   4341  CG  LEU C  18     158.990  45.442 121.744  1.00 58.12           C  
ATOM   4342  CD1 LEU C  18     160.364  44.957 122.183  1.00 59.51           C  
ATOM   4343  CD2 LEU C  18     158.901  45.500 120.228  1.00 59.51           C  
ATOM   4344  N   ARG C  19     155.388  42.936 121.286  1.00 56.44           N  
ATOM   4345  CA  ARG C  19     154.582  41.726 121.361  1.00 54.13           C  
ATOM   4346  C   ARG C  19     155.433  40.506 121.034  1.00 50.09           C  
ATOM   4347  O   ARG C  19     156.220  40.523 120.083  1.00 50.03           O  
ATOM   4348  CB  ARG C  19     153.389  41.793 120.403  1.00 57.68           C  
ATOM   4349  CG  ARG C  19     152.236  42.639 120.909  1.00 62.13           C  
ATOM   4350  CD  ARG C  19     151.059  42.595 119.952  1.00 66.13           C  
ATOM   4351  NE  ARG C  19     149.894  43.287 120.494  1.00 69.60           N  
ATOM   4352  CZ  ARG C  19     148.789  43.544 119.802  1.00 71.93           C  
ATOM   4353  NH1 ARG C  19     148.695  43.164 118.535  1.00 72.26           N  
ATOM   4354  NH2 ARG C  19     147.779  44.182 120.376  1.00 73.07           N  
ATOM   4355  N   LEU C  20     155.271  39.451 121.831  1.00 48.42           N  
ATOM   4356  CA  LEU C  20     155.926  38.173 121.598  1.00 50.71           C  
ATOM   4357  C   LEU C  20     154.887  37.080 121.378  1.00 52.95           C  
ATOM   4358  O   LEU C  20     153.807  37.099 121.976  1.00 56.34           O  
ATOM   4359  CB  LEU C  20     156.834  37.791 122.776  1.00 50.52           C  
ATOM   4360  CG  LEU C  20     158.148  38.560 122.923  1.00 54.06           C  
ATOM   4361  CD1 LEU C  20     158.806  38.262 124.264  1.00 46.99           C  
ATOM   4362  CD2 LEU C  20     159.087  38.219 121.779  1.00 59.67           C  
ATOM   4363  N   SER C  21     155.221  36.126 120.511  1.00 50.91           N  
ATOM   4364  CA  SER C  21     154.397  34.944 120.304  1.00 53.65           C  
ATOM   4365  C   SER C  21     155.294  33.715 120.251  1.00 50.00           C  
ATOM   4366  O   SER C  21     156.481  33.806 119.931  1.00 49.14           O  
ATOM   4367  CB  SER C  21     153.567  35.057 119.016  1.00 59.23           C  
ATOM   4368  OG  SER C  21     154.399  35.056 117.868  1.00 61.28           O  
ATOM   4369  N   CYS C  22     154.721  32.555 120.569  1.00 47.92           N  
ATOM   4370  CA  CYS C  22     155.468  31.301 120.484  1.00 50.88           C  
ATOM   4371  C   CYS C  22     154.487  30.170 120.221  1.00 55.52           C  
ATOM   4372  O   CYS C  22     153.523  29.997 120.972  1.00 60.69           O  
ATOM   4373  CB  CYS C  22     156.299  31.026 121.746  1.00 53.74           C  
ATOM   4374  SG  CYS C  22     156.922  29.316 121.837  1.00 61.65           S  
ATOM   4375  N   ALA C  23     154.725  29.417 119.150  1.00 55.52           N  
ATOM   4376  CA  ALA C  23     153.858  28.326 118.727  1.00 56.94           C  
ATOM   4377  C   ALA C  23     154.497  26.981 119.047  1.00 57.17           C  
ATOM   4378  O   ALA C  23     155.708  26.801 118.879  1.00 59.61           O  
ATOM   4379  CB  ALA C  23     153.554  28.415 117.229  1.00 54.45           C  
ATOM   4380  N   ALA C  24     153.678  26.039 119.510  1.00 56.59           N  
ATOM   4381  CA  ALA C  24     154.129  24.698 119.861  1.00 55.80           C  
ATOM   4382  C   ALA C  24     153.731  23.710 118.771  1.00 59.41           C  
ATOM   4383  O   ALA C  24     152.560  23.643 118.382  1.00 60.89           O  
ATOM   4384  CB  ALA C  24     153.540  24.262 121.203  1.00 52.79           C  
ATOM   4385  N   SER C  25     154.709  22.946 118.282  1.00 61.45           N  
ATOM   4386  CA  SER C  25     154.490  21.977 117.217  1.00 68.40           C  
ATOM   4387  C   SER C  25     155.238  20.687 117.532  1.00 65.05           C  
ATOM   4388  O   SER C  25     156.089  20.633 118.424  1.00 64.08           O  
ATOM   4389  CB  SER C  25     154.928  22.528 115.853  1.00 72.21           C  
ATOM   4390  OG  SER C  25     156.337  22.474 115.709  1.00 73.19           O  
ATOM   4391  N   GLY C  26     154.903  19.643 116.788  1.00 66.11           N  
ATOM   4392  CA  GLY C  26     155.505  18.335 116.944  1.00 65.83           C  
ATOM   4393  C   GLY C  26     154.497  17.305 117.425  1.00 67.55           C  
ATOM   4394  O   GLY C  26     153.355  17.611 117.770  1.00 70.14           O  
ATOM   4395  N   ARG C  27     154.946  16.051 117.437  1.00 65.39           N  
ATOM   4396  CA  ARG C  27     154.098  14.965 117.911  1.00 67.47           C  
ATOM   4397  C   ARG C  27     154.063  14.985 119.432  1.00 66.23           C  
ATOM   4398  O   ARG C  27     155.109  14.913 120.087  1.00 55.53           O  
ATOM   4399  CB  ARG C  27     154.586  13.606 117.417  1.00 70.03           C  
ATOM   4400  CG  ARG C  27     153.863  12.461 118.119  1.00 74.36           C  
ATOM   4401  CD  ARG C  27     153.783  11.205 117.275  1.00 85.65           C  
ATOM   4402  NE  ARG C  27     155.044  10.473 117.256  1.00 91.97           N  
ATOM   4403  CZ  ARG C  27     155.444   9.657 118.226  1.00 93.46           C  
ATOM   4404  NH1 ARG C  27     154.683   9.475 119.296  1.00 92.85           N  
ATOM   4405  NH2 ARG C  27     156.606   9.025 118.130  1.00 94.54           N  
ATOM   4406  N   MET C  28     152.862  15.085 119.989  1.00 65.99           N  
ATOM   4407  CA  MET C  28     152.687  15.130 121.429  1.00 65.66           C  
ATOM   4408  C   MET C  28     151.300  14.602 121.759  1.00 67.29           C  
ATOM   4409  O   MET C  28     150.442  14.459 120.885  1.00 74.36           O  
ATOM   4410  CB  MET C  28     152.884  16.548 121.969  1.00 65.40           C  
ATOM   4411  CG  MET C  28     151.685  17.461 121.781  1.00 67.35           C  
ATOM   4412  SD  MET C  28     152.115  19.204 121.930  1.00 67.98           S  
ATOM   4413  CE  MET C  28     153.509  19.304 120.810  1.00 68.96           C  
ATOM   4414  N   PHE C  29     151.085  14.314 123.040  1.00 64.53           N  
ATOM   4415  CA  PHE C  29     149.805  13.803 123.506  1.00 62.61           C  
ATOM   4416  C   PHE C  29     149.003  14.823 124.295  1.00 61.48           C  
ATOM   4417  O   PHE C  29     147.772  14.807 124.230  1.00 61.66           O  
ATOM   4418  CB  PHE C  29     150.013  12.550 124.370  1.00 60.64           C  
ATOM   4419  CG  PHE C  29     148.778  12.104 125.099  1.00 62.48           C  
ATOM   4420  CD1 PHE C  29     147.802  11.364 124.451  1.00 64.43           C  
ATOM   4421  CD2 PHE C  29     148.595  12.422 126.436  1.00 61.64           C  
ATOM   4422  CE1 PHE C  29     146.665  10.954 125.121  1.00 66.68           C  
ATOM   4423  CE2 PHE C  29     147.461  12.017 127.110  1.00 64.15           C  
ATOM   4424  CZ  PHE C  29     146.495  11.281 126.453  1.00 67.12           C  
ATOM   4425  N   SER C  30     149.668  15.712 125.025  1.00 60.99           N  
ATOM   4426  CA  SER C  30     148.978  16.702 125.836  1.00 62.38           C  
ATOM   4427  C   SER C  30     149.930  17.855 126.102  1.00 59.29           C  
ATOM   4428  O   SER C  30     151.151  17.680 126.110  1.00 59.64           O  
ATOM   4429  CB  SER C  30     148.485  16.095 127.153  1.00 66.69           C  
ATOM   4430  OG  SER C  30     148.086  17.106 128.059  1.00 69.90           O  
ATOM   4431  N   ILE C  31     149.356  19.031 126.327  1.00 56.93           N  
ATOM   4432  CA  ILE C  31     150.127  20.231 126.622  1.00 56.16           C  
ATOM   4433  C   ILE C  31     149.456  20.966 127.772  1.00 56.31           C  
ATOM   4434  O   ILE C  31     148.250  21.232 127.728  1.00 55.86           O  
ATOM   4435  CB  ILE C  31     150.267  21.137 125.383  1.00 55.37           C  
ATOM   4436  CG1 ILE C  31     150.889  22.477 125.764  1.00 53.33           C  
ATOM   4437  CG2 ILE C  31     148.924  21.319 124.679  1.00 56.92           C  
ATOM   4438  CD1 ILE C  31     151.616  23.143 124.628  1.00 56.05           C  
ATOM   4439  N   ASN C  32     150.228  21.276 128.811  1.00 56.25           N  
ATOM   4440  CA  ASN C  32     149.680  21.981 129.961  1.00 56.65           C  
ATOM   4441  C   ASN C  32     149.891  23.484 129.832  1.00 55.87           C  
ATOM   4442  O   ASN C  32     149.443  24.096 128.859  1.00 57.60           O  
ATOM   4443  CB  ASN C  32     150.298  21.464 131.260  1.00 54.35           C  
ATOM   4444  CG  ASN C  32     149.444  21.778 132.468  1.00 55.62           C  
ATOM   4445  OD1 ASN C  32     149.731  22.717 133.209  1.00 56.59           O  
ATOM   4446  ND2 ASN C  32     148.386  21.001 132.670  1.00 54.35           N  
ATOM   4447  N   SER C  33     150.565  24.081 130.809  1.00 54.89           N  
ATOM   4448  CA  SER C  33     150.776  25.518 130.824  1.00 56.02           C  
ATOM   4449  C   SER C  33     151.873  25.929 129.851  1.00 52.45           C  
ATOM   4450  O   SER C  33     152.795  25.168 129.548  1.00 51.77           O  
ATOM   4451  CB  SER C  33     151.132  25.992 132.233  1.00 57.54           C  
ATOM   4452  OG  SER C  33     152.534  25.978 132.429  1.00 58.37           O  
ATOM   4453  N   MET C  34     151.755  27.152 129.362  1.00 52.39           N  
ATOM   4454  CA  MET C  34     152.751  27.772 128.510  1.00 51.11           C  
ATOM   4455  C   MET C  34     153.086  29.110 129.145  1.00 48.95           C  
ATOM   4456  O   MET C  34     152.246  29.704 129.822  1.00 53.02           O  
ATOM   4457  CB  MET C  34     152.246  27.970 127.064  1.00 53.23           C  
ATOM   4458  CG  MET C  34     151.775  26.701 126.342  1.00 57.72           C  
ATOM   4459  SD  MET C  34     151.263  26.985 124.633  1.00 62.87           S  
ATOM   4460  CE  MET C  34     152.867  27.023 123.857  1.00 60.75           C  
ATOM   4461  N   GLY C  35     154.302  29.596 128.930  1.00 45.64           N  
ATOM   4462  CA  GLY C  35     154.660  30.839 129.589  1.00 47.05           C  
ATOM   4463  C   GLY C  35     155.899  31.456 128.989  1.00 45.64           C  
ATOM   4464  O   GLY C  35     156.479  30.939 128.031  1.00 43.93           O  
ATOM   4465  N   TRP C  36     156.295  32.583 129.573  1.00 44.05           N  
ATOM   4466  CA  TRP C  36     157.446  33.347 129.123  1.00 43.05           C  
ATOM   4467  C   TRP C  36     158.416  33.548 130.276  1.00 44.65           C  
ATOM   4468  O   TRP C  36     158.010  33.846 131.402  1.00 44.71           O  
ATOM   4469  CB  TRP C  36     157.014  34.699 128.556  1.00 45.25           C  
ATOM   4470  CG  TRP C  36     156.252  34.575 127.276  1.00 47.83           C  
ATOM   4471  CD1 TRP C  36     154.896  34.573 127.122  1.00 51.99           C  
ATOM   4472  CD2 TRP C  36     156.806  34.429 125.967  1.00 47.19           C  
ATOM   4473  NE1 TRP C  36     154.572  34.440 125.792  1.00 54.80           N  
ATOM   4474  CE2 TRP C  36     155.728  34.350 125.063  1.00 52.27           C  
ATOM   4475  CE3 TRP C  36     158.110  34.362 125.472  1.00 46.04           C  
ATOM   4476  CZ2 TRP C  36     155.917  34.206 123.691  1.00 53.50           C  
ATOM   4477  CZ3 TRP C  36     158.295  34.219 124.114  1.00 50.44           C  
ATOM   4478  CH2 TRP C  36     157.206  34.143 123.237  1.00 52.98           C  
ATOM   4479  N   TYR C  37     159.696  33.360 129.984  1.00 45.34           N  
ATOM   4480  CA  TYR C  37     160.773  33.559 130.938  1.00 46.11           C  
ATOM   4481  C   TYR C  37     161.798  34.477 130.293  1.00 49.64           C  
ATOM   4482  O   TYR C  37     161.843  34.617 129.068  1.00 51.29           O  
ATOM   4483  CB  TYR C  37     161.414  32.225 131.343  1.00 46.07           C  
ATOM   4484  CG  TYR C  37     160.528  31.357 132.210  1.00 52.77           C  
ATOM   4485  CD1 TYR C  37     159.481  30.628 131.660  1.00 53.97           C  
ATOM   4486  CD2 TYR C  37     160.759  31.245 133.574  1.00 56.73           C  
ATOM   4487  CE1 TYR C  37     158.672  29.831 132.450  1.00 58.25           C  
ATOM   4488  CE2 TYR C  37     159.958  30.449 134.371  1.00 59.35           C  
ATOM   4489  CZ  TYR C  37     158.918  29.743 133.804  1.00 64.88           C  
ATOM   4490  OH  TYR C  37     158.119  28.948 134.593  1.00 73.07           O  
ATOM   4491  N   ARG C  38     162.622  35.114 131.120  1.00 49.11           N  
ATOM   4492  CA  ARG C  38     163.634  36.015 130.594  1.00 49.30           C  
ATOM   4493  C   ARG C  38     164.920  35.876 131.392  1.00 53.04           C  
ATOM   4494  O   ARG C  38     164.908  35.514 132.572  1.00 54.33           O  
ATOM   4495  CB  ARG C  38     163.144  37.471 130.607  1.00 49.01           C  
ATOM   4496  CG  ARG C  38     163.102  38.124 131.979  1.00 48.68           C  
ATOM   4497  CD  ARG C  38     162.474  39.508 131.887  1.00 50.51           C  
ATOM   4498  NE  ARG C  38     162.218  40.098 133.197  1.00 55.36           N  
ATOM   4499  CZ  ARG C  38     161.580  41.249 133.385  1.00 59.05           C  
ATOM   4500  NH1 ARG C  38     161.133  41.941 132.345  1.00 56.69           N  
ATOM   4501  NH2 ARG C  38     161.387  41.709 134.613  1.00 62.76           N  
ATOM   4502  N   GLN C  39     166.034  36.166 130.724  1.00 55.14           N  
ATOM   4503  CA  GLN C  39     167.355  36.062 131.334  1.00 58.99           C  
ATOM   4504  C   GLN C  39     168.276  37.104 130.721  1.00 61.09           C  
ATOM   4505  O   GLN C  39     168.528  37.072 129.513  1.00 60.83           O  
ATOM   4506  CB  GLN C  39     167.935  34.659 131.147  1.00 61.36           C  
ATOM   4507  CG  GLN C  39     169.271  34.445 131.837  1.00 66.54           C  
ATOM   4508  CD  GLN C  39     169.875  33.089 131.529  1.00 71.27           C  
ATOM   4509  OE1 GLN C  39     169.202  32.201 131.006  1.00 71.59           O  
ATOM   4510  NE2 GLN C  39     171.151  32.923 131.854  1.00 75.94           N  
ATOM   4511  N   ALA C  40     168.767  38.015 131.542  1.00 64.04           N  
ATOM   4512  CA  ALA C  40     169.775  38.957 131.091  1.00 67.70           C  
ATOM   4513  C   ALA C  40     171.162  38.412 131.404  1.00 71.01           C  
ATOM   4514  O   ALA C  40     171.316  37.554 132.280  1.00 72.35           O  
ATOM   4515  CB  ALA C  40     169.569  40.310 131.769  1.00 69.48           C  
ATOM   4516  N   PRO C  41     172.193  38.863 130.691  1.00 72.90           N  
ATOM   4517  CA  PRO C  41     173.547  38.363 130.967  1.00 75.85           C  
ATOM   4518  C   PRO C  41     173.976  38.691 132.391  1.00 77.35           C  
ATOM   4519  O   PRO C  41     173.859  39.829 132.849  1.00 77.81           O  
ATOM   4520  CB  PRO C  41     174.416  39.084 129.929  1.00 75.48           C  
ATOM   4521  CG  PRO C  41     173.471  39.511 128.859  1.00 71.93           C  
ATOM   4522  CD  PRO C  41     172.166  39.778 129.536  1.00 70.94           C  
ATOM   4523  N   GLY C  42     174.476  37.675 133.091  1.00 79.79           N  
ATOM   4524  CA  GLY C  42     174.911  37.824 134.463  1.00 84.58           C  
ATOM   4525  C   GLY C  42     173.834  37.619 135.506  1.00 86.17           C  
ATOM   4526  O   GLY C  42     174.110  37.795 136.700  1.00 93.59           O  
ATOM   4527  N   LYS C  43     172.623  37.252 135.099  1.00 79.39           N  
ATOM   4528  CA  LYS C  43     171.527  36.968 136.011  1.00 72.49           C  
ATOM   4529  C   LYS C  43     170.953  35.600 135.670  1.00 70.49           C  
ATOM   4530  O   LYS C  43     171.346  34.966 134.687  1.00 70.51           O  
ATOM   4531  CB  LYS C  43     170.434  38.044 135.935  1.00 66.02           C  
ATOM   4532  N   GLU C  44     170.013  35.145 136.487  1.00 69.77           N  
ATOM   4533  CA  GLU C  44     169.369  33.862 136.257  1.00 69.41           C  
ATOM   4534  C   GLU C  44     168.049  34.053 135.522  1.00 68.46           C  
ATOM   4535  O   GLU C  44     167.494  35.153 135.461  1.00 68.95           O  
ATOM   4536  CB  GLU C  44     169.130  33.130 137.580  1.00 71.12           C  
ATOM   4537  N   ARG C  45     167.552  32.957 134.958  1.00 67.22           N  
ATOM   4538  CA  ARG C  45     166.266  32.986 134.279  1.00 66.17           C  
ATOM   4539  C   ARG C  45     165.147  33.143 135.298  1.00 67.25           C  
ATOM   4540  O   ARG C  45     165.097  32.415 136.294  1.00 67.17           O  
ATOM   4541  CB  ARG C  45     166.066  31.711 133.461  1.00 65.94           C  
ATOM   4542  N   GLU C  46     164.246  34.089 135.050  1.00 74.16           N  
ATOM   4543  CA  GLU C  46     163.144  34.351 135.960  1.00 71.18           C  
ATOM   4544  C   GLU C  46     161.823  34.305 135.206  1.00 66.11           C  
ATOM   4545  O   GLU C  46     161.768  34.536 133.995  1.00 63.63           O  
ATOM   4546  CB  GLU C  46     163.300  35.706 136.668  1.00 72.88           C  
ATOM   4547  CG  GLU C  46     163.342  36.911 135.748  1.00 74.68           C  
ATOM   4548  CD  GLU C  46     163.253  38.218 136.516  1.00 82.65           C  
ATOM   4549  OE1 GLU C  46     164.158  38.492 137.332  1.00 87.26           O  
ATOM   4550  OE2 GLU C  46     162.279  38.972 136.306  1.00 82.55           O  
ATOM   4551  N   LEU C  47     160.758  34.002 135.941  1.00 65.04           N  
ATOM   4552  CA  LEU C  47     159.435  33.900 135.345  1.00 60.57           C  
ATOM   4553  C   LEU C  47     158.886  35.281 135.011  1.00 55.56           C  
ATOM   4554  O   LEU C  47     159.051  36.238 135.773  1.00 51.46           O  
ATOM   4555  CB  LEU C  47     158.484  33.161 136.288  1.00 66.36           C  
ATOM   4556  CG  LEU C  47     157.040  32.953 135.825  1.00 67.95           C  
ATOM   4557  CD1 LEU C  47     156.558  31.575 136.227  1.00 70.24           C  
ATOM   4558  CD2 LEU C  47     156.116  34.012 136.404  1.00 70.38           C  
ATOM   4559  N   VAL C  48     158.231  35.378 133.857  1.00 53.98           N  
ATOM   4560  CA  VAL C  48     157.564  36.601 133.419  1.00 48.54           C  
ATOM   4561  C   VAL C  48     156.049  36.448 133.480  1.00 50.24           C  
ATOM   4562  O   VAL C  48     155.364  37.227 134.146  1.00 53.51           O  
ATOM   4563  CB  VAL C  48     158.028  37.014 132.004  1.00 45.93           C  
ATOM   4564  CG1 VAL C  48     157.284  38.256 131.551  1.00 46.59           C  
ATOM   4565  CG2 VAL C  48     159.527  37.250 131.984  1.00 41.63           C  
ATOM   4566  N   ALA C  49     155.506  35.443 132.798  1.00 46.47           N  
ATOM   4567  CA  ALA C  49     154.069  35.220 132.807  1.00 50.51           C  
ATOM   4568  C   ALA C  49     153.789  33.770 132.448  1.00 51.29           C  
ATOM   4569  O   ALA C  49     154.544  33.144 131.702  1.00 50.16           O  
ATOM   4570  CB  ALA C  49     153.348  36.162 131.836  1.00 50.68           C  
ATOM   4571  N   THR C  50     152.688  33.250 132.984  1.00 54.75           N  
ATOM   4572  CA  THR C  50     152.251  31.890 132.713  1.00 56.15           C  
ATOM   4573  C   THR C  50     150.751  31.908 132.464  1.00 61.63           C  
ATOM   4574  O   THR C  50     150.024  32.723 133.037  1.00 67.33           O  
ATOM   4575  CB  THR C  50     152.615  30.956 133.891  1.00 59.67           C  
ATOM   4576  OG1 THR C  50     153.992  30.572 133.792  1.00 60.21           O  
ATOM   4577  CG2 THR C  50     151.745  29.701 133.925  1.00 64.52           C  
ATOM   4578  N   ILE C  51     150.293  31.015 131.589  1.00 59.18           N  
ATOM   4579  CA  ILE C  51     148.872  30.863 131.303  1.00 63.38           C  
ATOM   4580  C   ILE C  51     148.563  29.375 131.219  1.00 64.50           C  
ATOM   4581  O   ILE C  51     149.314  28.610 130.603  1.00 61.85           O  
ATOM   4582  CB  ILE C  51     148.457  31.602 130.011  1.00 61.82           C  
ATOM   4583  CG1 ILE C  51     146.937  31.551 129.822  1.00 67.95           C  
ATOM   4584  CG2 ILE C  51     149.196  31.058 128.793  1.00 57.16           C  
ATOM   4585  CD1 ILE C  51     146.324  32.879 129.425  1.00 69.69           C  
ATOM   4586  N   SER C  52     147.479  28.960 131.867  1.00 69.84           N  
ATOM   4587  CA  SER C  52     147.108  27.557 131.925  1.00 74.30           C  
ATOM   4588  C   SER C  52     146.271  27.187 130.704  1.00 77.59           C  
ATOM   4589  O   SER C  52     145.933  28.029 129.869  1.00 76.12           O  
ATOM   4590  CB  SER C  52     146.358  27.257 133.222  1.00 77.98           C  
ATOM   4591  N   GLU C  53     145.936  25.900 130.595  1.00 83.75           N  
ATOM   4592  CA  GLU C  53     145.040  25.467 129.530  1.00 88.68           C  
ATOM   4593  C   GLU C  53     143.649  26.060 129.708  1.00 94.35           C  
ATOM   4594  O   GLU C  53     142.965  26.348 128.718  1.00 95.57           O  
ATOM   4595  CB  GLU C  53     144.975  23.941 129.490  1.00 93.91           C  
ATOM   4596  CG  GLU C  53     144.725  23.359 128.110  1.00 96.78           C  
ATOM   4597  CD  GLU C  53     145.005  21.870 128.053  1.00102.09           C  
ATOM   4598  OE1 GLU C  53     145.140  21.249 129.128  1.00105.60           O  
ATOM   4599  OE2 GLU C  53     145.091  21.321 126.935  1.00102.80           O  
ATOM   4600  N   ALA C  54     143.220  26.254 130.957  1.00101.11           N  
ATOM   4601  CA  ALA C  54     141.938  26.901 131.210  1.00107.57           C  
ATOM   4602  C   ALA C  54     142.014  28.404 130.972  1.00106.01           C  
ATOM   4603  O   ALA C  54     141.020  29.015 130.563  1.00109.89           O  
ATOM   4604  CB  ALA C  54     141.477  26.611 132.638  1.00114.13           C  
ATOM   4605  N   GLY C  55     143.171  29.012 131.219  1.00 99.35           N  
ATOM   4606  CA  GLY C  55     143.321  30.443 131.046  1.00 94.87           C  
ATOM   4607  C   GLY C  55     143.718  31.165 132.318  1.00 94.72           C  
ATOM   4608  O   GLY C  55     143.707  32.399 132.365  1.00 94.27           O  
ATOM   4609  N   THR C  56     144.078  30.410 133.354  1.00 94.85           N  
ATOM   4610  CA  THR C  56     144.501  31.007 134.613  1.00 94.60           C  
ATOM   4611  C   THR C  56     145.930  31.518 134.474  1.00 91.63           C  
ATOM   4612  O   THR C  56     146.810  30.803 133.983  1.00 87.65           O  
ATOM   4613  CB  THR C  56     144.397  29.986 135.747  1.00 93.79           C  
ATOM   4614  OG1 THR C  56     143.032  29.880 136.172  1.00100.33           O  
ATOM   4615  CG2 THR C  56     145.262  30.398 136.933  1.00 91.04           C  
ATOM   4616  N   THR C  57     146.159  32.754 134.910  1.00 94.52           N  
ATOM   4617  CA  THR C  57     147.402  33.463 134.648  1.00 89.65           C  
ATOM   4618  C   THR C  57     148.198  33.680 135.929  1.00 92.04           C  
ATOM   4619  O   THR C  57     147.637  33.813 137.020  1.00100.60           O  
ATOM   4620  CB  THR C  57     147.134  34.816 133.980  1.00 90.00           C  
ATOM   4621  OG1 THR C  57     146.466  35.684 134.906  1.00 97.25           O  
ATOM   4622  CG2 THR C  57     146.266  34.638 132.742  1.00 89.39           C  
ATOM   4623  N   THR C  58     149.521  33.709 135.777  1.00 86.37           N  
ATOM   4624  CA  THR C  58     150.440  34.097 136.836  1.00 84.01           C  
ATOM   4625  C   THR C  58     151.412  35.127 136.281  1.00 79.53           C  
ATOM   4626  O   THR C  58     151.921  34.972 135.167  1.00 77.58           O  
ATOM   4627  CB  THR C  58     151.211  32.892 137.388  1.00 80.99           C  
ATOM   4628  N   TYR C  59     151.667  36.178 137.057  1.00 78.87           N  
ATOM   4629  CA  TYR C  59     152.541  37.265 136.635  1.00 72.52           C  
ATOM   4630  C   TYR C  59     153.607  37.526 137.688  1.00 71.77           C  
ATOM   4631  O   TYR C  59     153.352  37.403 138.889  1.00 77.04           O  
ATOM   4632  CB  TYR C  59     151.752  38.558 136.388  1.00 75.68           C  
ATOM   4633  CG  TYR C  59     150.875  38.543 135.155  1.00 76.50           C  
ATOM   4634  CD1 TYR C  59     151.407  38.803 133.899  1.00 70.96           C  
ATOM   4635  CD2 TYR C  59     149.512  38.294 135.251  1.00 79.86           C  
ATOM   4636  CE1 TYR C  59     150.608  38.800 132.770  1.00 70.29           C  
ATOM   4637  CE2 TYR C  59     148.705  38.289 134.128  1.00 78.45           C  
ATOM   4638  CZ  TYR C  59     149.258  38.543 132.891  1.00 75.19           C  
ATOM   4639  OH  TYR C  59     148.460  38.541 131.770  1.00 77.04           O  
ATOM   4640  N   ALA C  60     154.803  37.884 137.227  1.00 67.42           N  
ATOM   4641  CA  ALA C  60     155.832  38.380 138.128  1.00 66.27           C  
ATOM   4642  C   ALA C  60     155.438  39.753 138.657  1.00 75.09           C  
ATOM   4643  O   ALA C  60     154.810  40.549 137.952  1.00 78.48           O  
ATOM   4644  CB  ALA C  60     157.182  38.452 137.414  1.00 59.31           C  
ATOM   4645  N   ASP C  61     155.786  40.016 139.920  1.00 80.74           N  
ATOM   4646  CA  ASP C  61     155.415  41.281 140.548  1.00 87.73           C  
ATOM   4647  C   ASP C  61     155.956  42.475 139.771  1.00 87.70           C  
ATOM   4648  O   ASP C  61     155.308  43.525 139.702  1.00 91.32           O  
ATOM   4649  CB  ASP C  61     155.922  41.312 141.988  1.00 94.52           C  
ATOM   4650  CG  ASP C  61     155.127  40.407 142.902  1.00 99.18           C  
ATOM   4651  OD1 ASP C  61     154.003  40.015 142.523  1.00 99.50           O  
ATOM   4652  OD2 ASP C  61     155.628  40.088 144.000  1.00102.71           O  
ATOM   4653  N   SER C  62     157.139  42.331 139.174  1.00 84.90           N  
ATOM   4654  CA  SER C  62     157.759  43.432 138.449  1.00 85.35           C  
ATOM   4655  C   SER C  62     157.049  43.764 137.143  1.00 83.96           C  
ATOM   4656  O   SER C  62     157.310  44.830 136.574  1.00 86.70           O  
ATOM   4657  CB  SER C  62     159.229  43.119 138.170  1.00 82.96           C  
ATOM   4658  OG  SER C  62     159.393  41.789 137.710  1.00 80.16           O  
ATOM   4659  N   VAL C  63     156.174  42.890 136.649  1.00 81.37           N  
ATOM   4660  CA  VAL C  63     155.517  43.097 135.366  1.00 77.30           C  
ATOM   4661  C   VAL C  63     154.003  43.140 135.483  1.00 82.60           C  
ATOM   4662  O   VAL C  63     153.320  43.298 134.464  1.00 82.38           O  
ATOM   4663  CB  VAL C  63     155.946  42.025 134.343  1.00 66.63           C  
ATOM   4664  CG1 VAL C  63     157.470  42.004 134.211  1.00 62.69           C  
ATOM   4665  CG2 VAL C  63     155.412  40.655 134.739  1.00 63.52           C  
ATOM   4666  N   ARG C  64     153.458  43.007 136.692  1.00 90.09           N  
ATOM   4667  CA  ARG C  64     152.014  43.041 136.884  1.00 93.85           C  
ATOM   4668  C   ARG C  64     151.444  44.386 136.451  1.00 98.64           C  
ATOM   4669  O   ARG C  64     151.909  45.443 136.891  1.00101.34           O  
ATOM   4670  CB  ARG C  64     151.676  42.770 138.350  1.00 98.15           C  
ATOM   4671  N   GLY C  65     150.435  44.345 135.585  1.00100.31           N  
ATOM   4672  CA  GLY C  65     149.820  45.565 135.102  1.00104.07           C  
ATOM   4673  C   GLY C  65     150.350  45.991 133.749  1.00 99.90           C  
ATOM   4674  O   GLY C  65     149.592  46.441 132.884  1.00101.89           O  
ATOM   4675  N   ARG C  66     151.661  45.846 133.558  1.00 93.09           N  
ATOM   4676  CA  ARG C  66     152.283  46.246 132.303  1.00 86.69           C  
ATOM   4677  C   ARG C  66     152.184  45.148 131.254  1.00 82.69           C  
ATOM   4678  O   ARG C  66     151.883  45.425 130.088  1.00 81.50           O  
ATOM   4679  CB  ARG C  66     153.748  46.618 132.535  1.00 82.37           C  
ATOM   4680  CG  ARG C  66     154.021  47.286 133.869  1.00 85.02           C  
ATOM   4681  CD  ARG C  66     155.390  47.950 133.883  1.00 81.79           C  
ATOM   4682  NE  ARG C  66     156.430  47.064 134.400  1.00 78.94           N  
ATOM   4683  CZ  ARG C  66     157.457  46.614 133.686  1.00 74.27           C  
ATOM   4684  NH1 ARG C  66     158.352  45.812 134.245  1.00 69.62           N  
ATOM   4685  NH2 ARG C  66     157.590  46.963 132.413  1.00 74.50           N  
ATOM   4686  N   PHE C  67     152.437  43.904 131.644  1.00 80.44           N  
ATOM   4687  CA  PHE C  67     152.444  42.796 130.703  1.00 75.61           C  
ATOM   4688  C   PHE C  67     151.089  42.102 130.665  1.00 76.91           C  
ATOM   4689  O   PHE C  67     150.329  42.121 131.637  1.00 81.13           O  
ATOM   4690  CB  PHE C  67     153.531  41.781 131.057  1.00 69.50           C  
ATOM   4691  CG  PHE C  67     154.933  42.281 130.839  1.00 66.29           C  
ATOM   4692  CD1 PHE C  67     155.188  43.621 130.589  1.00 66.92           C  
ATOM   4693  CD2 PHE C  67     155.997  41.399 130.860  1.00 64.07           C  
ATOM   4694  CE1 PHE C  67     156.475  44.071 130.388  1.00 65.75           C  
ATOM   4695  CE2 PHE C  67     157.287  41.842 130.654  1.00 63.68           C  
ATOM   4696  CZ  PHE C  67     157.526  43.180 130.418  1.00 64.60           C  
ATOM   4697  N   THR C  68     150.797  41.484 129.521  1.00 75.02           N  
ATOM   4698  CA  THR C  68     149.556  40.745 129.321  1.00 76.05           C  
ATOM   4699  C   THR C  68     149.866  39.473 128.550  1.00 72.72           C  
ATOM   4700  O   THR C  68     150.419  39.533 127.447  1.00 72.29           O  
ATOM   4701  CB  THR C  68     148.526  41.582 128.556  1.00 80.18           C  
ATOM   4702  OG1 THR C  68     147.871  42.484 129.457  1.00 86.23           O  
ATOM   4703  CG2 THR C  68     147.484  40.680 127.903  1.00 82.26           C  
ATOM   4704  N   ILE C  69     149.496  38.330 129.119  1.00 69.42           N  
ATOM   4705  CA  ILE C  69     149.709  37.030 128.496  1.00 65.95           C  
ATOM   4706  C   ILE C  69     148.381  36.511 127.963  1.00 67.75           C  
ATOM   4707  O   ILE C  69     147.340  36.635 128.620  1.00 70.87           O  
ATOM   4708  CB  ILE C  69     150.360  36.022 129.466  1.00 60.82           C  
ATOM   4709  CG1 ILE C  69     150.739  34.746 128.712  1.00 57.43           C  
ATOM   4710  CG2 ILE C  69     149.445  35.713 130.645  1.00 63.29           C  
ATOM   4711  CD1 ILE C  69     151.876  33.976 129.331  1.00 55.53           C  
ATOM   4712  N   ALA C  70     148.416  35.952 126.757  1.00 64.68           N  
ATOM   4713  CA  ALA C  70     147.235  35.378 126.134  1.00 67.34           C  
ATOM   4714  C   ALA C  70     147.619  34.051 125.498  1.00 65.21           C  
ATOM   4715  O   ALA C  70     148.799  33.757 125.293  1.00 62.26           O  
ATOM   4716  CB  ALA C  70     146.624  36.319 125.087  1.00 71.25           C  
ATOM   4717  N   ARG C  71     146.605  33.246 125.188  1.00 68.10           N  
ATOM   4718  CA  ARG C  71     146.843  31.908 124.671  1.00 67.87           C  
ATOM   4719  C   ARG C  71     145.698  31.494 123.759  1.00 74.37           C  
ATOM   4720  O   ARG C  71     144.526  31.705 124.084  1.00 78.58           O  
ATOM   4721  CB  ARG C  71     147.000  30.906 125.822  1.00 67.14           C  
ATOM   4722  CG  ARG C  71     147.089  29.448 125.407  1.00 67.55           C  
ATOM   4723  CD  ARG C  71     147.481  28.583 126.597  1.00 66.92           C  
ATOM   4724  NE  ARG C  71     147.491  27.159 126.279  1.00 67.59           N  
ATOM   4725  CZ  ARG C  71     148.055  26.230 127.043  1.00 63.68           C  
ATOM   4726  NH1 ARG C  71     148.660  26.576 128.171  1.00 63.11           N  
ATOM   4727  NH2 ARG C  71     148.018  24.955 126.681  1.00 61.91           N  
ATOM   4728  N   ASP C  72     146.050  30.897 122.623  1.00 76.42           N  
ATOM   4729  CA  ASP C  72     145.095  30.317 121.682  1.00 82.48           C  
ATOM   4730  C   ASP C  72     145.205  28.799 121.824  1.00 81.02           C  
ATOM   4731  O   ASP C  72     146.068  28.165 121.215  1.00 80.68           O  
ATOM   4732  CB  ASP C  72     145.382  30.780 120.253  1.00 85.57           C  
ATOM   4733  CG  ASP C  72     144.338  30.303 119.260  1.00 93.44           C  
ATOM   4734  OD1 ASP C  72     143.246  29.880 119.696  1.00 96.51           O  
ATOM   4735  OD2 ASP C  72     144.609  30.353 118.042  1.00 96.08           O  
ATOM   4736  N   ASN C  73     144.326  28.227 122.654  1.00 80.54           N  
ATOM   4737  CA  ASN C  73     144.387  26.797 122.946  1.00 77.49           C  
ATOM   4738  C   ASN C  73     144.286  25.958 121.677  1.00 78.37           C  
ATOM   4739  O   ASN C  73     144.939  24.914 121.561  1.00 74.27           O  
ATOM   4740  CB  ASN C  73     143.275  26.417 123.924  1.00 77.68           C  
ATOM   4741  CG  ASN C  73     143.569  26.858 125.345  1.00 73.73           C  
ATOM   4742  OD1 ASN C  73     144.640  27.390 125.633  1.00 70.21           O  
ATOM   4743  ND2 ASN C  73     142.613  26.641 126.241  1.00 74.65           N  
ATOM   4744  N   ALA C  74     143.470  26.397 120.716  1.00 83.38           N  
ATOM   4745  CA  ALA C  74     143.273  25.623 119.494  1.00 85.95           C  
ATOM   4746  C   ALA C  74     144.531  25.576 118.637  1.00 84.83           C  
ATOM   4747  O   ALA C  74     144.714  24.632 117.861  1.00 87.33           O  
ATOM   4748  CB  ALA C  74     142.106  26.198 118.692  1.00 90.36           C  
ATOM   4749  N   LYS C  75     145.405  26.573 118.761  1.00 81.54           N  
ATOM   4750  CA  LYS C  75     146.635  26.630 117.986  1.00 81.63           C  
ATOM   4751  C   LYS C  75     147.877  26.349 118.819  1.00 78.27           C  
ATOM   4752  O   LYS C  75     148.985  26.358 118.271  1.00 77.20           O  
ATOM   4753  CB  LYS C  75     146.769  27.998 117.307  1.00 84.58           C  
ATOM   4754  N   ASN C  76     147.718  26.083 120.116  1.00 76.28           N  
ATOM   4755  CA  ASN C  76     148.836  25.832 121.025  1.00 70.08           C  
ATOM   4756  C   ASN C  76     149.886  26.936 120.913  1.00 67.29           C  
ATOM   4757  O   ASN C  76     151.084  26.683 120.773  1.00 62.74           O  
ATOM   4758  CB  ASN C  76     149.452  24.457 120.763  1.00 66.45           C  
ATOM   4759  CG  ASN C  76     148.575  23.324 121.259  1.00 66.23           C  
ATOM   4760  OD1 ASN C  76     147.838  23.475 122.233  1.00 65.45           O  
ATOM   4761  ND2 ASN C  76     148.647  22.183 120.585  1.00 68.62           N  
ATOM   4762  N   THR C  77     149.420  28.180 120.983  1.00 68.31           N  
ATOM   4763  CA  THR C  77     150.275  29.346 120.823  1.00 66.01           C  
ATOM   4764  C   THR C  77     150.053  30.295 121.989  1.00 64.22           C  
ATOM   4765  O   THR C  77     148.909  30.574 122.358  1.00 70.47           O  
ATOM   4766  CB  THR C  77     149.997  30.062 119.500  1.00 66.21           C  
ATOM   4767  OG1 THR C  77     150.144  29.135 118.417  1.00 68.36           O  
ATOM   4768  CG2 THR C  77     150.970  31.213 119.304  1.00 63.44           C  
ATOM   4769  N   VAL C  78     151.144  30.781 122.569  1.00 55.87           N  
ATOM   4770  CA  VAL C  78     151.104  31.720 123.683  1.00 55.96           C  
ATOM   4771  C   VAL C  78     151.575  33.085 123.195  1.00 54.14           C  
ATOM   4772  O   VAL C  78     152.494  33.183 122.371  1.00 52.03           O  
ATOM   4773  CB  VAL C  78     151.957  31.219 124.868  1.00 52.29           C  
ATOM   4774  CG1 VAL C  78     153.412  31.023 124.449  1.00 50.65           C  
ATOM   4775  CG2 VAL C  78     151.859  32.178 126.038  1.00 54.52           C  
ATOM   4776  N   TYR C  79     150.925  34.137 123.687  1.00 56.52           N  
ATOM   4777  CA  TYR C  79     151.212  35.503 123.282  1.00 61.00           C  
ATOM   4778  C   TYR C  79     151.534  36.355 124.502  1.00 62.15           C  
ATOM   4779  O   TYR C  79     150.954  36.175 125.576  1.00 66.31           O  
ATOM   4780  CB  TYR C  79     150.027  36.103 122.519  1.00 56.88           C  
ATOM   4781  CG  TYR C  79     149.668  35.348 121.257  1.00 61.30           C  
ATOM   4782  CD1 TYR C  79     148.698  34.351 121.264  1.00 60.71           C  
ATOM   4783  CD2 TYR C  79     150.299  35.636 120.057  1.00 66.74           C  
ATOM   4784  CE1 TYR C  79     148.369  33.666 120.107  1.00 65.79           C  
ATOM   4785  CE2 TYR C  79     149.978  34.959 118.897  1.00 70.36           C  
ATOM   4786  CZ  TYR C  79     149.014  33.976 118.925  1.00 70.92           C  
ATOM   4787  OH  TYR C  79     148.697  33.300 117.768  1.00 74.81           O  
ATOM   4788  N   LEU C  80     152.468  37.289 124.324  1.00 58.76           N  
ATOM   4789  CA  LEU C  80     152.874  38.213 125.379  1.00 57.08           C  
ATOM   4790  C   LEU C  80     152.919  39.635 124.844  1.00 58.00           C  
ATOM   4791  O   LEU C  80     153.688  39.928 123.922  1.00 58.52           O  
ATOM   4792  CB  LEU C  80     154.240  37.830 125.950  1.00 52.73           C  
ATOM   4793  CG  LEU C  80     154.680  38.673 127.146  1.00 53.27           C  
ATOM   4794  CD1 LEU C  80     153.861  38.318 128.377  1.00 54.44           C  
ATOM   4795  CD2 LEU C  80     156.168  38.504 127.412  1.00 49.39           C  
ATOM   4796  N   GLN C  81     152.091  40.511 125.409  1.00 59.71           N  
ATOM   4797  CA  GLN C  81     152.111  41.936 125.099  1.00 64.63           C  
ATOM   4798  C   GLN C  81     152.762  42.680 126.256  1.00 65.20           C  
ATOM   4799  O   GLN C  81     152.248  42.656 127.379  1.00 67.67           O  
ATOM   4800  CB  GLN C  81     150.709  42.484 124.842  1.00 69.05           C  
ATOM   4801  CG  GLN C  81     150.702  43.998 124.658  1.00 73.24           C  
ATOM   4802  CD  GLN C  81     149.482  44.508 123.918  1.00 81.48           C  
ATOM   4803  OE1 GLN C  81     149.474  44.579 122.690  1.00 82.83           O  
ATOM   4804  NE2 GLN C  81     148.448  44.880 124.665  1.00 86.82           N  
ATOM   4805  N   MET C  82     153.885  43.335 125.985  1.00 65.38           N  
ATOM   4806  CA  MET C  82     154.621  44.086 126.994  1.00 68.22           C  
ATOM   4807  C   MET C  82     154.411  45.574 126.752  1.00 74.91           C  
ATOM   4808  O   MET C  82     154.733  46.081 125.673  1.00 74.71           O  
ATOM   4809  CB  MET C  82     156.109  43.739 126.961  1.00 65.25           C  
ATOM   4810  CG  MET C  82     156.394  42.247 126.930  1.00 65.10           C  
ATOM   4811  SD  MET C  82     158.146  41.875 126.731  1.00 64.87           S  
ATOM   4812  CE  MET C  82     158.267  41.794 124.947  1.00 62.82           C  
ATOM   4813  N   ASN C  83     153.867  46.266 127.749  1.00 79.86           N  
ATOM   4814  CA  ASN C  83     153.635  47.699 127.672  1.00 83.83           C  
ATOM   4815  C   ASN C  83     154.422  48.411 128.765  1.00 82.88           C  
ATOM   4816  O   ASN C  83     154.833  47.802 129.756  1.00 83.76           O  
ATOM   4817  CB  ASN C  83     152.142  48.021 127.807  1.00 91.27           C  
ATOM   4818  CG  ASN C  83     151.322  47.481 126.654  1.00 93.41           C  
ATOM   4819  OD1 ASN C  83     151.766  47.475 125.505  1.00 92.45           O  
ATOM   4820  ND2 ASN C  83     150.117  47.015 126.957  1.00 96.48           N  
ATOM   4821  N   SER C  84     154.605  49.721 128.580  1.00 83.67           N  
ATOM   4822  CA  SER C  84     155.320  50.574 129.534  1.00 82.59           C  
ATOM   4823  C   SER C  84     156.679  49.975 129.891  1.00 79.47           C  
ATOM   4824  O   SER C  84     157.037  49.812 131.060  1.00 79.71           O  
ATOM   4825  CB  SER C  84     154.479  50.816 130.788  1.00 83.43           C  
ATOM   4826  N   LEU C  85     157.443  49.653 128.854  1.00 75.64           N  
ATOM   4827  CA  LEU C  85     158.726  48.996 129.033  1.00 71.12           C  
ATOM   4828  C   LEU C  85     159.767  49.952 129.604  1.00 73.97           C  
ATOM   4829  O   LEU C  85     159.748  51.160 129.349  1.00 76.17           O  
ATOM   4830  CB  LEU C  85     159.211  48.423 127.703  1.00 67.07           C  
ATOM   4831  CG  LEU C  85     158.523  47.120 127.278  1.00 65.69           C  
ATOM   4832  CD1 LEU C  85     158.561  46.953 125.769  1.00 64.04           C  
ATOM   4833  CD2 LEU C  85     159.114  45.892 127.967  1.00 63.91           C  
ATOM   4834  N   ASN C  86     160.678  49.389 130.400  1.00 76.56           N  
ATOM   4835  CA  ASN C  86     161.793  50.139 130.956  1.00 82.98           C  
ATOM   4836  C   ASN C  86     163.074  49.510 130.433  1.00 78.92           C  
ATOM   4837  O   ASN C  86     163.043  48.396 129.894  1.00 76.31           O  
ATOM   4838  CB  ASN C  86     161.774  50.096 132.488  1.00 89.34           C  
ATOM   4839  CG  ASN C  86     160.389  50.252 133.054  1.00 96.71           C  
ATOM   4840  OD1 ASN C  86     159.970  49.467 133.906  1.00104.99           O  
ATOM   4841  ND2 ASN C  86     159.667  51.264 132.594  1.00 98.49           N  
ATOM   4842  N   PRO C  87     164.225  50.160 130.623  1.00 78.70           N  
ATOM   4843  CA  PRO C  87     165.490  49.555 130.185  1.00 75.99           C  
ATOM   4844  C   PRO C  87     165.886  48.342 131.000  1.00 73.79           C  
ATOM   4845  O   PRO C  87     166.748  47.574 130.555  1.00 70.55           O  
ATOM   4846  CB  PRO C  87     166.501  50.699 130.358  1.00 79.67           C  
ATOM   4847  CG  PRO C  87     165.659  51.945 130.317  1.00 82.04           C  
ATOM   4848  CD  PRO C  87     164.405  51.566 131.022  1.00 81.70           C  
ATOM   4849  N   GLU C  88     165.274  48.137 132.165  1.00 74.31           N  
ATOM   4850  CA  GLU C  88     165.554  46.963 132.976  1.00 71.74           C  
ATOM   4851  C   GLU C  88     164.833  45.725 132.465  1.00 66.10           C  
ATOM   4852  O   GLU C  88     165.119  44.619 132.936  1.00 61.78           O  
ATOM   4853  CB  GLU C  88     165.173  47.221 134.435  1.00 76.34           C  
ATOM   4854  CG  GLU C  88     166.082  48.214 135.147  1.00 82.40           C  
ATOM   4855  CD  GLU C  88     165.636  49.655 134.966  1.00 88.36           C  
ATOM   4856  OE1 GLU C  88     164.450  49.879 134.645  1.00 89.79           O  
ATOM   4857  OE2 GLU C  88     166.471  50.567 135.146  1.00 91.53           O  
ATOM   4858  N   ASP C  89     163.909  45.889 131.522  1.00 65.18           N  
ATOM   4859  CA  ASP C  89     163.237  44.769 130.884  1.00 61.98           C  
ATOM   4860  C   ASP C  89     164.084  44.140 129.789  1.00 59.23           C  
ATOM   4861  O   ASP C  89     163.662  43.141 129.197  1.00 62.18           O  
ATOM   4862  CB  ASP C  89     161.899  45.224 130.302  1.00 62.75           C  
ATOM   4863  CG  ASP C  89     160.895  45.599 131.371  1.00 67.30           C  
ATOM   4864  OD1 ASP C  89     160.885  44.948 132.435  1.00 68.93           O  
ATOM   4865  OD2 ASP C  89     160.115  46.549 131.144  1.00 70.20           O  
ATOM   4866  N   THR C  90     165.259  44.701 129.511  1.00 56.03           N  
ATOM   4867  CA  THR C  90     166.135  44.178 128.470  1.00 54.24           C  
ATOM   4868  C   THR C  90     166.685  42.818 128.884  1.00 53.65           C  
ATOM   4869  O   THR C  90     167.409  42.711 129.880  1.00 59.55           O  
ATOM   4870  CB  THR C  90     167.277  45.155 128.201  1.00 56.05           C  
ATOM   4871  OG1 THR C  90     166.775  46.303 127.504  1.00 57.25           O  
ATOM   4872  CG2 THR C  90     168.360  44.492 127.361  1.00 56.20           C  
ATOM   4873  N   ALA C  91     166.339  41.784 128.124  1.00 48.41           N  
ATOM   4874  CA  ALA C  91     166.785  40.420 128.391  1.00 47.80           C  
ATOM   4875  C   ALA C  91     166.472  39.573 127.163  1.00 49.95           C  
ATOM   4876  O   ALA C  91     165.901  40.056 126.181  1.00 52.16           O  
ATOM   4877  CB  ALA C  91     166.119  39.845 129.643  1.00 46.10           C  
ATOM   4878  N   VAL C  92     166.841  38.297 127.233  1.00 47.09           N  
ATOM   4879  CA  VAL C  92     166.457  37.312 126.229  1.00 45.22           C  
ATOM   4880  C   VAL C  92     165.223  36.598 126.756  1.00 45.90           C  
ATOM   4881  O   VAL C  92     165.253  36.019 127.848  1.00 47.53           O  
ATOM   4882  CB  VAL C  92     167.591  36.314 125.944  1.00 46.60           C  
ATOM   4883  CG1 VAL C  92     167.125  35.250 124.956  1.00 50.54           C  
ATOM   4884  CG2 VAL C  92     168.825  37.030 125.425  1.00 44.24           C  
ATOM   4885  N   TYR C  93     164.142  36.627 125.987  1.00 45.63           N  
ATOM   4886  CA  TYR C  93     162.885  36.038 126.417  1.00 44.03           C  
ATOM   4887  C   TYR C  93     162.725  34.656 125.800  1.00 44.80           C  
ATOM   4888  O   TYR C  93     162.985  34.458 124.609  1.00 45.21           O  
ATOM   4889  CB  TYR C  93     161.707  36.939 126.038  1.00 44.48           C  
ATOM   4890  CG  TYR C  93     161.592  38.178 126.904  1.00 45.66           C  
ATOM   4891  CD1 TYR C  93     162.593  39.143 126.907  1.00 45.82           C  
ATOM   4892  CD2 TYR C  93     160.486  38.383 127.720  1.00 48.83           C  
ATOM   4893  CE1 TYR C  93     162.498  40.274 127.696  1.00 47.43           C  
ATOM   4894  CE2 TYR C  93     160.381  39.514 128.513  1.00 51.91           C  
ATOM   4895  CZ  TYR C  93     161.391  40.456 128.496  1.00 51.25           C  
ATOM   4896  OH  TYR C  93     161.295  41.584 129.280  1.00 51.08           O  
ATOM   4897  N   TYR C  94     162.275  33.706 126.616  1.00 43.13           N  
ATOM   4898  CA  TYR C  94     162.121  32.317 126.207  1.00 44.52           C  
ATOM   4899  C   TYR C  94     160.689  31.889 126.476  1.00 47.00           C  
ATOM   4900  O   TYR C  94     160.167  32.126 127.570  1.00 45.24           O  
ATOM   4901  CB  TYR C  94     163.073  31.392 126.977  1.00 45.51           C  
ATOM   4902  CG  TYR C  94     164.548  31.663 126.783  1.00 46.26           C  
ATOM   4903  CD1 TYR C  94     165.279  30.992 125.812  1.00 46.81           C  
ATOM   4904  CD2 TYR C  94     165.216  32.569 127.597  1.00 44.87           C  
ATOM   4905  CE1 TYR C  94     166.630  31.232 125.643  1.00 49.12           C  
ATOM   4906  CE2 TYR C  94     166.564  32.813 127.438  1.00 44.95           C  
ATOM   4907  CZ  TYR C  94     167.267  32.142 126.460  1.00 48.50           C  
ATOM   4908  OH  TYR C  94     168.612  32.386 126.297  1.00 50.89           O  
ATOM   4909  N   CYS C  95     160.059  31.257 125.491  1.00 46.22           N  
ATOM   4910  CA  CYS C  95     158.765  30.641 125.728  1.00 46.72           C  
ATOM   4911  C   CYS C  95     158.986  29.252 126.315  1.00 44.89           C  
ATOM   4912  O   CYS C  95     160.001  28.600 126.056  1.00 43.05           O  
ATOM   4913  CB  CYS C  95     157.925  30.563 124.447  1.00 53.13           C  
ATOM   4914  SG  CYS C  95     158.407  29.313 123.237  1.00 62.09           S  
ATOM   4915  N   ASN C  96     158.018  28.799 127.105  1.00 44.36           N  
ATOM   4916  CA  ASN C  96     158.135  27.545 127.832  1.00 48.07           C  
ATOM   4917  C   ASN C  96     156.801  26.820 127.787  1.00 47.37           C  
ATOM   4918  O   ASN C  96     155.739  27.446 127.799  1.00 50.13           O  
ATOM   4919  CB  ASN C  96     158.576  27.779 129.287  1.00 55.28           C  
ATOM   4920  CG  ASN C  96     158.137  26.668 130.217  1.00 64.89           C  
ATOM   4921  OD1 ASN C  96     158.800  25.637 130.325  1.00 71.52           O  
ATOM   4922  ND2 ASN C  96     157.020  26.878 130.906  1.00 67.50           N  
ATOM   4923  N   ALA C  97     156.863  25.493 127.705  1.00 42.29           N  
ATOM   4924  CA  ALA C  97     155.649  24.693 127.678  1.00 40.40           C  
ATOM   4925  C   ALA C  97     155.911  23.342 128.324  1.00 38.68           C  
ATOM   4926  O   ALA C  97     156.981  22.757 128.142  1.00 39.15           O  
ATOM   4927  CB  ALA C  97     155.143  24.506 126.244  1.00 42.51           C  
ATOM   4928  N   TYR C  98     154.923  22.853 129.068  1.00 39.23           N  
ATOM   4929  CA  TYR C  98     154.975  21.534 129.688  1.00 40.44           C  
ATOM   4930  C   TYR C  98     154.154  20.585 128.825  1.00 42.28           C  
ATOM   4931  O   TYR C  98     152.923  20.683 128.776  1.00 42.15           O  
ATOM   4932  CB  TYR C  98     154.454  21.582 131.122  1.00 43.76           C  
ATOM   4933  CG  TYR C  98     155.457  22.147 132.101  1.00 46.51           C  
ATOM   4934  CD1 TYR C  98     156.331  21.314 132.786  1.00 46.93           C  
ATOM   4935  CD2 TYR C  98     155.538  23.514 132.330  1.00 49.22           C  
ATOM   4936  CE1 TYR C  98     157.254  21.825 133.676  1.00 47.91           C  
ATOM   4937  CE2 TYR C  98     156.458  24.036 133.220  1.00 50.74           C  
ATOM   4938  CZ  TYR C  98     157.313  23.186 133.891  1.00 50.71           C  
ATOM   4939  OH  TYR C  98     158.231  23.697 134.779  1.00 53.01           O  
ATOM   4940  N   ILE C  99     154.835  19.663 128.151  1.00 43.20           N  
ATOM   4941  CA  ILE C  99     154.221  18.813 127.141  1.00 44.83           C  
ATOM   4942  C   ILE C  99     154.341  17.353 127.553  1.00 48.58           C  
ATOM   4943  O   ILE C  99     155.398  16.907 128.014  1.00 47.13           O  
ATOM   4944  CB  ILE C  99     154.864  19.058 125.761  1.00 45.07           C  
ATOM   4945  CG1 ILE C  99     154.493  20.455 125.259  1.00 45.98           C  
ATOM   4946  CG2 ILE C  99     154.456  17.988 124.771  1.00 45.51           C  
ATOM   4947  CD1 ILE C  99     155.385  20.979 124.174  1.00 41.73           C  
ATOM   4948  N   GLN C 100     153.248  16.614 127.379  1.00 43.50           N  
ATOM   4949  CA  GLN C 100     153.200  15.174 127.605  1.00 41.98           C  
ATOM   4950  C   GLN C 100     153.420  14.471 126.269  1.00 43.21           C  
ATOM   4951  O   GLN C 100     152.596  14.590 125.356  1.00 44.97           O  
ATOM   4952  CB  GLN C 100     151.860  14.786 128.224  1.00 48.76           C  
ATOM   4953  CG  GLN C 100     151.814  13.400 128.817  1.00 53.02           C  
ATOM   4954  CD  GLN C 100     150.521  13.134 129.564  1.00 57.14           C  
ATOM   4955  OE1 GLN C 100     149.572  13.915 129.484  1.00 59.00           O  
ATOM   4956  NE2 GLN C 100     150.476  12.026 130.295  1.00 56.32           N  
ATOM   4957  N   LEU C 101     154.531  13.742 126.151  1.00 43.01           N  
ATOM   4958  CA  LEU C 101     154.845  13.088 124.884  1.00 46.42           C  
ATOM   4959  C   LEU C 101     153.861  11.964 124.569  1.00 51.00           C  
ATOM   4960  O   LEU C 101     153.437  11.810 123.417  1.00 56.41           O  
ATOM   4961  CB  LEU C 101     156.281  12.564 124.903  1.00 45.81           C  
ATOM   4962  CG  LEU C 101     157.383  13.603 124.660  1.00 45.66           C  
ATOM   4963  CD1 LEU C 101     158.727  12.935 124.405  1.00 44.27           C  
ATOM   4964  CD2 LEU C 101     157.020  14.527 123.503  1.00 46.74           C  
ATOM   4965  N   ASP C 102     153.498  11.159 125.568  1.00 50.34           N  
ATOM   4966  CA  ASP C 102     152.552  10.072 125.373  1.00 50.22           C  
ATOM   4967  C   ASP C 102     151.650   9.957 126.594  1.00 47.41           C  
ATOM   4968  O   ASP C 102     151.929  10.508 127.661  1.00 47.05           O  
ATOM   4969  CB  ASP C 102     153.274   8.737 125.135  1.00 58.23           C  
ATOM   4970  CG  ASP C 102     153.457   8.411 123.662  1.00 75.08           C  
ATOM   4971  OD1 ASP C 102     154.615   8.412 123.197  1.00 81.34           O  
ATOM   4972  OD2 ASP C 102     152.453   8.128 122.974  1.00 82.81           O  
ATOM   4973  N   SER C 103     150.564   9.203 126.423  1.00 44.19           N  
ATOM   4974  CA  SER C 103     149.647   8.940 127.519  1.00 42.48           C  
ATOM   4975  C   SER C 103     150.360   8.298 128.702  1.00 43.04           C  
ATOM   4976  O   SER C 103     149.980   8.550 129.848  1.00 40.86           O  
ATOM   4977  CB  SER C 103     148.495   8.067 127.039  1.00 44.61           C  
ATOM   4978  OG  SER C 103     148.978   6.967 126.297  1.00 46.28           O  
ATOM   4979  N   THR C 104     151.389   7.492 128.451  1.00 43.68           N  
ATOM   4980  CA  THR C 104     152.056   6.734 129.495  1.00 41.37           C  
ATOM   4981  C   THR C 104     153.119   7.534 130.237  1.00 39.81           C  
ATOM   4982  O   THR C 104     153.550   7.107 131.314  1.00 40.14           O  
ATOM   4983  CB  THR C 104     152.704   5.488 128.888  1.00 43.39           C  
ATOM   4984  OG1 THR C 104     153.395   5.835 127.690  1.00 44.76           O  
ATOM   4985  CG2 THR C 104     151.626   4.487 128.521  1.00 40.17           C  
ATOM   4986  N   ILE C 105     153.530   8.686 129.711  1.00 39.43           N  
ATOM   4987  CA  ILE C 105     154.675   9.431 130.221  1.00 40.18           C  
ATOM   4988  C   ILE C 105     154.200  10.715 130.896  1.00 41.97           C  
ATOM   4989  O   ILE C 105     153.143  11.262 130.561  1.00 44.75           O  
ATOM   4990  CB  ILE C 105     155.653   9.717 129.062  1.00 43.14           C  
ATOM   4991  CG1 ILE C 105     155.976   8.409 128.339  1.00 45.54           C  
ATOM   4992  CG2 ILE C 105     156.934  10.371 129.557  1.00 44.62           C  
ATOM   4993  CD1 ILE C 105     156.830   8.573 127.107  1.00 48.78           C  
ATOM   4994  N   TRP C 106     154.974  11.184 131.875  1.00 40.12           N  
ATOM   4995  CA  TRP C 106     154.667  12.432 132.560  1.00 41.37           C  
ATOM   4996  C   TRP C 106     155.221  13.626 131.775  1.00 46.44           C  
ATOM   4997  O   TRP C 106     156.021  13.481 130.849  1.00 50.47           O  
ATOM   4998  CB  TRP C 106     155.209  12.413 133.994  1.00 40.85           C  
ATOM   4999  CG  TRP C 106     154.644  13.511 134.850  1.00 41.94           C  
ATOM   5000  CD1 TRP C 106     155.324  14.563 135.390  1.00 44.77           C  
ATOM   5001  CD2 TRP C 106     153.274  13.678 135.240  1.00 42.19           C  
ATOM   5002  NE1 TRP C 106     154.466  15.369 136.100  1.00 46.15           N  
ATOM   5003  CE2 TRP C 106     153.202  14.846 136.024  1.00 43.48           C  
ATOM   5004  CE3 TRP C 106     152.104  12.947 135.008  1.00 41.90           C  
ATOM   5005  CZ2 TRP C 106     152.006  15.302 136.576  1.00 41.14           C  
ATOM   5006  CZ3 TRP C 106     150.920  13.401 135.557  1.00 43.55           C  
ATOM   5007  CH2 TRP C 106     150.879  14.567 136.332  1.00 43.71           C  
ATOM   5008  N   PHE C 107     154.767  14.820 132.152  1.00 46.40           N  
ATOM   5009  CA  PHE C 107     155.135  16.055 131.467  1.00 43.41           C  
ATOM   5010  C   PHE C 107     156.631  16.352 131.559  1.00 42.70           C  
ATOM   5011  O   PHE C 107     157.354  15.841 132.419  1.00 42.31           O  
ATOM   5012  CB  PHE C 107     154.352  17.238 132.036  1.00 40.04           C  
ATOM   5013  CG  PHE C 107     152.864  17.069 131.965  1.00 40.20           C  
ATOM   5014  CD1 PHE C 107     152.183  16.349 132.934  1.00 43.56           C  
ATOM   5015  CD2 PHE C 107     152.145  17.638 130.930  1.00 42.27           C  
ATOM   5016  CE1 PHE C 107     150.811  16.198 132.866  1.00 44.41           C  
ATOM   5017  CE2 PHE C 107     150.776  17.491 130.856  1.00 44.07           C  
ATOM   5018  CZ  PHE C 107     150.107  16.771 131.826  1.00 42.95           C  
ATOM   5019  N   ARG C 108     157.083  17.203 130.637  1.00 41.02           N  
ATOM   5020  CA  ARG C 108     158.445  17.711 130.586  1.00 39.21           C  
ATOM   5021  C   ARG C 108     158.402  19.163 130.132  1.00 44.23           C  
ATOM   5022  O   ARG C 108     157.571  19.541 129.300  1.00 46.02           O  
ATOM   5023  CB  ARG C 108     159.324  16.886 129.634  1.00 36.55           C  
ATOM   5024  CG  ARG C 108     160.774  17.345 129.555  1.00 37.02           C  
ATOM   5025  CD  ARG C 108     161.626  16.377 128.743  1.00 38.57           C  
ATOM   5026  NE  ARG C 108     162.962  16.908 128.477  1.00 41.03           N  
ATOM   5027  CZ  ARG C 108     163.939  16.982 129.378  1.00 41.17           C  
ATOM   5028  NH1 ARG C 108     163.742  16.553 130.617  1.00 42.66           N  
ATOM   5029  NH2 ARG C 108     165.119  17.483 129.038  1.00 40.58           N  
ATOM   5030  N   ALA C 109     159.307  19.973 130.675  1.00 42.61           N  
ATOM   5031  CA  ALA C 109     159.398  21.377 130.303  1.00 42.53           C  
ATOM   5032  C   ALA C 109     160.276  21.521 129.068  1.00 45.57           C  
ATOM   5033  O   ALA C 109     161.388  20.984 129.023  1.00 48.22           O  
ATOM   5034  CB  ALA C 109     159.960  22.209 131.455  1.00 42.18           C  
ATOM   5035  N   TYR C 110     159.777  22.247 128.072  1.00 42.70           N  
ATOM   5036  CA  TYR C 110     160.501  22.485 126.834  1.00 44.48           C  
ATOM   5037  C   TYR C 110     160.688  23.982 126.633  1.00 46.46           C  
ATOM   5038  O   TYR C 110     159.878  24.792 127.095  1.00 48.13           O  
ATOM   5039  CB  TYR C 110     159.764  21.871 125.641  1.00 44.99           C  
ATOM   5040  CG  TYR C 110     159.700  20.366 125.720  1.00 42.48           C  
ATOM   5041  CD1 TYR C 110     160.755  19.582 125.273  1.00 38.60           C  
ATOM   5042  CD2 TYR C 110     158.591  19.728 126.258  1.00 42.96           C  
ATOM   5043  CE1 TYR C 110     160.702  18.204 125.353  1.00 41.25           C  
ATOM   5044  CE2 TYR C 110     158.528  18.351 126.342  1.00 40.35           C  
ATOM   5045  CZ  TYR C 110     159.586  17.594 125.888  1.00 41.20           C  
ATOM   5046  OH  TYR C 110     159.527  16.223 125.970  1.00 44.09           O  
ATOM   5047  N   TRP C 111     161.761  24.348 125.933  1.00 46.63           N  
ATOM   5048  CA  TRP C 111     162.117  25.747 125.760  1.00 45.41           C  
ATOM   5049  C   TRP C 111     162.324  26.103 124.296  1.00 44.52           C  
ATOM   5050  O   TRP C 111     162.688  25.260 123.473  1.00 45.25           O  
ATOM   5051  CB  TRP C 111     163.386  26.079 126.552  1.00 46.16           C  
ATOM   5052  CG  TRP C 111     163.223  25.842 128.011  1.00 51.43           C  
ATOM   5053  CD1 TRP C 111     163.410  24.669 128.680  1.00 54.09           C  
ATOM   5054  CD2 TRP C 111     162.820  26.804 128.988  1.00 52.20           C  
ATOM   5055  NE1 TRP C 111     163.154  24.843 130.019  1.00 57.67           N  
ATOM   5056  CE2 TRP C 111     162.790  26.147 130.233  1.00 56.17           C  
ATOM   5057  CE3 TRP C 111     162.486  28.160 128.931  1.00 51.88           C  
ATOM   5058  CZ2 TRP C 111     162.439  26.799 131.411  1.00 55.84           C  
ATOM   5059  CZ3 TRP C 111     162.138  28.805 130.099  1.00 54.99           C  
ATOM   5060  CH2 TRP C 111     162.117  28.126 131.323  1.00 56.41           C  
ATOM   5061  N   GLY C 112     162.075  27.381 123.991  1.00 45.53           N  
ATOM   5062  CA  GLY C 112     162.363  27.929 122.685  1.00 48.60           C  
ATOM   5063  C   GLY C 112     163.783  28.454 122.598  1.00 51.13           C  
ATOM   5064  O   GLY C 112     164.523  28.474 123.580  1.00 54.09           O  
ATOM   5065  N   GLN C 113     164.159  28.886 121.393  1.00 49.11           N  
ATOM   5066  CA  GLN C 113     165.528  29.331 121.166  1.00 51.28           C  
ATOM   5067  C   GLN C 113     165.838  30.655 121.854  1.00 50.93           C  
ATOM   5068  O   GLN C 113     167.010  30.930 122.129  1.00 54.32           O  
ATOM   5069  CB  GLN C 113     165.800  29.452 119.666  1.00 52.83           C  
ATOM   5070  N   GLY C 114     164.830  31.474 122.145  1.00 49.35           N  
ATOM   5071  CA  GLY C 114     165.089  32.743 122.796  1.00 50.01           C  
ATOM   5072  C   GLY C 114     165.026  33.951 121.883  1.00 50.19           C  
ATOM   5073  O   GLY C 114     165.614  33.955 120.797  1.00 50.94           O  
ATOM   5074  N   THR C 115     164.298  34.980 122.309  1.00 48.53           N  
ATOM   5075  CA  THR C 115     164.134  36.208 121.544  1.00 49.98           C  
ATOM   5076  C   THR C 115     164.687  37.375 122.349  1.00 48.65           C  
ATOM   5077  O   THR C 115     164.335  37.550 123.521  1.00 50.07           O  
ATOM   5078  CB  THR C 115     162.665  36.460 121.196  1.00 52.65           C  
ATOM   5079  OG1 THR C 115     162.098  35.275 120.626  1.00 61.19           O  
ATOM   5080  CG2 THR C 115     162.556  37.597 120.200  1.00 51.96           C  
ATOM   5081  N   GLN C 116     165.547  38.170 121.720  1.00 44.03           N  
ATOM   5082  CA  GLN C 116     166.152  39.307 122.397  1.00 47.31           C  
ATOM   5083  C   GLN C 116     165.191  40.486 122.414  1.00 50.73           C  
ATOM   5084  O   GLN C 116     164.580  40.823 121.394  1.00 48.73           O  
ATOM   5085  CB  GLN C 116     167.461  39.709 121.718  1.00 45.30           C  
ATOM   5086  CG  GLN C 116     168.105  40.953 122.319  1.00 46.33           C  
ATOM   5087  CD  GLN C 116     168.747  40.689 123.666  1.00 52.56           C  
ATOM   5088  OE1 GLN C 116     169.459  39.702 123.843  1.00 53.12           O  
ATOM   5089  NE2 GLN C 116     168.496  41.571 124.627  1.00 54.83           N  
ATOM   5090  N   VAL C 117     165.060  41.110 123.580  1.00 54.10           N  
ATOM   5091  CA  VAL C 117     164.274  42.324 123.757  1.00 55.52           C  
ATOM   5092  C   VAL C 117     165.204  43.384 124.326  1.00 58.09           C  
ATOM   5093  O   VAL C 117     165.792  43.190 125.398  1.00 59.31           O  
ATOM   5094  CB  VAL C 117     163.068  42.095 124.682  1.00 53.52           C  
ATOM   5095  CG1 VAL C 117     162.452  43.425 125.091  1.00 52.25           C  
ATOM   5096  CG2 VAL C 117     162.038  41.205 124.003  1.00 51.66           C  
ATOM   5097  N   THR C 118     165.343  44.499 123.611  1.00 56.35           N  
ATOM   5098  CA  THR C 118     166.237  45.582 124.001  1.00 55.54           C  
ATOM   5099  C   THR C 118     165.426  46.862 124.118  1.00 57.65           C  
ATOM   5100  O   THR C 118     164.812  47.300 123.139  1.00 56.37           O  
ATOM   5101  CB  THR C 118     167.361  45.765 122.978  1.00 56.40           C  
ATOM   5102  OG1 THR C 118     167.965  44.498 122.689  1.00 63.26           O  
ATOM   5103  CG2 THR C 118     168.422  46.720 123.511  1.00 52.47           C  
ATOM   5104  N   VAL C 119     165.420  47.459 125.307  1.00 59.29           N  
ATOM   5105  CA  VAL C 119     164.721  48.716 125.549  1.00 63.50           C  
ATOM   5106  C   VAL C 119     165.764  49.800 125.785  1.00 66.51           C  
ATOM   5107  O   VAL C 119     166.537  49.727 126.749  1.00 67.84           O  
ATOM   5108  CB  VAL C 119     163.760  48.608 126.743  1.00 64.81           C  
ATOM   5109  CG1 VAL C 119     163.011  49.912 126.944  1.00 67.19           C  
ATOM   5110  CG2 VAL C 119     162.786  47.460 126.541  1.00 62.59           C  
ATOM   5111  N   SER C 120     165.783  50.807 124.917  1.00 69.74           N  
ATOM   5112  CA  SER C 120     166.741  51.894 125.029  1.00 74.75           C  
ATOM   5113  C   SER C 120     166.217  52.956 125.994  1.00 80.01           C  
ATOM   5114  O   SER C 120     165.064  52.923 126.429  1.00 80.97           O  
ATOM   5115  CB  SER C 120     167.034  52.500 123.656  1.00 75.21           C  
ATOM   5116  OG  SER C 120     167.864  53.643 123.772  1.00 80.08           O  
ATOM   5117  N   SER C 121     167.080  53.910 126.329  1.00 86.01           N  
ATOM   5118  CA  SER C 121     166.690  54.998 127.222  1.00 89.18           C  
ATOM   5119  C   SER C 121     167.121  56.347 126.654  1.00 89.73           C  
ATOM   5120  O   SER C 121     166.934  56.620 125.468  1.00 88.69           O  
ATOM   5121  CB  SER C 121     167.279  54.795 128.620  1.00 95.12           C  
ATOM   5122  OG  SER C 121     168.654  54.463 128.560  1.00 98.49           O  
