# Supplementary material for: A non-redundant data set of nanobody-antigen crystal structures
Source: Data Brief. 2019 Mar 6;24:103754. doi: 10.1016/j.dib.2019.103754 (PMC6441729; doi:10.1016/j.dib.2019.103754)
Supplement: Multimedia component 6 [file mmc6.zip › extended_dataset/Nb_2/6h7n_2.pdb]

ATOM   6195  N   GLN C   1     -63.206 -43.801  16.770  1.00 85.71           N  
ATOM   6196  CA  GLN C   1     -63.218 -42.322  16.898  1.00 87.67           C  
ATOM   6197  C   GLN C   1     -63.466 -41.924  18.356  1.00 84.00           C  
ATOM   6198  O   GLN C   1     -64.211 -42.594  19.077  1.00 87.70           O  
ATOM   6199  CB  GLN C   1     -64.300 -41.725  15.979  1.00 93.51           C  
ATOM   6200  CG  GLN C   1     -64.365 -40.197  15.919  1.00 98.20           C  
ATOM   6201  CD  GLN C   1     -63.164 -39.562  15.235  1.00100.15           C  
ATOM   6202  OE1 GLN C   1     -62.806 -39.942  14.120  1.00100.39           O  
ATOM   6203  NE2 GLN C   1     -62.550 -38.573  15.889  1.00 98.80           N  
ATOM   6204  N   VAL C   2     -62.832 -40.834  18.783  1.00 77.99           N  
ATOM   6205  CA  VAL C   2     -63.058 -40.275  20.124  1.00 72.23           C  
ATOM   6206  C   VAL C   2     -64.301 -39.394  20.092  1.00 65.95           C  
ATOM   6207  O   VAL C   2     -64.466 -38.592  19.168  1.00 65.22           O  
ATOM   6208  CB  VAL C   2     -61.842 -39.445  20.599  1.00 73.66           C  
ATOM   6209  CG1 VAL C   2     -62.153 -38.660  21.872  1.00 74.11           C  
ATOM   6210  CG2 VAL C   2     -60.634 -40.353  20.802  1.00 74.52           C  
ATOM   6211  N   GLN C   3     -65.165 -39.541  21.096  1.00 62.08           N  
ATOM   6212  CA  GLN C   3     -66.344 -38.674  21.256  1.00 58.91           C  
ATOM   6213  C   GLN C   3     -66.527 -38.239  22.699  1.00 51.34           C  
ATOM   6214  O   GLN C   3     -66.342 -39.026  23.618  1.00 47.18           O  
ATOM   6215  CB  GLN C   3     -67.618 -39.369  20.769  1.00 64.11           C  
ATOM   6216  CG  GLN C   3     -67.757 -39.392  19.250  1.00 68.48           C  
ATOM   6217  CD  GLN C   3     -69.172 -39.667  18.781  1.00 70.99           C  
ATOM   6218  OE1 GLN C   3     -70.138 -39.115  19.317  1.00 70.42           O  
ATOM   6219  NE2 GLN C   3     -69.303 -40.517  17.767  1.00 72.08           N  
ATOM   6220  N   LEU C   4     -66.900 -36.974  22.872  1.00 47.12           N  
ATOM   6221  CA  LEU C   4     -67.139 -36.369  24.178  1.00 44.96           C  
ATOM   6222  C   LEU C   4     -68.646 -36.150  24.351  1.00 42.73           C  
ATOM   6223  O   LEU C   4     -69.269 -35.460  23.544  1.00 40.58           O  
ATOM   6224  CB  LEU C   4     -66.401 -35.038  24.269  1.00 44.94           C  
ATOM   6225  CG  LEU C   4     -64.897 -35.071  23.933  1.00 45.37           C  
ATOM   6226  CD1 LEU C   4     -64.272 -33.695  24.129  1.00 46.10           C  
ATOM   6227  CD2 LEU C   4     -64.138 -36.127  24.734  1.00 44.56           C  
ATOM   6228  N   GLN C   5     -69.220 -36.737  25.399  1.00 42.11           N  
ATOM   6229  CA  GLN C   5     -70.659 -36.643  25.679  1.00 40.30           C  
ATOM   6230  C   GLN C   5     -70.915 -35.783  26.916  1.00 37.75           C  
ATOM   6231  O   GLN C   5     -70.590 -36.199  28.029  1.00 37.18           O  
ATOM   6232  CB  GLN C   5     -71.232 -38.029  25.915  1.00 41.12           C  
ATOM   6233  CG  GLN C   5     -71.175 -38.946  24.713  1.00 43.58           C  
ATOM   6234  CD  GLN C   5     -71.563 -40.382  25.080  1.00 45.94           C  
ATOM   6235  OE1 GLN C   5     -71.186 -40.901  26.151  1.00 45.99           O  
ATOM   6236  NE2 GLN C   5     -72.318 -41.036  24.189  1.00 46.35           N  
ATOM   6237  N   GLU C   6     -71.497 -34.599  26.717  1.00 35.11           N  
ATOM   6238  CA  GLU C   6     -71.739 -33.651  27.805  1.00 34.09           C  
ATOM   6239  C   GLU C   6     -73.153 -33.781  28.374  1.00 33.98           C  
ATOM   6240  O   GLU C   6     -74.117 -33.972  27.628  1.00 32.90           O  
ATOM   6241  CB  GLU C   6     -71.519 -32.227  27.308  1.00 33.97           C  
ATOM   6242  CG  GLU C   6     -70.065 -31.936  26.951  1.00 34.86           C  
ATOM   6243  CD  GLU C   6     -69.898 -31.109  25.699  1.00 34.21           C  
ATOM   6244  OE1 GLU C   6     -69.098 -30.156  25.719  1.00 34.12           O  
ATOM   6245  OE2 GLU C   6     -70.553 -31.420  24.686  1.00 34.26           O  
ATOM   6246  N   SER C   7     -73.262 -33.677  29.696  1.00 33.56           N  
ATOM   6247  CA  SER C   7     -74.550 -33.644  30.372  1.00 33.48           C  
ATOM   6248  C   SER C   7     -74.463 -32.853  31.667  1.00 33.04           C  
ATOM   6249  O   SER C   7     -73.364 -32.454  32.087  1.00 31.15           O  
ATOM   6250  CB  SER C   7     -75.033 -35.061  30.667  1.00 34.21           C  
ATOM   6251  OG  SER C   7     -74.184 -35.719  31.585  1.00 34.51           O  
ATOM   6252  N   GLY C   8     -75.634 -32.623  32.274  1.00 30.81           N  
ATOM   6253  CA  GLY C   8     -75.734 -32.002  33.592  1.00 30.60           C  
ATOM   6254  C   GLY C   8     -76.056 -30.519  33.632  1.00 30.41           C  
ATOM   6255  O   GLY C   8     -76.229 -29.953  34.722  1.00 30.48           O  
ATOM   6256  N   GLY C   9     -76.138 -29.885  32.464  1.00 31.27           N  
ATOM   6257  CA  GLY C   9     -76.477 -28.465  32.370  1.00 33.08           C  
ATOM   6258  C   GLY C   9     -77.971 -28.211  32.388  1.00 34.46           C  
ATOM   6259  O   GLY C   9     -78.764 -29.141  32.566  1.00 33.83           O  
ATOM   6260  N   GLY C  10     -78.341 -26.944  32.204  1.00 36.45           N  
ATOM   6261  CA  GLY C  10     -79.743 -26.526  32.122  1.00 36.76           C  
ATOM   6262  C   GLY C  10     -80.000 -25.190  32.782  1.00 38.40           C  
ATOM   6263  O   GLY C  10     -79.112 -24.353  32.863  1.00 37.17           O  
ATOM   6264  N   LEU C  11     -81.240 -24.989  33.231  1.00 44.09           N  
ATOM   6265  CA  LEU C  11     -81.650 -23.770  33.940  1.00 46.45           C  
ATOM   6266  C   LEU C  11     -81.515 -23.993  35.441  1.00 45.00           C  
ATOM   6267  O   LEU C  11     -81.765 -25.096  35.942  1.00 43.93           O  
ATOM   6268  CB  LEU C  11     -83.100 -23.397  33.619  1.00 51.61           C  
ATOM   6269  CG  LEU C  11     -83.559 -23.377  32.145  1.00 55.85           C  
ATOM   6270  CD1 LEU C  11     -85.079 -23.304  32.042  1.00 58.37           C  
ATOM   6271  CD2 LEU C  11     -82.897 -22.255  31.357  1.00 56.25           C  
ATOM   6272  N   VAL C  12     -81.134 -22.937  36.152  1.00 44.32           N  
ATOM   6273  CA  VAL C  12     -80.983 -22.994  37.600  1.00 44.90           C  
ATOM   6274  C   VAL C  12     -81.035 -21.594  38.204  1.00 46.70           C  
ATOM   6275  O   VAL C  12     -80.677 -20.614  37.555  1.00 44.92           O  
ATOM   6276  CB  VAL C  12     -79.676 -23.724  37.999  1.00 45.40           C  
ATOM   6277  CG1 VAL C  12     -78.442 -22.891  37.653  1.00 45.43           C  
ATOM   6278  CG2 VAL C  12     -79.685 -24.110  39.479  1.00 45.58           C  
ATOM   6279  N   GLN C  13     -81.498 -21.520  39.450  1.00 52.47           N  
ATOM   6280  CA  GLN C  13     -81.602 -20.264  40.198  1.00 56.41           C  
ATOM   6281  C   GLN C  13     -80.226 -19.787  40.685  1.00 51.04           C  
ATOM   6282  O   GLN C  13     -79.351 -20.603  40.983  1.00 51.91           O  
ATOM   6283  CB  GLN C  13     -82.552 -20.465  41.398  1.00 64.29           C  
ATOM   6284  CG  GLN C  13     -83.035 -19.188  42.083  1.00 70.44           C  
ATOM   6285  CD  GLN C  13     -83.944 -18.345  41.198  1.00 74.87           C  
ATOM   6286  OE1 GLN C  13     -84.996 -18.806  40.743  1.00 77.70           O  
ATOM   6287  NE2 GLN C  13     -83.541 -17.102  40.953  1.00 78.46           N  
ATOM   6288  N   ALA C  14     -80.043 -18.471  40.765  1.00 46.39           N  
ATOM   6289  CA  ALA C  14     -78.826 -17.884  41.338  1.00 45.33           C  
ATOM   6290  C   ALA C  14     -78.622 -18.348  42.782  1.00 45.35           C  
ATOM   6291  O   ALA C  14     -79.559 -18.334  43.583  1.00 47.74           O  
ATOM   6292  CB  ALA C  14     -78.889 -16.364  41.281  1.00 45.44           C  
ATOM   6293  N   GLY C  15     -77.401 -18.772  43.104  1.00 44.58           N  
ATOM   6294  CA  GLY C  15     -77.105 -19.406  44.391  1.00 42.70           C  
ATOM   6295  C   GLY C  15     -77.249 -20.924  44.369  1.00 41.85           C  
ATOM   6296  O   GLY C  15     -76.790 -21.595  45.289  1.00 42.33           O  
ATOM   6297  N   GLY C  16     -77.874 -21.471  43.325  1.00 41.55           N  
ATOM   6298  CA  GLY C  16     -77.975 -22.915  43.140  1.00 41.44           C  
ATOM   6299  C   GLY C  16     -76.715 -23.539  42.553  1.00 40.01           C  
ATOM   6300  O   GLY C  16     -75.707 -22.863  42.327  1.00 38.81           O  
ATOM   6301  N   SER C  17     -76.797 -24.841  42.296  1.00 39.80           N  
ATOM   6302  CA  SER C  17     -75.661 -25.629  41.865  1.00 40.82           C  
ATOM   6303  C   SER C  17     -76.003 -26.614  40.736  1.00 40.16           C  
ATOM   6304  O   SER C  17     -77.105 -27.162  40.676  1.00 40.26           O  
ATOM   6305  CB  SER C  17     -75.041 -26.367  43.069  1.00 42.53           C  
ATOM   6306  OG  SER C  17     -75.761 -27.534  43.423  1.00 45.47           O  
ATOM   6307  N   LEU C  18     -75.032 -26.815  39.843  1.00 39.87           N  
ATOM   6308  CA  LEU C  18     -75.098 -27.834  38.808  1.00 38.18           C  
ATOM   6309  C   LEU C  18     -73.863 -28.705  38.875  1.00 35.93           C  
ATOM   6310  O   LEU C  18     -72.856 -28.327  39.481  1.00 34.56           O  
ATOM   6311  CB  LEU C  18     -75.190 -27.194  37.430  1.00 38.56           C  
ATOM   6312  CG  LEU C  18     -76.484 -26.445  37.136  1.00 39.87           C  
ATOM   6313  CD1 LEU C  18     -76.367 -25.709  35.813  1.00 40.31           C  
ATOM   6314  CD2 LEU C  18     -77.669 -27.398  37.123  1.00 40.25           C  
ATOM   6315  N   ARG C  19     -73.970 -29.878  38.251  1.00 34.31           N  
ATOM   6316  CA  ARG C  19     -72.865 -30.815  38.114  1.00 33.47           C  
ATOM   6317  C   ARG C  19     -72.758 -31.263  36.663  1.00 31.45           C  
ATOM   6318  O   ARG C  19     -73.475 -32.171  36.232  1.00 29.60           O  
ATOM   6319  CB  ARG C  19     -73.043 -32.021  39.037  1.00 34.55           C  
ATOM   6320  CG  ARG C  19     -71.844 -32.965  39.057  1.00 36.56           C  
ATOM   6321  CD  ARG C  19     -71.893 -33.911  40.249  1.00 38.09           C  
ATOM   6322  NE  ARG C  19     -70.580 -34.479  40.544  1.00 40.67           N  
ATOM   6323  CZ  ARG C  19     -70.170 -35.723  40.264  1.00 43.37           C  
ATOM   6324  NH1 ARG C  19     -70.973 -36.619  39.673  1.00 43.77           N  
ATOM   6325  NH2 ARG C  19     -68.922 -36.080  40.593  1.00 43.00           N  
ATOM   6326  N   LEU C  20     -71.848 -30.629  35.925  1.00 30.40           N  
ATOM   6327  CA  LEU C  20     -71.555 -31.035  34.553  1.00 29.69           C  
ATOM   6328  C   LEU C  20     -70.740 -32.318  34.556  1.00 27.90           C  
ATOM   6329  O   LEU C  20     -70.098 -32.649  35.544  1.00 26.01           O  
ATOM   6330  CB  LEU C  20     -70.812 -29.944  33.783  1.00 29.05           C  
ATOM   6331  CG  LEU C  20     -71.469 -28.571  33.747  1.00 28.92           C  
ATOM   6332  CD1 LEU C  20     -70.641 -27.623  32.898  1.00 28.65           C  
ATOM   6333  CD2 LEU C  20     -72.903 -28.674  33.230  1.00 29.60           C  
ATOM   6334  N   SER C  21     -70.803 -33.035  33.445  1.00 27.69           N  
ATOM   6335  CA  SER C  21     -70.167 -34.329  33.316  1.00 28.58           C  
ATOM   6336  C   SER C  21     -69.913 -34.613  31.844  1.00 29.44           C  
ATOM   6337  O   SER C  21     -70.831 -34.539  31.037  1.00 29.73           O  
ATOM   6338  CB  SER C  21     -71.059 -35.402  33.926  1.00 29.15           C  
ATOM   6339  OG  SER C  21     -70.737 -36.697  33.454  1.00 30.45           O  
ATOM   6340  N   CYS C  22     -68.667 -34.932  31.506  1.00 31.69           N  
ATOM   6341  CA  CYS C  22     -68.280 -35.209  30.134  1.00 34.28           C  
ATOM   6342  C   CYS C  22     -67.591 -36.563  30.048  1.00 36.31           C  
ATOM   6343  O   CYS C  22     -66.495 -36.723  30.567  1.00 36.94           O  
ATOM   6344  CB  CYS C  22     -67.356 -34.109  29.635  1.00 35.13           C  
ATOM   6345  SG  CYS C  22     -66.551 -34.428  28.047  1.00 35.70           S  
ATOM   6346  N   ALA C  23     -68.241 -37.518  29.384  1.00 38.52           N  
ATOM   6347  CA  ALA C  23     -67.721 -38.880  29.231  1.00 40.66           C  
ATOM   6348  C   ALA C  23     -67.032 -39.042  27.879  1.00 43.24           C  
ATOM   6349  O   ALA C  23     -67.694 -39.071  26.841  1.00 44.95           O  
ATOM   6350  CB  ALA C  23     -68.846 -39.899  29.360  1.00 40.46           C  
ATOM   6351  N   ALA C  24     -65.710 -39.163  27.898  1.00 44.52           N  
ATOM   6352  CA  ALA C  24     -64.944 -39.373  26.678  1.00 46.98           C  
ATOM   6353  C   ALA C  24     -64.847 -40.861  26.359  1.00 48.30           C  
ATOM   6354  O   ALA C  24     -64.272 -41.625  27.131  1.00 48.76           O  
ATOM   6355  CB  ALA C  24     -63.558 -38.779  26.827  1.00 49.39           C  
ATOM   6356  N   SER C  25     -65.423 -41.269  25.231  1.00 51.87           N  
ATOM   6357  CA  SER C  25     -65.269 -42.633  24.714  1.00 54.56           C  
ATOM   6358  C   SER C  25     -64.183 -42.661  23.640  1.00 55.73           C  
ATOM   6359  O   SER C  25     -63.996 -41.679  22.916  1.00 59.10           O  
ATOM   6360  CB  SER C  25     -66.581 -43.115  24.101  1.00 55.99           C  
ATOM   6361  OG  SER C  25     -66.947 -42.306  22.993  1.00 58.89           O  
ATOM   6362  N   GLY C  26     -63.502 -43.799  23.518  1.00 53.13           N  
ATOM   6363  CA  GLY C  26     -62.493 -44.011  22.479  1.00 51.10           C  
ATOM   6364  C   GLY C  26     -61.092 -43.962  23.042  1.00 51.01           C  
ATOM   6365  O   GLY C  26     -60.900 -43.691  24.229  1.00 52.34           O  
ATOM   6366  N   SER C  27     -60.111 -44.219  22.179  1.00 50.03           N  
ATOM   6367  CA  SER C  27     -58.707 -44.299  22.584  1.00 49.10           C  
ATOM   6368  C   SER C  27     -58.136 -42.915  22.886  1.00 45.88           C  
ATOM   6369  O   SER C  27     -58.026 -42.076  21.988  1.00 45.02           O  
ATOM   6370  CB  SER C  27     -57.869 -44.981  21.495  1.00 51.88           C  
ATOM   6371  OG  SER C  27     -56.561 -45.279  21.962  1.00 53.72           O  
ATOM   6372  N   ILE C  28     -57.799 -42.691  24.157  1.00 42.62           N  
ATOM   6373  CA  ILE C  28     -57.122 -41.480  24.613  1.00 40.17           C  
ATOM   6374  C   ILE C  28     -55.815 -41.911  25.290  1.00 39.65           C  
ATOM   6375  O   ILE C  28     -55.775 -42.914  26.013  1.00 40.58           O  
ATOM   6376  CB  ILE C  28     -58.031 -40.656  25.554  1.00 38.07           C  
ATOM   6377  CG1 ILE C  28     -59.127 -39.977  24.738  1.00 39.45           C  
ATOM   6378  CG2 ILE C  28     -57.257 -39.584  26.304  1.00 38.23           C  
ATOM   6379  CD1 ILE C  28     -60.346 -39.585  25.545  1.00 39.91           C  
ATOM   6380  N   PHE C  29     -54.744 -41.162  25.036  1.00 37.44           N  
ATOM   6381  CA  PHE C  29     -53.447 -41.455  25.632  1.00 36.37           C  
ATOM   6382  C   PHE C  29     -53.551 -41.183  27.129  1.00 35.70           C  
ATOM   6383  O   PHE C  29     -54.200 -40.228  27.543  1.00 36.53           O  
ATOM   6384  CB  PHE C  29     -52.343 -40.610  24.980  1.00 35.84           C  
ATOM   6385  CG  PHE C  29     -50.944 -40.973  25.424  1.00 36.00           C  
ATOM   6386  CD1 PHE C  29     -50.431 -42.242  25.190  1.00 35.82           C  
ATOM   6387  CD2 PHE C  29     -50.132 -40.039  26.054  1.00 35.55           C  
ATOM   6388  CE1 PHE C  29     -49.158 -42.583  25.607  1.00 35.95           C  
ATOM   6389  CE2 PHE C  29     -48.849 -40.370  26.470  1.00 35.46           C  
ATOM   6390  CZ  PHE C  29     -48.364 -41.648  26.254  1.00 35.51           C  
ATOM   6391  N   ALA C  30     -52.929 -42.046  27.924  1.00 34.42           N  
ATOM   6392  CA  ALA C  30     -52.976 -41.966  29.386  1.00 34.31           C  
ATOM   6393  C   ALA C  30     -52.564 -40.607  29.949  1.00 33.77           C  
ATOM   6394  O   ALA C  30     -53.065 -40.193  30.987  1.00 36.26           O  
ATOM   6395  CB  ALA C  30     -52.096 -43.054  29.987  1.00 35.08           C  
ATOM   6396  N   LEU C  31     -51.632 -39.933  29.276  1.00 32.29           N  
ATOM   6397  CA  LEU C  31     -51.252 -38.569  29.622  1.00 30.57           C  
ATOM   6398  C   LEU C  31     -52.099 -37.577  28.827  1.00 29.19           C  
ATOM   6399  O   LEU C  31     -52.032 -37.526  27.603  1.00 28.91           O  
ATOM   6400  CB  LEU C  31     -49.762 -38.355  29.369  1.00 30.45           C  
ATOM   6401  CG  LEU C  31     -48.845 -39.383  30.051  1.00 30.89           C  
ATOM   6402  CD1 LEU C  31     -47.378 -39.050  29.815  1.00 31.13           C  
ATOM   6403  CD2 LEU C  31     -49.123 -39.510  31.547  1.00 30.19           C  
ATOM   6404  N   ASN C  32     -52.908 -36.794  29.537  1.00 28.79           N  
ATOM   6405  CA  ASN C  32     -53.852 -35.859  28.912  1.00 27.71           C  
ATOM   6406  C   ASN C  32     -54.379 -34.832  29.901  1.00 26.35           C  
ATOM   6407  O   ASN C  32     -54.167 -34.954  31.107  1.00 25.29           O  
ATOM   6408  CB  ASN C  32     -55.027 -36.624  28.283  1.00 28.03           C  
ATOM   6409  CG  ASN C  32     -55.821 -37.438  29.297  1.00 29.01           C  
ATOM   6410  OD1 ASN C  32     -56.472 -36.890  30.190  1.00 31.00           O  
ATOM   6411  ND2 ASN C  32     -55.794 -38.754  29.143  1.00 29.60           N  
ATOM   6412  N   ILE C  33     -55.072 -33.829  29.370  1.00 25.91           N  
ATOM   6413  CA  ILE C  33     -55.803 -32.851  30.171  1.00 25.91           C  
ATOM   6414  C   ILE C  33     -57.268 -32.824  29.735  1.00 24.51           C  
ATOM   6415  O   ILE C  33     -57.570 -32.507  28.587  1.00 23.27           O  
ATOM   6416  CB  ILE C  33     -55.232 -31.431  30.000  1.00 26.68           C  
ATOM   6417  CG1 ILE C  33     -53.769 -31.381  30.419  1.00 27.16           C  
ATOM   6418  CG2 ILE C  33     -56.051 -30.429  30.818  1.00 27.81           C  
ATOM   6419  CD1 ILE C  33     -53.106 -30.051  30.121  1.00 27.74           C  
ATOM   6420  N   MET C  34     -58.168 -33.137  30.663  1.00 24.31           N  
ATOM   6421  CA  MET C  34     -59.603 -32.939  30.452  1.00 23.57           C  
ATOM   6422  C   MET C  34     -59.996 -31.645  31.125  1.00 23.40           C  
ATOM   6423  O   MET C  34     -59.576 -31.375  32.248  1.00 23.48           O  
ATOM   6424  CB  MET C  34     -60.405 -34.095  31.019  1.00 23.24           C  
ATOM   6425  CG  MET C  34     -60.001 -35.420  30.418  1.00 23.09           C  
ATOM   6426  SD  MET C  34     -61.112 -36.745  30.851  1.00 22.66           S  
ATOM   6427  CE  MET C  34     -62.457 -36.419  29.718  1.00 22.81           C  
ATOM   6428  N   GLY C  35     -60.795 -30.843  30.431  1.00 24.00           N  
ATOM   6429  CA  GLY C  35     -61.162 -29.524  30.919  1.00 25.35           C  
ATOM   6430  C   GLY C  35     -62.532 -29.057  30.473  1.00 26.84           C  
ATOM   6431  O   GLY C  35     -63.217 -29.724  29.686  1.00 27.53           O  
ATOM   6432  N   TRP C  36     -62.917 -27.905  31.018  1.00 28.11           N  
ATOM   6433  CA  TRP C  36     -64.153 -27.230  30.678  1.00 29.20           C  
ATOM   6434  C   TRP C  36     -63.835 -25.808  30.279  1.00 29.26           C  
ATOM   6435  O   TRP C  36     -63.187 -25.087  31.034  1.00 27.64           O  
ATOM   6436  CB  TRP C  36     -65.096 -27.216  31.879  1.00 29.79           C  
ATOM   6437  CG  TRP C  36     -65.683 -28.543  32.170  1.00 29.63           C  
ATOM   6438  CD1 TRP C  36     -65.260 -29.446  33.102  1.00 29.72           C  
ATOM   6439  CD2 TRP C  36     -66.794 -29.135  31.509  1.00 29.57           C  
ATOM   6440  NE1 TRP C  36     -66.057 -30.562  33.074  1.00 30.21           N  
ATOM   6441  CE2 TRP C  36     -67.010 -30.395  32.104  1.00 29.71           C  
ATOM   6442  CE3 TRP C  36     -67.642 -28.716  30.480  1.00 29.29           C  
ATOM   6443  CZ2 TRP C  36     -68.031 -31.248  31.692  1.00 30.09           C  
ATOM   6444  CZ3 TRP C  36     -68.658 -29.557  30.074  1.00 29.72           C  
ATOM   6445  CH2 TRP C  36     -68.849 -30.810  30.680  1.00 30.01           C  
ATOM   6446  N   TYR C  37     -64.293 -25.421  29.094  1.00 31.22           N  
ATOM   6447  CA  TYR C  37     -64.254 -24.036  28.642  1.00 33.66           C  
ATOM   6448  C   TYR C  37     -65.690 -23.537  28.542  1.00 36.57           C  
ATOM   6449  O   TYR C  37     -66.623 -24.340  28.578  1.00 38.52           O  
ATOM   6450  CB  TYR C  37     -63.570 -23.940  27.282  1.00 33.18           C  
ATOM   6451  CG  TYR C  37     -62.093 -24.310  27.292  1.00 33.47           C  
ATOM   6452  CD1 TYR C  37     -61.679 -25.643  27.404  1.00 33.43           C  
ATOM   6453  CD2 TYR C  37     -61.107 -23.329  27.173  1.00 33.12           C  
ATOM   6454  CE1 TYR C  37     -60.334 -25.979  27.417  1.00 32.70           C  
ATOM   6455  CE2 TYR C  37     -59.764 -23.658  27.181  1.00 33.63           C  
ATOM   6456  CZ  TYR C  37     -59.380 -24.981  27.303  1.00 33.65           C  
ATOM   6457  OH  TYR C  37     -58.039 -25.297  27.311  1.00 33.80           O  
ATOM   6458  N   ARG C  38     -65.867 -22.223  28.420  1.00 38.60           N  
ATOM   6459  CA  ARG C  38     -67.202 -21.635  28.271  1.00 39.58           C  
ATOM   6460  C   ARG C  38     -67.201 -20.371  27.412  1.00 41.31           C  
ATOM   6461  O   ARG C  38     -66.245 -19.598  27.436  1.00 41.73           O  
ATOM   6462  CB  ARG C  38     -67.802 -21.324  29.641  1.00 39.90           C  
ATOM   6463  CG  ARG C  38     -67.146 -20.164  30.379  1.00 40.26           C  
ATOM   6464  CD  ARG C  38     -67.928 -19.829  31.634  1.00 40.09           C  
ATOM   6465  NE  ARG C  38     -67.253 -18.793  32.408  1.00 40.30           N  
ATOM   6466  CZ  ARG C  38     -67.551 -18.472  33.669  1.00 41.71           C  
ATOM   6467  NH1 ARG C  38     -68.533 -19.090  34.324  1.00 42.40           N  
ATOM   6468  NH2 ARG C  38     -66.859 -17.522  34.289  1.00 42.64           N  
ATOM   6469  N   GLN C  39     -68.297 -20.156  26.686  1.00 42.98           N  
ATOM   6470  CA  GLN C  39     -68.448 -18.996  25.819  1.00 44.09           C  
ATOM   6471  C   GLN C  39     -69.783 -18.315  26.078  1.00 46.91           C  
ATOM   6472  O   GLN C  39     -70.822 -18.737  25.556  1.00 46.22           O  
ATOM   6473  CB  GLN C  39     -68.323 -19.417  24.355  1.00 44.06           C  
ATOM   6474  CG  GLN C  39     -68.403 -18.265  23.366  1.00 43.48           C  
ATOM   6475  CD  GLN C  39     -67.681 -18.551  22.056  1.00 44.16           C  
ATOM   6476  OE1 GLN C  39     -67.598 -19.695  21.595  1.00 45.92           O  
ATOM   6477  NE2 GLN C  39     -67.133 -17.507  21.460  1.00 44.03           N  
ATOM   6478  N   ALA C  40     -69.741 -17.262  26.898  1.00 52.90           N  
ATOM   6479  CA  ALA C  40     -70.897 -16.386  27.144  1.00 58.30           C  
ATOM   6480  C   ALA C  40     -71.288 -15.645  25.859  1.00 61.99           C  
ATOM   6481  O   ALA C  40     -70.440 -15.452  24.985  1.00 66.66           O  
ATOM   6482  CB  ALA C  40     -70.579 -15.399  28.265  1.00 58.33           C  
ATOM   6483  N   PRO C  41     -72.560 -15.210  25.736  1.00 64.57           N  
ATOM   6484  CA  PRO C  41     -73.009 -14.708  24.427  1.00 64.82           C  
ATOM   6485  C   PRO C  41     -72.338 -13.384  24.078  1.00 64.42           C  
ATOM   6486  O   PRO C  41     -72.310 -12.474  24.909  1.00 63.56           O  
ATOM   6487  CB  PRO C  41     -74.529 -14.543  24.596  1.00 64.59           C  
ATOM   6488  CG  PRO C  41     -74.810 -14.676  26.062  1.00 65.84           C  
ATOM   6489  CD  PRO C  41     -73.517 -14.871  26.804  1.00 65.06           C  
ATOM   6490  N   GLY C  42     -71.780 -13.301  22.871  1.00 65.17           N  
ATOM   6491  CA  GLY C  42     -71.000 -12.137  22.448  1.00 66.07           C  
ATOM   6492  C   GLY C  42     -69.727 -11.910  23.253  1.00 66.47           C  
ATOM   6493  O   GLY C  42     -69.395 -10.769  23.582  1.00 66.97           O  
ATOM   6494  N   LYS C  43     -69.035 -13.000  23.581  1.00 67.18           N  
ATOM   6495  CA  LYS C  43     -67.735 -12.963  24.258  1.00 66.31           C  
ATOM   6496  C   LYS C  43     -66.854 -14.063  23.682  1.00 62.63           C  
ATOM   6497  O   LYS C  43     -67.297 -14.832  22.829  1.00 64.90           O  
ATOM   6498  CB  LYS C  43     -67.897 -13.152  25.769  1.00 69.26           C  
ATOM   6499  CG  LYS C  43     -68.747 -12.087  26.444  1.00 72.87           C  
ATOM   6500  CD  LYS C  43     -68.432 -11.980  27.930  1.00 76.01           C  
ATOM   6501  CE  LYS C  43     -69.225 -10.865  28.578  1.00 78.69           C  
ATOM   6502  NZ  LYS C  43     -69.042 -10.867  30.056  1.00 80.37           N  
ATOM   6503  N   GLN C  44     -65.604 -14.127  24.134  1.00 57.97           N  
ATOM   6504  CA  GLN C  44     -64.673 -15.161  23.680  1.00 56.64           C  
ATOM   6505  C   GLN C  44     -64.651 -16.344  24.638  1.00 54.44           C  
ATOM   6506  O   GLN C  44     -64.870 -16.189  25.843  1.00 56.89           O  
ATOM   6507  CB  GLN C  44     -63.257 -14.605  23.531  1.00 58.27           C  
ATOM   6508  CG  GLN C  44     -63.095 -13.587  22.413  1.00 58.62           C  
ATOM   6509  CD  GLN C  44     -61.643 -13.244  22.138  1.00 59.97           C  
ATOM   6510  OE1 GLN C  44     -60.748 -14.047  22.390  1.00 62.28           O  
ATOM   6511  NE2 GLN C  44     -61.404 -12.047  21.609  1.00 59.96           N  
ATOM   6512  N   ARG C  45     -64.368 -17.517  24.080  1.00 51.28           N  
ATOM   6513  CA  ARG C  45     -64.219 -18.760  24.835  1.00 49.70           C  
ATOM   6514  C   ARG C  45     -63.091 -18.606  25.856  1.00 47.11           C  
ATOM   6515  O   ARG C  45     -61.982 -18.237  25.492  1.00 45.46           O  
ATOM   6516  CB  ARG C  45     -63.917 -19.906  23.858  1.00 51.56           C  
ATOM   6517  CG  ARG C  45     -63.765 -21.293  24.456  1.00 53.89           C  
ATOM   6518  CD  ARG C  45     -63.524 -22.334  23.362  1.00 55.57           C  
ATOM   6519  NE  ARG C  45     -64.746 -22.639  22.610  1.00 58.69           N  
ATOM   6520  CZ  ARG C  45     -64.861 -23.580  21.664  1.00 60.66           C  
ATOM   6521  NH1 ARG C  45     -63.816 -24.337  21.307  1.00 63.26           N  
ATOM   6522  NH2 ARG C  45     -66.036 -23.763  21.057  1.00 57.40           N  
ATOM   6523  N   GLU C  46     -63.389 -18.861  27.128  1.00 47.51           N  
ATOM   6524  CA  GLU C  46     -62.382 -18.829  28.201  1.00 48.48           C  
ATOM   6525  C   GLU C  46     -62.272 -20.196  28.869  1.00 45.73           C  
ATOM   6526  O   GLU C  46     -63.174 -21.021  28.749  1.00 46.29           O  
ATOM   6527  CB  GLU C  46     -62.709 -17.754  29.250  1.00 51.21           C  
ATOM   6528  CG  GLU C  46     -64.045 -17.935  29.985  1.00 54.80           C  
ATOM   6529  CD  GLU C  46     -64.254 -16.962  31.131  1.00 57.20           C  
ATOM   6530  OE1 GLU C  46     -63.259 -16.507  31.734  1.00 63.18           O  
ATOM   6531  OE2 GLU C  46     -65.437 -16.689  31.444  1.00 58.10           O  
ATOM   6532  N   LEU C  47     -61.161 -20.433  29.558  1.00 43.47           N  
ATOM   6533  CA  LEU C  47     -61.009 -21.629  30.377  1.00 42.21           C  
ATOM   6534  C   LEU C  47     -61.798 -21.434  31.659  1.00 40.62           C  
ATOM   6535  O   LEU C  47     -61.814 -20.335  32.213  1.00 43.80           O  
ATOM   6536  CB  LEU C  47     -59.546 -21.878  30.730  1.00 43.96           C  
ATOM   6537  CG  LEU C  47     -59.251 -23.095  31.622  1.00 45.70           C  
ATOM   6538  CD1 LEU C  47     -59.468 -24.382  30.845  1.00 46.68           C  
ATOM   6539  CD2 LEU C  47     -57.828 -23.042  32.165  1.00 45.18           C  
ATOM   6540  N   VAL C  48     -62.448 -22.506  32.113  1.00 36.89           N  
ATOM   6541  CA  VAL C  48     -63.111 -22.550  33.415  1.00 33.79           C  
ATOM   6542  C   VAL C  48     -62.246 -23.362  34.371  1.00 31.63           C  
ATOM   6543  O   VAL C  48     -61.818 -22.852  35.410  1.00 29.13           O  
ATOM   6544  CB  VAL C  48     -64.524 -23.177  33.320  1.00 33.16           C  
ATOM   6545  CG1 VAL C  48     -65.285 -23.006  34.634  1.00 31.74           C  
ATOM   6546  CG2 VAL C  48     -65.297 -22.557  32.161  1.00 33.34           C  
ATOM   6547  N   ALA C  49     -61.996 -24.619  34.002  1.00 30.71           N  
ATOM   6548  CA  ALA C  49     -61.249 -25.548  34.843  1.00 29.63           C  
ATOM   6549  C   ALA C  49     -60.674 -26.712  34.039  1.00 27.90           C  
ATOM   6550  O   ALA C  49     -61.259 -27.147  33.050  1.00 27.20           O  
ATOM   6551  CB  ALA C  49     -62.147 -26.073  35.949  1.00 30.61           C  
ATOM   6552  N   ALA C  50     -59.531 -27.214  34.492  1.00 27.00           N  
ATOM   6553  CA  ALA C  50     -58.829 -28.308  33.828  1.00 25.95           C  
ATOM   6554  C   ALA C  50     -58.149 -29.196  34.846  1.00 25.02           C  
ATOM   6555  O   ALA C  50     -57.696 -28.728  35.878  1.00 23.57           O  
ATOM   6556  CB  ALA C  50     -57.795 -27.756  32.870  1.00 25.53           C  
ATOM   6557  N   ILE C  51     -58.082 -30.481  34.538  1.00 25.75           N  
ATOM   6558  CA  ILE C  51     -57.429 -31.450  35.402  1.00 27.04           C  
ATOM   6559  C   ILE C  51     -56.577 -32.396  34.547  1.00 27.81           C  
ATOM   6560  O   ILE C  51     -57.068 -33.021  33.595  1.00 29.17           O  
ATOM   6561  CB  ILE C  51     -58.444 -32.207  36.289  1.00 28.10           C  
ATOM   6562  CG1 ILE C  51     -57.749 -33.278  37.128  1.00 28.71           C  
ATOM   6563  CG2 ILE C  51     -59.572 -32.831  35.471  1.00 28.47           C  
ATOM   6564  CD1 ILE C  51     -58.508 -33.662  38.379  1.00 29.11           C  
ATOM   6565  N   HIS C  52     -55.295 -32.472  34.893  1.00 26.61           N  
ATOM   6566  CA  HIS C  52     -54.342 -33.343  34.216  1.00 26.59           C  
ATOM   6567  C   HIS C  52     -54.576 -34.764  34.708  1.00 26.98           C  
ATOM   6568  O   HIS C  52     -55.056 -34.967  35.820  1.00 27.68           O  
ATOM   6569  CB  HIS C  52     -52.900 -32.889  34.517  1.00 25.79           C  
ATOM   6570  CG  HIS C  52     -51.848 -33.671  33.796  1.00 25.15           C  
ATOM   6571  ND1 HIS C  52     -50.900 -34.425  34.448  1.00 25.03           N  
ATOM   6572  CD2 HIS C  52     -51.598 -33.820  32.475  1.00 25.06           C  
ATOM   6573  CE1 HIS C  52     -50.121 -35.015  33.558  1.00 24.76           C  
ATOM   6574  NE2 HIS C  52     -50.515 -34.656  32.353  1.00 24.25           N  
ATOM   6575  N   SER C  53     -54.240 -35.743  33.867  1.00 27.61           N  
ATOM   6576  CA  SER C  53     -54.356 -37.163  34.214  1.00 28.69           C  
ATOM   6577  C   SER C  53     -53.680 -37.524  35.551  1.00 29.38           C  
ATOM   6578  O   SER C  53     -54.191 -38.345  36.321  1.00 29.72           O  
ATOM   6579  CB  SER C  53     -53.788 -38.019  33.084  1.00 28.61           C  
ATOM   6580  OG  SER C  53     -52.409 -37.782  32.904  1.00 28.92           O  
ATOM   6581  N   GLY C  54     -52.521 -36.927  35.792  1.00 30.54           N  
ATOM   6582  CA  GLY C  54     -51.782 -37.063  37.040  1.00 31.82           C  
ATOM   6583  C   GLY C  54     -52.560 -36.667  38.274  1.00 33.07           C  
ATOM   6584  O   GLY C  54     -52.477 -37.347  39.287  1.00 35.69           O  
ATOM   6585  N   GLY C  55     -53.310 -35.567  38.192  1.00 34.00           N  
ATOM   6586  CA  GLY C  55     -54.168 -35.112  39.299  1.00 33.84           C  
ATOM   6587  C   GLY C  55     -54.204 -33.609  39.545  1.00 33.41           C  
ATOM   6588  O   GLY C  55     -55.152 -33.112  40.150  1.00 33.09           O  
ATOM   6589  N   THR C  56     -53.168 -32.890  39.102  1.00 33.29           N  
ATOM   6590  CA  THR C  56     -53.092 -31.437  39.268  1.00 32.93           C  
ATOM   6591  C   THR C  56     -54.229 -30.722  38.532  1.00 31.91           C  
ATOM   6592  O   THR C  56     -54.781 -31.248  37.566  1.00 29.99           O  
ATOM   6593  CB  THR C  56     -51.733 -30.877  38.788  1.00 32.73           C  
ATOM   6594  OG1 THR C  56     -51.478 -31.302  37.445  1.00 34.10           O  
ATOM   6595  CG2 THR C  56     -50.593 -31.359  39.671  1.00 32.55           C  
ATOM   6596  N   THR C  57     -54.572 -29.523  39.004  1.00 32.74           N  
ATOM   6597  CA  THR C  57     -55.706 -28.762  38.479  1.00 33.80           C  
ATOM   6598  C   THR C  57     -55.361 -27.300  38.224  1.00 34.44           C  
ATOM   6599  O   THR C  57     -54.315 -26.810  38.636  1.00 37.14           O  
ATOM   6600  CB  THR C  57     -56.903 -28.820  39.440  1.00 34.15           C  
ATOM   6601  OG1 THR C  57     -56.518 -28.283  40.712  1.00 35.59           O  
ATOM   6602  CG2 THR C  57     -57.396 -30.258  39.606  1.00 34.10           C  
ATOM   6603  N   ASN C  58     -56.261 -26.618  37.528  1.00 35.20           N  
ATOM   6604  CA  ASN C  58     -56.069 -25.231  37.127  1.00 35.25           C  
ATOM   6605  C   ASN C  58     -57.449 -24.614  36.935  1.00 35.73           C  
ATOM   6606  O   ASN C  58     -58.244 -25.119  36.147  1.00 35.90           O  
ATOM   6607  CB  ASN C  58     -55.258 -25.189  35.829  1.00 35.70           C  
ATOM   6608  CG  ASN C  58     -54.825 -23.790  35.434  1.00 36.07           C  
ATOM   6609  OD1 ASN C  58     -54.463 -22.982  36.279  1.00 37.28           O  
ATOM   6610  ND2 ASN C  58     -54.834 -23.510  34.132  1.00 36.45           N  
ATOM   6611  N   TYR C  59     -57.724 -23.540  37.673  1.00 36.30           N  
ATOM   6612  CA  TYR C  59     -59.017 -22.861  37.659  1.00 37.14           C  
ATOM   6613  C   TYR C  59     -58.868 -21.400  37.242  1.00 39.81           C  
ATOM   6614  O   TYR C  59     -57.873 -20.759  37.581  1.00 41.71           O  
ATOM   6615  CB  TYR C  59     -59.619 -22.878  39.063  1.00 36.14           C  
ATOM   6616  CG  TYR C  59     -59.978 -24.241  39.596  1.00 34.13           C  
ATOM   6617  CD1 TYR C  59     -61.265 -24.759  39.436  1.00 32.68           C  
ATOM   6618  CD2 TYR C  59     -59.040 -25.007  40.281  1.00 32.89           C  
ATOM   6619  CE1 TYR C  59     -61.602 -26.003  39.938  1.00 32.13           C  
ATOM   6620  CE2 TYR C  59     -59.370 -26.255  40.788  1.00 32.58           C  
ATOM   6621  CZ  TYR C  59     -60.650 -26.746  40.612  1.00 32.00           C  
ATOM   6622  OH  TYR C  59     -60.984 -27.981  41.108  1.00 31.43           O  
ATOM   6623  N   ALA C  60     -59.868 -20.870  36.538  1.00 42.88           N  
ATOM   6624  CA  ALA C  60     -59.947 -19.428  36.280  1.00 46.28           C  
ATOM   6625  C   ALA C  60     -60.317 -18.687  37.569  1.00 49.59           C  
ATOM   6626  O   ALA C  60     -60.942 -19.261  38.467  1.00 50.65           O  
ATOM   6627  CB  ALA C  60     -60.957 -19.133  35.187  1.00 47.24           C  
ATOM   6628  N   ASN C  61     -59.923 -17.417  37.662  1.00 52.51           N  
ATOM   6629  CA  ASN C  61     -60.140 -16.639  38.888  1.00 55.18           C  
ATOM   6630  C   ASN C  61     -61.607 -16.389  39.197  1.00 56.36           C  
ATOM   6631  O   ASN C  61     -62.012 -16.505  40.352  1.00 58.35           O  
ATOM   6632  CB  ASN C  61     -59.355 -15.329  38.845  1.00 59.01           C  
ATOM   6633  CG  ASN C  61     -57.869 -15.553  39.070  1.00 63.55           C  
ATOM   6634  OD1 ASN C  61     -57.440 -15.901  40.181  1.00 65.23           O  
ATOM   6635  ND2 ASN C  61     -57.076 -15.382  38.013  1.00 65.74           N  
ATOM   6636  N   SER C  62     -62.399 -16.086  38.170  1.00 54.96           N  
ATOM   6637  CA  SER C  62     -63.845 -15.862  38.328  1.00 52.35           C  
ATOM   6638  C   SER C  62     -64.596 -16.989  39.060  1.00 50.44           C  
ATOM   6639  O   SER C  62     -65.586 -16.719  39.741  1.00 49.86           O  
ATOM   6640  CB  SER C  62     -64.499 -15.586  36.963  1.00 53.20           C  
ATOM   6641  OG  SER C  62     -64.139 -16.556  35.994  1.00 53.66           O  
ATOM   6642  N   VAL C  63     -64.114 -18.228  38.934  1.00 49.31           N  
ATOM   6643  CA  VAL C  63     -64.773 -19.404  39.530  1.00 48.66           C  
ATOM   6644  C   VAL C  63     -64.017 -20.088  40.686  1.00 47.56           C  
ATOM   6645  O   VAL C  63     -64.443 -21.146  41.141  1.00 45.86           O  
ATOM   6646  CB  VAL C  63     -65.122 -20.462  38.442  1.00 47.92           C  
ATOM   6647  CG1 VAL C  63     -65.801 -19.802  37.249  1.00 47.30           C  
ATOM   6648  CG2 VAL C  63     -63.900 -21.265  37.994  1.00 48.47           C  
ATOM   6649  N   LYS C  64     -62.924 -19.495  41.166  1.00 48.44           N  
ATOM   6650  CA  LYS C  64     -62.121 -20.115  42.241  1.00 51.74           C  
ATOM   6651  C   LYS C  64     -62.907 -20.221  43.549  1.00 50.32           C  
ATOM   6652  O   LYS C  64     -63.552 -19.265  43.969  1.00 50.56           O  
ATOM   6653  CB  LYS C  64     -60.805 -19.356  42.495  1.00 53.99           C  
ATOM   6654  CG  LYS C  64     -59.640 -19.814  41.627  1.00 57.44           C  
ATOM   6655  CD  LYS C  64     -58.291 -19.348  42.170  1.00 58.58           C  
ATOM   6656  CE  LYS C  64     -57.136 -20.120  41.556  1.00 58.70           C  
ATOM   6657  NZ  LYS C  64     -55.885 -19.912  42.338  1.00 60.97           N  
ATOM   6658  N   GLY C  65     -62.868 -21.396  44.173  1.00 49.09           N  
ATOM   6659  CA  GLY C  65     -63.585 -21.638  45.426  1.00 48.80           C  
ATOM   6660  C   GLY C  65     -65.040 -22.058  45.267  1.00 50.25           C  
ATOM   6661  O   GLY C  65     -65.606 -22.672  46.172  1.00 51.79           O  
ATOM   6662  N   ARG C  66     -65.654 -21.723  44.131  1.00 51.00           N  
ATOM   6663  CA  ARG C  66     -67.048 -22.053  43.848  1.00 50.04           C  
ATOM   6664  C   ARG C  66     -67.148 -23.357  43.061  1.00 48.86           C  
ATOM   6665  O   ARG C  66     -67.905 -24.257  43.436  1.00 50.51           O  
ATOM   6666  CB  ARG C  66     -67.701 -20.908  43.073  1.00 51.35           C  
ATOM   6667  CG  ARG C  66     -67.560 -19.575  43.784  1.00 54.28           C  
ATOM   6668  CD  ARG C  66     -68.460 -18.511  43.200  1.00 56.45           C  
ATOM   6669  NE  ARG C  66     -68.078 -18.141  41.832  1.00 56.91           N  
ATOM   6670  CZ  ARG C  66     -68.796 -18.351  40.724  1.00 57.86           C  
ATOM   6671  NH1 ARG C  66     -69.992 -18.945  40.749  1.00 59.49           N  
ATOM   6672  NH2 ARG C  66     -68.304 -17.948  39.553  1.00 58.75           N  
ATOM   6673  N   PHE C  67     -66.382 -23.448  41.972  1.00 45.61           N  
ATOM   6674  CA  PHE C  67     -66.397 -24.621  41.091  1.00 43.03           C  
ATOM   6675  C   PHE C  67     -65.338 -25.616  41.548  1.00 41.41           C  
ATOM   6676  O   PHE C  67     -64.407 -25.250  42.254  1.00 43.77           O  
ATOM   6677  CB  PHE C  67     -66.134 -24.210  39.637  1.00 41.22           C  
ATOM   6678  CG  PHE C  67     -67.270 -23.458  38.967  1.00 38.83           C  
ATOM   6679  CD1 PHE C  67     -68.300 -22.840  39.684  1.00 38.78           C  
ATOM   6680  CD2 PHE C  67     -67.270 -23.327  37.587  1.00 38.31           C  
ATOM   6681  CE1 PHE C  67     -69.299 -22.139  39.030  1.00 38.97           C  
ATOM   6682  CE2 PHE C  67     -68.271 -22.629  36.931  1.00 38.41           C  
ATOM   6683  CZ  PHE C  67     -69.284 -22.034  37.652  1.00 38.60           C  
ATOM   6684  N   THR C  68     -65.490 -26.877  41.149  1.00 40.17           N  
ATOM   6685  CA  THR C  68     -64.516 -27.930  41.472  1.00 38.34           C  
ATOM   6686  C   THR C  68     -64.508 -28.993  40.375  1.00 37.71           C  
ATOM   6687  O   THR C  68     -65.532 -29.635  40.106  1.00 37.57           O  
ATOM   6688  CB  THR C  68     -64.825 -28.599  42.831  1.00 37.86           C  
ATOM   6689  OG1 THR C  68     -64.811 -27.611  43.864  1.00 40.01           O  
ATOM   6690  CG2 THR C  68     -63.806 -29.694  43.172  1.00 36.95           C  
ATOM   6691  N   ILE C  69     -63.340 -29.187  39.764  1.00 35.67           N  
ATOM   6692  CA  ILE C  69     -63.164 -30.174  38.703  1.00 34.03           C  
ATOM   6693  C   ILE C  69     -62.531 -31.426  39.296  1.00 34.06           C  
ATOM   6694  O   ILE C  69     -61.629 -31.355  40.124  1.00 35.01           O  
ATOM   6695  CB  ILE C  69     -62.362 -29.627  37.497  1.00 32.81           C  
ATOM   6696  CG1 ILE C  69     -62.431 -30.607  36.322  1.00 32.85           C  
ATOM   6697  CG2 ILE C  69     -60.908 -29.337  37.848  1.00 32.97           C  
ATOM   6698  CD1 ILE C  69     -61.958 -30.022  35.005  1.00 33.81           C  
ATOM   6699  N   SER C  70     -63.044 -32.572  38.884  1.00 34.45           N  
ATOM   6700  CA  SER C  70     -62.558 -33.862  39.340  1.00 35.95           C  
ATOM   6701  C   SER C  70     -62.756 -34.809  38.188  1.00 38.71           C  
ATOM   6702  O   SER C  70     -63.428 -34.460  37.216  1.00 37.36           O  
ATOM   6703  CB  SER C  70     -63.345 -34.339  40.554  1.00 36.43           C  
ATOM   6704  OG  SER C  70     -64.747 -34.379  40.298  1.00 35.79           O  
ATOM   6705  N   ARG C  71     -62.178 -35.998  38.279  1.00 43.89           N  
ATOM   6706  CA  ARG C  71     -62.335 -36.974  37.210  1.00 50.99           C  
ATOM   6707  C   ARG C  71     -62.402 -38.394  37.728  1.00 57.03           C  
ATOM   6708  O   ARG C  71     -61.846 -38.715  38.779  1.00 59.35           O  
ATOM   6709  CB  ARG C  71     -61.230 -36.821  36.154  1.00 54.05           C  
ATOM   6710  CG  ARG C  71     -59.800 -36.939  36.659  1.00 56.52           C  
ATOM   6711  CD  ARG C  71     -58.803 -36.689  35.525  1.00 59.49           C  
ATOM   6712  NE  ARG C  71     -58.932 -37.663  34.436  1.00 61.08           N  
ATOM   6713  CZ  ARG C  71     -58.388 -37.550  33.218  1.00 60.23           C  
ATOM   6714  NH1 ARG C  71     -58.588 -38.520  32.332  1.00 61.96           N  
ATOM   6715  NH2 ARG C  71     -57.650 -36.495  32.867  1.00 56.71           N  
ATOM   6716  N   ASP C  72     -63.089 -39.235  36.955  1.00 66.14           N  
ATOM   6717  CA  ASP C  72     -63.299 -40.637  37.285  1.00 72.54           C  
ATOM   6718  C   ASP C  72     -61.947 -41.349  37.211  1.00 80.11           C  
ATOM   6719  O   ASP C  72     -61.250 -41.301  36.188  1.00 84.33           O  
ATOM   6720  CB  ASP C  72     -64.302 -41.278  36.311  1.00 74.68           C  
ATOM   6721  CG  ASP C  72     -64.973 -42.517  36.878  1.00 79.36           C  
ATOM   6722  OD1 ASP C  72     -64.261 -43.446  37.316  1.00 84.15           O  
ATOM   6723  OD2 ASP C  72     -66.224 -42.566  36.872  1.00 81.66           O  
ATOM   6724  N   ASN C  73     -61.564 -41.961  38.327  1.00 80.53           N  
ATOM   6725  CA  ASN C  73     -60.326 -42.741  38.416  1.00 79.11           C  
ATOM   6726  C   ASN C  73     -60.248 -43.899  37.392  1.00 77.58           C  
ATOM   6727  O   ASN C  73     -59.169 -44.179  36.858  1.00 76.10           O  
ATOM   6728  CB  ASN C  73     -60.110 -43.236  39.861  1.00 79.13           C  
ATOM   6729  CG  ASN C  73     -61.343 -43.925  40.457  1.00 79.53           C  
ATOM   6730  OD1 ASN C  73     -62.363 -44.105  39.789  1.00 77.34           O  
ATOM   6731  ND2 ASN C  73     -61.253 -44.296  41.733  1.00 78.88           N  
ATOM   6732  N   ALA C  74     -61.385 -44.539  37.104  1.00 75.64           N  
ATOM   6733  CA  ALA C  74     -61.443 -45.643  36.130  1.00 72.84           C  
ATOM   6734  C   ALA C  74     -61.471 -45.142  34.677  1.00 69.49           C  
ATOM   6735  O   ALA C  74     -60.471 -45.231  33.977  1.00 68.93           O  
ATOM   6736  CB  ALA C  74     -62.636 -46.551  36.416  1.00 74.13           C  
ATOM   6737  N   ALA C  75     -62.612 -44.600  34.249  1.00 69.93           N  
ATOM   6738  CA  ALA C  75     -62.851 -44.198  32.857  1.00 68.66           C  
ATOM   6739  C   ALA C  75     -62.380 -42.760  32.565  1.00 65.53           C  
ATOM   6740  O   ALA C  75     -61.912 -42.054  33.461  1.00 64.72           O  
ATOM   6741  CB  ALA C  75     -64.338 -44.345  32.525  1.00 66.53           C  
ATOM   6742  N   ASN C  76     -62.507 -42.346  31.301  1.00 59.22           N  
ATOM   6743  CA  ASN C  76     -62.220 -40.975  30.882  1.00 55.51           C  
ATOM   6744  C   ASN C  76     -63.469 -40.104  30.999  1.00 50.71           C  
ATOM   6745  O   ASN C  76     -64.074 -39.729  29.987  1.00 48.93           O  
ATOM   6746  CB  ASN C  76     -61.718 -40.948  29.439  1.00 58.25           C  
ATOM   6747  CG  ASN C  76     -60.359 -41.583  29.282  1.00 62.03           C  
ATOM   6748  OD1 ASN C  76     -59.452 -41.345  30.080  1.00 63.50           O  
ATOM   6749  ND2 ASN C  76     -60.199 -42.384  28.232  1.00 66.22           N  
ATOM   6750  N   THR C  77     -63.848 -39.794  32.239  1.00 45.74           N  
ATOM   6751  CA  THR C  77     -64.991 -38.931  32.525  1.00 41.61           C  
ATOM   6752  C   THR C  77     -64.572 -37.823  33.487  1.00 36.95           C  
ATOM   6753  O   THR C  77     -63.896 -38.080  34.467  1.00 35.45           O  
ATOM   6754  CB  THR C  77     -66.173 -39.730  33.106  1.00 41.22           C  
ATOM   6755  OG1 THR C  77     -66.559 -40.753  32.180  1.00 41.51           O  
ATOM   6756  CG2 THR C  77     -67.370 -38.825  33.375  1.00 40.87           C  
ATOM   6757  N   VAL C  78     -64.985 -36.598  33.194  1.00 34.66           N  
ATOM   6758  CA  VAL C  78     -64.589 -35.429  33.965  1.00 33.97           C  
ATOM   6759  C   VAL C  78     -65.850 -34.682  34.425  1.00 34.78           C  
ATOM   6760  O   VAL C  78     -66.775 -34.451  33.633  1.00 33.94           O  
ATOM   6761  CB  VAL C  78     -63.625 -34.519  33.158  1.00 33.84           C  
ATOM   6762  CG1 VAL C  78     -64.285 -33.930  31.917  1.00 33.84           C  
ATOM   6763  CG2 VAL C  78     -63.059 -33.403  34.028  1.00 34.29           C  
ATOM   6764  N   TYR C  79     -65.868 -34.319  35.709  1.00 34.04           N  
ATOM   6765  CA  TYR C  79     -67.004 -33.657  36.341  1.00 33.18           C  
ATOM   6766  C   TYR C  79     -66.646 -32.223  36.692  1.00 32.03           C  
ATOM   6767  O   TYR C  79     -65.507 -31.938  37.023  1.00 31.66           O  
ATOM   6768  CB  TYR C  79     -67.387 -34.389  37.627  1.00 34.17           C  
ATOM   6769  CG  TYR C  79     -67.663 -35.859  37.444  1.00 35.12           C  
ATOM   6770  CD1 TYR C  79     -68.857 -36.289  36.877  1.00 36.59           C  
ATOM   6771  CD2 TYR C  79     -66.738 -36.824  37.841  1.00 35.77           C  
ATOM   6772  CE1 TYR C  79     -69.131 -37.639  36.698  1.00 37.61           C  
ATOM   6773  CE2 TYR C  79     -67.002 -38.179  37.673  1.00 36.55           C  
ATOM   6774  CZ  TYR C  79     -68.196 -38.579  37.093  1.00 37.96           C  
ATOM   6775  OH  TYR C  79     -68.467 -39.913  36.914  1.00 39.33           O  
ATOM   6776  N   LEU C  80     -67.625 -31.328  36.622  1.00 31.34           N  
ATOM   6777  CA  LEU C  80     -67.476 -29.962  37.113  1.00 30.91           C  
ATOM   6778  C   LEU C  80     -68.624 -29.677  38.060  1.00 31.23           C  
ATOM   6779  O   LEU C  80     -69.760 -29.516  37.632  1.00 32.28           O  
ATOM   6780  CB  LEU C  80     -67.468 -28.955  35.960  1.00 30.28           C  
ATOM   6781  CG  LEU C  80     -67.175 -27.499  36.334  1.00 29.85           C  
ATOM   6782  CD1 LEU C  80     -65.766 -27.337  36.898  1.00 28.99           C  
ATOM   6783  CD2 LEU C  80     -67.385 -26.595  35.126  1.00 29.41           C  
ATOM   6784  N   GLN C  81     -68.314 -29.640  39.351  1.00 32.35           N  
ATOM   6785  CA  GLN C  81     -69.289 -29.353  40.390  1.00 33.39           C  
ATOM   6786  C   GLN C  81     -69.349 -27.843  40.555  1.00 34.78           C  
ATOM   6787  O   GLN C  81     -68.471 -27.257  41.185  1.00 35.18           O  
ATOM   6788  CB  GLN C  81     -68.884 -30.040  41.697  1.00 33.43           C  
ATOM   6789  CG  GLN C  81     -69.795 -29.766  42.893  1.00 34.37           C  
ATOM   6790  CD  GLN C  81     -71.234 -30.164  42.656  1.00 33.48           C  
ATOM   6791  OE1 GLN C  81     -71.548 -31.329  42.444  1.00 34.03           O  
ATOM   6792  NE2 GLN C  81     -72.115 -29.192  42.689  1.00 34.03           N  
ATOM   6793  N   MET C  82     -70.382 -27.224  39.977  1.00 36.15           N  
ATOM   6794  CA  MET C  82     -70.571 -25.770  40.020  1.00 37.00           C  
ATOM   6795  C   MET C  82     -71.521 -25.403  41.155  1.00 38.18           C  
ATOM   6796  O   MET C  82     -72.706 -25.691  41.058  1.00 38.26           O  
ATOM   6797  CB  MET C  82     -71.153 -25.263  38.691  1.00 36.93           C  
ATOM   6798  CG  MET C  82     -70.328 -25.592  37.458  1.00 37.27           C  
ATOM   6799  SD  MET C  82     -70.934 -24.810  35.949  1.00 36.67           S  
ATOM   6800  CE  MET C  82     -72.355 -25.799  35.582  1.00 38.64           C  
ATOM   6801  N   ASN C  83     -70.998 -24.788  42.221  1.00 39.20           N  
ATOM   6802  CA  ASN C  83     -71.807 -24.274  43.344  1.00 38.71           C  
ATOM   6803  C   ASN C  83     -71.805 -22.751  43.331  1.00 41.72           C  
ATOM   6804  O   ASN C  83     -70.923 -22.141  42.733  1.00 41.95           O  
ATOM   6805  CB  ASN C  83     -71.235 -24.745  44.681  1.00 36.57           C  
ATOM   6806  CG  ASN C  83     -71.186 -26.251  44.803  1.00 35.79           C  
ATOM   6807  OD1 ASN C  83     -72.043 -26.956  44.283  1.00 35.08           O  
ATOM   6808  ND2 ASN C  83     -70.181 -26.752  45.506  1.00 35.24           N  
ATOM   6809  N   SER C  84     -72.795 -22.150  43.998  1.00 46.15           N  
ATOM   6810  CA  SER C  84     -72.908 -20.681  44.158  1.00 47.06           C  
ATOM   6811  C   SER C  84     -72.973 -19.931  42.822  1.00 45.93           C  
ATOM   6812  O   SER C  84     -72.314 -18.904  42.635  1.00 44.90           O  
ATOM   6813  CB  SER C  84     -71.758 -20.125  45.026  1.00 48.15           C  
ATOM   6814  OG  SER C  84     -71.704 -20.760  46.289  1.00 48.86           O  
ATOM   6815  N   LEU C  85     -73.783 -20.443  41.904  1.00 45.62           N  
ATOM   6816  CA  LEU C  85     -73.857 -19.880  40.559  1.00 49.49           C  
ATOM   6817  C   LEU C  85     -74.370 -18.440  40.566  1.00 52.09           C  
ATOM   6818  O   LEU C  85     -75.112 -18.048  41.462  1.00 53.25           O  
ATOM   6819  CB  LEU C  85     -74.714 -20.770  39.643  1.00 49.45           C  
ATOM   6820  CG  LEU C  85     -74.051 -22.098  39.229  1.00 49.00           C  
ATOM   6821  CD1 LEU C  85     -75.066 -23.110  38.730  1.00 48.33           C  
ATOM   6822  CD2 LEU C  85     -72.970 -21.885  38.176  1.00 49.39           C  
ATOM   6823  N   LYS C  86     -73.935 -17.664  39.574  1.00 56.53           N  
ATOM   6824  CA  LYS C  86     -74.336 -16.265  39.393  1.00 60.40           C  
ATOM   6825  C   LYS C  86     -74.827 -16.074  37.968  1.00 59.49           C  
ATOM   6826  O   LYS C  86     -74.540 -16.904  37.111  1.00 59.39           O  
ATOM   6827  CB  LYS C  86     -73.142 -15.343  39.621  1.00 65.24           C  
ATOM   6828  CG  LYS C  86     -72.502 -15.476  40.992  1.00 70.03           C  
ATOM   6829  CD  LYS C  86     -71.210 -14.688  41.079  1.00 72.68           C  
ATOM   6830  CE  LYS C  86     -70.470 -14.999  42.364  1.00 75.24           C  
ATOM   6831  NZ  LYS C  86     -69.248 -14.162  42.493  1.00 76.72           N  
ATOM   6832  N   PRO C  87     -75.554 -14.973  37.693  1.00 61.00           N  
ATOM   6833  CA  PRO C  87     -75.938 -14.701  36.293  1.00 61.12           C  
ATOM   6834  C   PRO C  87     -74.761 -14.526  35.306  1.00 58.93           C  
ATOM   6835  O   PRO C  87     -74.945 -14.747  34.111  1.00 54.82           O  
ATOM   6836  CB  PRO C  87     -76.792 -13.421  36.391  1.00 60.16           C  
ATOM   6837  CG  PRO C  87     -76.575 -12.883  37.770  1.00 60.92           C  
ATOM   6838  CD  PRO C  87     -76.235 -14.061  38.630  1.00 61.21           C  
ATOM   6839  N   GLU C  88     -73.581 -14.152  35.810  1.00 61.19           N  
ATOM   6840  CA  GLU C  88     -72.366 -14.031  34.987  1.00 64.35           C  
ATOM   6841  C   GLU C  88     -71.846 -15.383  34.477  1.00 61.58           C  
ATOM   6842  O   GLU C  88     -71.165 -15.434  33.453  1.00 64.34           O  
ATOM   6843  CB  GLU C  88     -71.231 -13.333  35.758  1.00 71.03           C  
ATOM   6844  CG  GLU C  88     -71.452 -11.852  36.056  1.00 78.91           C  
ATOM   6845  CD  GLU C  88     -72.312 -11.577  37.288  1.00 85.49           C  
ATOM   6846  OE1 GLU C  88     -72.226 -12.331  38.282  1.00 88.15           O  
ATOM   6847  OE2 GLU C  88     -73.082 -10.592  37.265  1.00 90.89           O  
ATOM   6848  N   ASP C  89     -72.156 -16.468  35.192  1.00 56.79           N  
ATOM   6849  CA  ASP C  89     -71.737 -17.820  34.793  1.00 51.14           C  
ATOM   6850  C   ASP C  89     -72.519 -18.395  33.611  1.00 49.18           C  
ATOM   6851  O   ASP C  89     -72.160 -19.461  33.117  1.00 52.32           O  
ATOM   6852  CB  ASP C  89     -71.844 -18.801  35.972  1.00 48.52           C  
ATOM   6853  CG  ASP C  89     -70.954 -18.426  37.141  1.00 47.11           C  
ATOM   6854  OD1 ASP C  89     -69.780 -18.047  36.926  1.00 47.79           O  
ATOM   6855  OD2 ASP C  89     -71.429 -18.530  38.290  1.00 44.68           O  
ATOM   6856  N   THR C  90     -73.577 -17.716  33.168  1.00 45.48           N  
ATOM   6857  CA  THR C  90     -74.386 -18.178  32.041  1.00 43.59           C  
ATOM   6858  C   THR C  90     -73.593 -18.211  30.736  1.00 40.29           C  
ATOM   6859  O   THR C  90     -73.117 -17.177  30.269  1.00 38.89           O  
ATOM   6860  CB  THR C  90     -75.630 -17.283  31.847  1.00 45.21           C  
ATOM   6861  OG1 THR C  90     -76.459 -17.357  33.015  1.00 45.69           O  
ATOM   6862  CG2 THR C  90     -76.439 -17.695  30.608  1.00 45.57           C  
ATOM   6863  N   ALA C  91     -73.481 -19.406  30.157  1.00 37.93           N  
ATOM   6864  CA  ALA C  91     -72.755 -19.616  28.907  1.00 36.60           C  
ATOM   6865  C   ALA C  91     -72.992 -21.018  28.336  1.00 35.05           C  
ATOM   6866  O   ALA C  91     -73.562 -21.880  28.995  1.00 33.53           O  
ATOM   6867  CB  ALA C  91     -71.264 -19.392  29.133  1.00 36.81           C  
ATOM   6868  N   VAL C  92     -72.550 -21.227  27.100  1.00 35.65           N  
ATOM   6869  CA  VAL C  92     -72.412 -22.569  26.534  1.00 35.78           C  
ATOM   6870  C   VAL C  92     -71.089 -23.137  27.059  1.00 35.02           C  
ATOM   6871  O   VAL C  92     -70.037 -22.567  26.789  1.00 34.73           O  
ATOM   6872  CB  VAL C  92     -72.375 -22.539  24.994  1.00 36.88           C  
ATOM   6873  CG1 VAL C  92     -72.189 -23.945  24.432  1.00 37.16           C  
ATOM   6874  CG2 VAL C  92     -73.644 -21.899  24.442  1.00 38.05           C  
ATOM   6875  N   TYR C  93     -71.155 -24.245  27.803  1.00 33.42           N  
ATOM   6876  CA  TYR C  93     -69.970 -24.892  28.375  1.00 31.69           C  
ATOM   6877  C   TYR C  93     -69.511 -26.041  27.478  1.00 31.17           C  
ATOM   6878  O   TYR C  93     -70.304 -26.937  27.164  1.00 29.69           O  
ATOM   6879  CB  TYR C  93     -70.257 -25.425  29.780  1.00 30.92           C  
ATOM   6880  CG  TYR C  93     -70.269 -24.360  30.850  1.00 30.79           C  
ATOM   6881  CD1 TYR C  93     -71.274 -23.397  30.877  1.00 31.19           C  
ATOM   6882  CD2 TYR C  93     -69.294 -24.322  31.852  1.00 29.86           C  
ATOM   6883  CE1 TYR C  93     -71.303 -22.413  31.856  1.00 30.87           C  
ATOM   6884  CE2 TYR C  93     -69.311 -23.337  32.832  1.00 29.84           C  
ATOM   6885  CZ  TYR C  93     -70.315 -22.385  32.826  1.00 30.81           C  
ATOM   6886  OH  TYR C  93     -70.354 -21.408  33.790  1.00 31.35           O  
ATOM   6887  N   TYR C  94     -68.231 -26.007  27.092  1.00 30.79           N  
ATOM   6888  CA  TYR C  94     -67.616 -27.018  26.224  1.00 31.44           C  
ATOM   6889  C   TYR C  94     -66.610 -27.896  26.974  1.00 31.75           C  
ATOM   6890  O   TYR C  94     -65.763 -27.397  27.712  1.00 30.39           O  
ATOM   6891  CB  TYR C  94     -66.885 -26.353  25.061  1.00 31.41           C  
ATOM   6892  CG  TYR C  94     -67.756 -25.527  24.141  1.00 31.92           C  
ATOM   6893  CD1 TYR C  94     -68.014 -24.185  24.419  1.00 32.15           C  
ATOM   6894  CD2 TYR C  94     -68.295 -26.076  22.974  1.00 31.98           C  
ATOM   6895  CE1 TYR C  94     -68.796 -23.414  23.573  1.00 32.33           C  
ATOM   6896  CE2 TYR C  94     -69.085 -25.318  22.124  1.00 32.39           C  
ATOM   6897  CZ  TYR C  94     -69.331 -23.982  22.427  1.00 32.71           C  
ATOM   6898  OH  TYR C  94     -70.108 -23.195  21.602  1.00 32.99           O  
ATOM   6899  N   CYS C  95     -66.711 -29.204  26.760  1.00 32.95           N  
ATOM   6900  CA  CYS C  95     -65.738 -30.154  27.262  1.00 33.35           C  
ATOM   6901  C   CYS C  95     -64.564 -30.150  26.311  1.00 33.07           C  
ATOM   6902  O   CYS C  95     -64.741 -29.913  25.124  1.00 34.07           O  
ATOM   6903  CB  CYS C  95     -66.354 -31.546  27.307  1.00 34.91           C  
ATOM   6904  SG  CYS C  95     -65.252 -32.860  27.893  1.00 36.86           S  
ATOM   6905  N   ASN C  96     -63.367 -30.408  26.826  1.00 33.16           N  
ATOM   6906  CA  ASN C  96     -62.160 -30.433  25.997  1.00 32.99           C  
ATOM   6907  C   ASN C  96     -61.156 -31.455  26.507  1.00 32.72           C  
ATOM   6908  O   ASN C  96     -60.928 -31.551  27.710  1.00 32.96           O  
ATOM   6909  CB  ASN C  96     -61.510 -29.051  25.958  1.00 33.87           C  
ATOM   6910  CG  ASN C  96     -60.182 -29.042  25.203  1.00 33.83           C  
ATOM   6911  OD1 ASN C  96     -59.154 -28.638  25.749  1.00 34.30           O  
ATOM   6912  ND2 ASN C  96     -60.197 -29.507  23.959  1.00 32.20           N  
ATOM   6913  N   VAL C  97     -60.565 -32.205  25.577  1.00 32.20           N  
ATOM   6914  CA  VAL C  97     -59.517 -33.169  25.884  1.00 32.00           C  
ATOM   6915  C   VAL C  97     -58.285 -32.850  25.032  1.00 31.74           C  
ATOM   6916  O   VAL C  97     -58.362 -32.860  23.803  1.00 30.66           O  
ATOM   6917  CB  VAL C  97     -60.000 -34.613  25.645  1.00 31.48           C  
ATOM   6918  CG1 VAL C  97     -58.884 -35.612  25.916  1.00 32.15           C  
ATOM   6919  CG2 VAL C  97     -61.205 -34.904  26.530  1.00 31.58           C  
ATOM   6920  N   LYS C  98     -57.179 -32.527  25.708  1.00 31.93           N  
ATOM   6921  CA  LYS C  98     -55.862 -32.367  25.087  1.00 31.96           C  
ATOM   6922  C   LYS C  98     -55.101 -33.668  25.255  1.00 30.03           C  
ATOM   6923  O   LYS C  98     -54.729 -34.040  26.363  1.00 27.97           O  
ATOM   6924  CB  LYS C  98     -55.070 -31.231  25.732  1.00 33.58           C  
ATOM   6925  CG  LYS C  98     -55.685 -29.869  25.491  1.00 35.68           C  
ATOM   6926  CD  LYS C  98     -54.714 -28.734  25.779  1.00 37.24           C  
ATOM   6927  CE  LYS C  98     -55.463 -27.427  26.018  1.00 39.47           C  
ATOM   6928  NZ  LYS C  98     -56.463 -27.087  24.956  1.00 40.72           N  
ATOM   6929  N   ASP C  99     -54.883 -34.352  24.139  1.00 29.79           N  
ATOM   6930  CA  ASP C  99     -54.220 -35.644  24.111  1.00 29.97           C  
ATOM   6931  C   ASP C  99     -52.730 -35.442  23.813  1.00 29.71           C  
ATOM   6932  O   ASP C  99     -52.386 -34.745  22.859  1.00 29.64           O  
ATOM   6933  CB  ASP C  99     -54.881 -36.500  23.028  1.00 30.35           C  
ATOM   6934  CG  ASP C  99     -54.425 -37.939  23.054  1.00 31.33           C  
ATOM   6935  OD1 ASP C  99     -53.203 -38.183  23.112  1.00 32.62           O  
ATOM   6936  OD2 ASP C  99     -55.295 -38.834  22.970  1.00 32.71           O  
ATOM   6937  N   PHE C 100     -51.858 -36.069  24.609  1.00 29.24           N  
ATOM   6938  CA  PHE C 100     -50.407 -35.930  24.447  1.00 29.49           C  
ATOM   6939  C   PHE C 100     -49.737 -37.122  23.745  1.00 30.34           C  
ATOM   6940  O   PHE C 100     -48.526 -37.305  23.858  1.00 31.20           O  
ATOM   6941  CB  PHE C 100     -49.747 -35.715  25.809  1.00 29.08           C  
ATOM   6942  CG  PHE C 100     -50.133 -34.435  26.495  1.00 29.50           C  
ATOM   6943  CD1 PHE C 100     -50.085 -33.221  25.825  1.00 29.70           C  
ATOM   6944  CD2 PHE C 100     -50.511 -34.438  27.835  1.00 30.52           C  
ATOM   6945  CE1 PHE C 100     -50.427 -32.040  26.470  1.00 30.10           C  
ATOM   6946  CE2 PHE C 100     -50.851 -33.260  28.479  1.00 30.16           C  
ATOM   6947  CZ  PHE C 100     -50.805 -32.058  27.796  1.00 30.08           C  
ATOM   6948  N   GLY C 101     -50.508 -37.900  22.994  1.00 30.77           N  
ATOM   6949  CA  GLY C 101     -50.023 -39.151  22.417  1.00 31.33           C  
ATOM   6950  C   GLY C 101     -48.975 -39.039  21.324  1.00 32.41           C  
ATOM   6951  O   GLY C 101     -48.278 -40.012  21.064  1.00 34.47           O  
ATOM   6952  N   ALA C 102     -48.858 -37.874  20.679  1.00 32.63           N  
ATOM   6953  CA  ALA C 102     -47.821 -37.647  19.661  1.00 31.48           C  
ATOM   6954  C   ALA C 102     -46.505 -37.105  20.237  1.00 32.43           C  
ATOM   6955  O   ALA C 102     -45.509 -37.013  19.515  1.00 34.88           O  
ATOM   6956  CB  ALA C 102     -48.342 -36.724  18.571  1.00 30.72           C  
ATOM   6957  N   ILE C 103     -46.500 -36.721  21.513  1.00 32.56           N  
ATOM   6958  CA  ILE C 103     -45.288 -36.287  22.242  1.00 31.39           C  
ATOM   6959  C   ILE C 103     -44.813 -34.866  21.917  1.00 30.37           C  
ATOM   6960  O   ILE C 103     -44.500 -34.111  22.828  1.00 30.85           O  
ATOM   6961  CB  ILE C 103     -44.102 -37.279  22.094  1.00 31.88           C  
ATOM   6962  CG1 ILE C 103     -44.552 -38.725  22.390  1.00 31.63           C  
ATOM   6963  CG2 ILE C 103     -42.928 -36.884  22.992  1.00 32.31           C  
ATOM   6964  CD1 ILE C 103     -45.209 -38.925  23.740  1.00 30.73           C  
ATOM   6965  N   ILE C 104     -44.689 -34.552  20.632  1.00 30.12           N  
ATOM   6966  CA  ILE C 104     -44.132 -33.269  20.171  1.00 31.43           C  
ATOM   6967  C   ILE C 104     -45.225 -32.195  20.101  1.00 32.66           C  
ATOM   6968  O   ILE C 104     -44.969 -31.015  20.362  1.00 33.15           O  
ATOM   6969  CB  ILE C 104     -43.440 -33.414  18.789  1.00 31.11           C  
ATOM   6970  CG1 ILE C 104     -42.425 -34.571  18.786  1.00 31.06           C  
ATOM   6971  CG2 ILE C 104     -42.781 -32.108  18.368  1.00 31.42           C  
ATOM   6972  CD1 ILE C 104     -41.383 -34.501  19.881  1.00 31.33           C  
ATOM   6973  N   TYR C 105     -46.443 -32.621  19.780  1.00 33.53           N  
ATOM   6974  CA  TYR C 105     -47.606 -31.744  19.718  1.00 36.14           C  
ATOM   6975  C   TYR C 105     -48.816 -32.401  20.416  1.00 38.20           C  
ATOM   6976  O   TYR C 105     -48.872 -33.625  20.603  1.00 39.35           O  
ATOM   6977  CB  TYR C 105     -47.932 -31.403  18.253  1.00 35.90           C  
ATOM   6978  CG  TYR C 105     -48.307 -32.607  17.413  1.00 36.34           C  
ATOM   6979  CD1 TYR C 105     -47.331 -33.391  16.793  1.00 36.02           C  
ATOM   6980  CD2 TYR C 105     -49.646 -32.973  17.251  1.00 36.15           C  
ATOM   6981  CE1 TYR C 105     -47.682 -34.504  16.041  1.00 37.29           C  
ATOM   6982  CE2 TYR C 105     -50.002 -34.081  16.501  1.00 36.73           C  
ATOM   6983  CZ  TYR C 105     -49.024 -34.841  15.898  1.00 37.09           C  
ATOM   6984  OH  TYR C 105     -49.401 -35.931  15.158  1.00 39.06           O  
ATOM   6985  N   ASP C 106     -49.782 -31.576  20.792  1.00 39.54           N  
ATOM   6986  CA  ASP C 106     -50.985 -32.050  21.481  1.00 41.11           C  
ATOM   6987  C   ASP C 106     -52.160 -32.016  20.516  1.00 41.25           C  
ATOM   6988  O   ASP C 106     -52.261 -31.107  19.696  1.00 42.23           O  
ATOM   6989  CB  ASP C 106     -51.312 -31.284  22.798  1.00 41.53           C  
ATOM   6990  CG  ASP C 106     -50.482 -30.027  23.024  1.00 42.19           C  
ATOM   6991  OD1 ASP C 106     -49.500 -29.777  22.303  1.00 46.83           O  
ATOM   6992  OD2 ASP C 106     -50.818 -29.286  23.969  1.00 42.40           O  
ATOM   6993  N   TYR C 107     -53.023 -33.023  20.607  1.00 40.86           N  
ATOM   6994  CA  TYR C 107     -54.201 -33.119  19.760  1.00 41.64           C  
ATOM   6995  C   TYR C 107     -55.436 -32.773  20.585  1.00 38.30           C  
ATOM   6996  O   TYR C 107     -55.578 -33.264  21.699  1.00 35.26           O  
ATOM   6997  CB  TYR C 107     -54.316 -34.528  19.160  1.00 44.65           C  
ATOM   6998  CG  TYR C 107     -55.287 -34.582  18.001  1.00 48.56           C  
ATOM   6999  CD1 TYR C 107     -54.979 -33.976  16.780  1.00 50.67           C  
ATOM   7000  CD2 TYR C 107     -56.528 -35.204  18.130  1.00 50.13           C  
ATOM   7001  CE1 TYR C 107     -55.873 -34.003  15.717  1.00 52.09           C  
ATOM   7002  CE2 TYR C 107     -57.427 -35.240  17.074  1.00 50.78           C  
ATOM   7003  CZ  TYR C 107     -57.094 -34.640  15.868  1.00 51.90           C  
ATOM   7004  OH  TYR C 107     -57.977 -34.671  14.812  1.00 54.61           O  
ATOM   7005  N   ASP C 108     -56.316 -31.939  20.031  1.00 37.49           N  
ATOM   7006  CA  ASP C 108     -57.516 -31.460  20.740  1.00 38.54           C  
ATOM   7007  C   ASP C 108     -58.823 -32.100  20.282  1.00 36.20           C  
ATOM   7008  O   ASP C 108     -59.040 -32.299  19.092  1.00 35.72           O  
ATOM   7009  CB  ASP C 108     -57.640 -29.934  20.613  1.00 41.32           C  
ATOM   7010  CG  ASP C 108     -56.757 -29.196  21.594  1.00 44.93           C  
ATOM   7011  OD1 ASP C 108     -55.636 -29.676  21.875  1.00 49.61           O  
ATOM   7012  OD2 ASP C 108     -57.185 -28.137  22.093  1.00 47.68           O  
ATOM   7013  N   TYR C 109     -59.684 -32.407  21.252  1.00 35.56           N  
ATOM   7014  CA  TYR C 109     -61.057 -32.857  21.019  1.00 33.16           C  
ATOM   7015  C   TYR C 109     -61.999 -31.912  21.735  1.00 31.14           C  
ATOM   7016  O   TYR C 109     -61.790 -31.637  22.911  1.00 30.34           O  
ATOM   7017  CB  TYR C 109     -61.259 -34.253  21.593  1.00 33.64           C  
ATOM   7018  CG  TYR C 109     -60.370 -35.306  20.985  1.00 35.17           C  
ATOM   7019  CD1 TYR C 109     -60.666 -35.858  19.744  1.00 35.03           C  
ATOM   7020  CD2 TYR C 109     -59.232 -35.762  21.657  1.00 36.49           C  
ATOM   7021  CE1 TYR C 109     -59.858 -36.831  19.184  1.00 35.72           C  
ATOM   7022  CE2 TYR C 109     -58.413 -36.734  21.104  1.00 36.42           C  
ATOM   7023  CZ  TYR C 109     -58.736 -37.271  19.869  1.00 36.07           C  
ATOM   7024  OH  TYR C 109     -57.932 -38.241  19.319  1.00 36.62           O  
ATOM   7025  N   TRP C 110     -63.025 -31.424  21.039  1.00 31.17           N  
ATOM   7026  CA  TRP C 110     -64.059 -30.569  21.639  1.00 31.05           C  
ATOM   7027  C   TRP C 110     -65.438 -31.205  21.585  1.00 32.00           C  
ATOM   7028  O   TRP C 110     -65.802 -31.821  20.592  1.00 33.97           O  
ATOM   7029  CB  TRP C 110     -64.101 -29.233  20.919  1.00 30.27           C  
ATOM   7030  CG  TRP C 110     -62.870 -28.474  21.129  1.00 30.29           C  
ATOM   7031  CD1 TRP C 110     -61.743 -28.541  20.391  1.00 29.36           C  
ATOM   7032  CD2 TRP C 110     -62.616 -27.539  22.180  1.00 30.60           C  
ATOM   7033  NE1 TRP C 110     -60.793 -27.700  20.900  1.00 30.25           N  
ATOM   7034  CE2 TRP C 110     -61.300 -27.067  22.002  1.00 30.27           C  
ATOM   7035  CE3 TRP C 110     -63.379 -27.047  23.256  1.00 30.27           C  
ATOM   7036  CZ2 TRP C 110     -60.710 -26.126  22.860  1.00 30.42           C  
ATOM   7037  CZ3 TRP C 110     -62.799 -26.104  24.109  1.00 30.47           C  
ATOM   7038  CH2 TRP C 110     -61.472 -25.655  23.903  1.00 31.25           C  
ATOM   7039  N   GLY C 111     -66.201 -31.059  22.664  1.00 32.55           N  
ATOM   7040  CA  GLY C 111     -67.616 -31.422  22.681  1.00 34.21           C  
ATOM   7041  C   GLY C 111     -68.456 -30.408  21.926  1.00 35.52           C  
ATOM   7042  O   GLY C 111     -67.989 -29.303  21.617  1.00 32.89           O  
ATOM   7043  N   GLN C 112     -69.693 -30.797  21.613  1.00 38.56           N  
ATOM   7044  CA  GLN C 112     -70.656 -29.913  20.929  1.00 42.59           C  
ATOM   7045  C   GLN C 112     -71.038 -28.687  21.772  1.00 41.10           C  
ATOM   7046  O   GLN C 112     -71.325 -27.621  21.224  1.00 41.42           O  
ATOM   7047  CB  GLN C 112     -71.943 -30.674  20.556  1.00 48.64           C  
ATOM   7048  CG  GLN C 112     -71.790 -31.714  19.451  1.00 54.30           C  
ATOM   7049  CD  GLN C 112     -71.532 -31.111  18.068  1.00 60.02           C  
ATOM   7050  OE1 GLN C 112     -72.063 -30.050  17.721  1.00 65.58           O  
ATOM   7051  NE2 GLN C 112     -70.712 -31.795  17.270  1.00 61.49           N  
ATOM   7052  N   GLY C 113     -71.047 -28.859  23.096  1.00 38.95           N  
ATOM   7053  CA  GLY C 113     -71.428 -27.819  24.044  1.00 37.88           C  
ATOM   7054  C   GLY C 113     -72.749 -28.139  24.733  1.00 37.82           C  
ATOM   7055  O   GLY C 113     -73.568 -28.913  24.225  1.00 36.07           O  
ATOM   7056  N   THR C 114     -72.946 -27.544  25.904  1.00 36.63           N  
ATOM   7057  CA  THR C 114     -74.172 -27.715  26.665  1.00 36.59           C  
ATOM   7058  C   THR C 114     -74.518 -26.376  27.337  1.00 36.34           C  
ATOM   7059  O   THR C 114     -73.650 -25.725  27.918  1.00 36.13           O  
ATOM   7060  CB  THR C 114     -74.050 -28.895  27.664  1.00 37.16           C  
ATOM   7061  OG1 THR C 114     -75.339 -29.229  28.207  1.00 38.46           O  
ATOM   7062  CG2 THR C 114     -73.091 -28.582  28.808  1.00 37.56           C  
ATOM   7063  N   GLN C 115     -75.778 -25.951  27.216  1.00 35.77           N  
ATOM   7064  CA  GLN C 115     -76.203 -24.660  27.747  1.00 35.00           C  
ATOM   7065  C   GLN C 115     -76.322 -24.732  29.258  1.00 35.18           C  
ATOM   7066  O   GLN C 115     -76.762 -25.735  29.816  1.00 35.98           O  
ATOM   7067  CB  GLN C 115     -77.544 -24.226  27.145  1.00 35.13           C  
ATOM   7068  CG  GLN C 115     -77.987 -22.810  27.503  1.00 35.06           C  
ATOM   7069  CD  GLN C 115     -77.101 -21.738  26.891  1.00 35.58           C  
ATOM   7070  OE1 GLN C 115     -76.891 -21.717  25.670  1.00 35.11           O  
ATOM   7071  NE2 GLN C 115     -76.588 -20.831  27.734  1.00 34.90           N  
ATOM   7072  N   VAL C 116     -75.896 -23.657  29.903  1.00 35.43           N  
ATOM   7073  CA  VAL C 116     -76.089 -23.453  31.318  1.00 37.24           C  
ATOM   7074  C   VAL C 116     -76.597 -22.020  31.432  1.00 40.71           C  
ATOM   7075  O   VAL C 116     -75.877 -21.088  31.096  1.00 41.85           O  
ATOM   7076  CB  VAL C 116     -74.775 -23.629  32.098  1.00 37.04           C  
ATOM   7077  CG1 VAL C 116     -74.951 -23.251  33.568  1.00 36.37           C  
ATOM   7078  CG2 VAL C 116     -74.267 -25.058  31.956  1.00 36.95           C  
ATOM   7079  N   THR C 117     -77.847 -21.860  31.866  1.00 43.59           N  
ATOM   7080  CA  THR C 117     -78.459 -20.549  32.046  1.00 44.49           C  
ATOM   7081  C   THR C 117     -78.776 -20.349  33.524  1.00 46.06           C  
ATOM   7082  O   THR C 117     -79.477 -21.155  34.123  1.00 46.17           O  
ATOM   7083  CB  THR C 117     -79.744 -20.418  31.207  1.00 44.77           C  
ATOM   7084  OG1 THR C 117     -79.490 -20.831  29.856  1.00 43.58           O  
ATOM   7085  CG2 THR C 117     -80.247 -18.978  31.203  1.00 45.46           C  
ATOM   7086  N   VAL C 118     -78.243 -19.278  34.103  1.00 48.73           N  
ATOM   7087  CA  VAL C 118     -78.442 -18.960  35.512  1.00 51.03           C  
ATOM   7088  C   VAL C 118     -79.263 -17.678  35.600  1.00 54.24           C  
ATOM   7089  O   VAL C 118     -78.794 -16.606  35.197  1.00 56.15           O  
ATOM   7090  CB  VAL C 118     -77.095 -18.772  36.246  1.00 51.17           C  
ATOM   7091  CG1 VAL C 118     -77.316 -18.393  37.709  1.00 50.53           C  
ATOM   7092  CG2 VAL C 118     -76.253 -20.036  36.139  1.00 51.26           C  
ATOM   7093  N   SER C 119     -80.485 -17.798  36.119  1.00 57.14           N  
ATOM   7094  CA  SER C 119     -81.383 -16.655  36.284  1.00 59.38           C  
ATOM   7095  C   SER C 119     -81.250 -16.062  37.681  1.00 61.37           C  
ATOM   7096  O   SER C 119     -80.813 -16.736  38.616  1.00 60.18           O  
ATOM   7097  CB  SER C 119     -82.830 -17.077  36.039  1.00 59.36           C  
ATOM   7098  OG  SER C 119     -83.238 -18.030  37.003  1.00 60.98           O  
ATOM   7099  N   SER C 120     -81.641 -14.796  37.802  1.00 66.33           N  
ATOM   7100  CA  SER C 120     -81.650 -14.079  39.077  1.00 68.66           C  
ATOM   7101  C   SER C 120     -82.994 -14.291  39.765  1.00 68.07           C  
ATOM   7102  O   SER C 120     -83.149 -14.000  40.950  1.00 67.82           O  
ATOM   7103  CB  SER C 120     -81.408 -12.589  38.853  1.00 70.87           C  
ATOM   7104  OG  SER C 120     -80.267 -12.381  38.041  1.00 73.18           O  
