# Supplementary material for: A non-redundant data set of nanobody-antigen crystal structures
Source: Data Brief. 2019 Mar 6;24:103754. doi: 10.1016/j.dib.2019.103754 (PMC6441729; doi:10.1016/j.dib.2019.103754)
Supplement: Multimedia component 6 [file mmc6.zip › extended_dataset/Nb_2/6mxt_2.pdb]

ATOM   3603  N   GLN N   1     -42.446 -15.492  16.759  1.00 84.93           N  
ATOM   3604  CA  GLN N   1     -41.956 -14.159  17.092  1.00 83.82           C  
ATOM   3605  C   GLN N   1     -42.887 -13.071  16.566  1.00 76.49           C  
ATOM   3606  O   GLN N   1     -44.068 -13.313  16.319  1.00 77.54           O  
ATOM   3607  CB  GLN N   1     -40.546 -13.951  16.534  1.00 89.11           C  
ATOM   3608  CG  GLN N   1     -40.440 -14.127  15.026  1.00 92.99           C  
ATOM   3609  CD  GLN N   1     -39.149 -13.566  14.461  1.00 95.18           C  
ATOM   3610  OE1 GLN N   1     -38.399 -12.880  15.155  1.00 96.66           O  
ATOM   3611  NE2 GLN N   1     -38.884 -13.855  13.191  1.00 96.47           N  
ATOM   3612  N   VAL N   2     -42.342 -11.870  16.402  1.00 69.20           N  
ATOM   3613  CA  VAL N   2     -43.092 -10.747  15.855  1.00 67.10           C  
ATOM   3614  C   VAL N   2     -43.188 -10.871  14.336  1.00 68.50           C  
ATOM   3615  O   VAL N   2     -42.212 -11.226  13.674  1.00 70.65           O  
ATOM   3616  CB  VAL N   2     -42.437  -9.405  16.233  1.00 65.79           C  
ATOM   3617  CG1 VAL N   2     -43.222  -8.240  15.654  1.00 65.95           C  
ATOM   3618  CG2 VAL N   2     -42.333  -9.281  17.744  1.00 66.09           C  
ATOM   3619  N   GLN N   3     -44.365 -10.585  13.785  1.00 66.05           N  
ATOM   3620  CA  GLN N   3     -44.588 -10.745  12.352  1.00 62.01           C  
ATOM   3621  C   GLN N   3     -45.411  -9.612  11.738  1.00 58.50           C  
ATOM   3622  O   GLN N   3     -46.457  -9.231  12.262  1.00 57.74           O  
ATOM   3623  CB  GLN N   3     -45.277 -12.083  12.079  1.00 61.44           C  
ATOM   3624  N   LEU N   4     -44.924  -9.083  10.619  1.00 57.02           N  
ATOM   3625  CA  LEU N   4     -45.648  -8.080   9.846  1.00 56.06           C  
ATOM   3626  C   LEU N   4     -45.643  -8.463   8.369  1.00 57.59           C  
ATOM   3627  O   LEU N   4     -44.599  -8.434   7.717  1.00 50.18           O  
ATOM   3628  CB  LEU N   4     -45.030  -6.692  10.030  1.00 49.20           C  
ATOM   3629  CG  LEU N   4     -44.991  -6.092  11.437  1.00 49.41           C  
ATOM   3630  CD1 LEU N   4     -44.331  -4.725  11.408  1.00 51.51           C  
ATOM   3631  CD2 LEU N   4     -46.385  -5.996  12.027  1.00 49.67           C  
ATOM   3632  N   GLN N   5     -46.809  -8.822   7.844  1.00 58.16           N  
ATOM   3633  CA  GLN N   5     -46.910  -9.256   6.455  1.00 60.19           C  
ATOM   3634  C   GLN N   5     -47.789  -8.313   5.638  1.00 58.23           C  
ATOM   3635  O   GLN N   5     -48.968  -8.129   5.941  1.00 57.71           O  
ATOM   3636  CB  GLN N   5     -47.454 -10.686   6.385  1.00 67.15           C  
ATOM   3637  CG  GLN N   5     -47.417 -11.306   4.997  1.00 72.89           C  
ATOM   3638  CD  GLN N   5     -47.829 -12.767   5.000  1.00 78.52           C  
ATOM   3639  OE1 GLN N   5     -48.055 -13.360   6.056  1.00 80.79           O  
ATOM   3640  NE2 GLN N   5     -47.929 -13.357   3.813  1.00 79.74           N  
ATOM   3641  N   GLU N   6     -47.205  -7.713   4.605  1.00 57.55           N  
ATOM   3642  CA  GLU N   6     -47.942  -6.803   3.736  1.00 55.61           C  
ATOM   3643  C   GLU N   6     -48.595  -7.542   2.576  1.00 58.24           C  
ATOM   3644  O   GLU N   6     -48.129  -8.602   2.158  1.00 59.32           O  
ATOM   3645  CB  GLU N   6     -47.027  -5.704   3.192  1.00 52.57           C  
ATOM   3646  CG  GLU N   6     -46.444  -4.786   4.248  1.00 52.89           C  
ATOM   3647  CD  GLU N   6     -45.107  -5.269   4.762  1.00 55.05           C  
ATOM   3648  OE1 GLU N   6     -44.818  -6.476   4.631  1.00 59.11           O  
ATOM   3649  OE2 GLU N   6     -44.340  -4.438   5.286  1.00 54.30           O  
ATOM   3650  N   SER N   7     -49.675  -6.964   2.060  1.00 58.07           N  
ATOM   3651  CA  SER N   7     -50.400  -7.528   0.929  1.00 57.70           C  
ATOM   3652  C   SER N   7     -51.340  -6.487   0.335  1.00 53.56           C  
ATOM   3653  O   SER N   7     -51.966  -5.718   1.064  1.00 50.80           O  
ATOM   3654  CB  SER N   7     -51.185  -8.771   1.353  1.00 61.29           C  
ATOM   3655  OG  SER N   7     -52.014  -8.493   2.467  1.00 62.21           O  
ATOM   3656  N   GLY N   8     -51.432  -6.461  -0.990  1.00 51.05           N  
ATOM   3657  CA  GLY N   8     -52.300  -5.518  -1.669  1.00 48.06           C  
ATOM   3658  C   GLY N   8     -51.549  -4.615  -2.627  1.00 44.34           C  
ATOM   3659  O   GLY N   8     -52.122  -3.682  -3.190  1.00 43.28           O  
ATOM   3660  N   GLY N   9     -50.262  -4.889  -2.809  1.00 43.98           N  
ATOM   3661  CA  GLY N   9     -49.443  -4.116  -3.722  1.00 44.52           C  
ATOM   3662  C   GLY N   9     -49.547  -4.642  -5.138  1.00 49.70           C  
ATOM   3663  O   GLY N   9     -50.553  -5.244  -5.509  1.00 59.95           O  
ATOM   3664  N   GLY N  10     -48.506  -4.416  -5.933  1.00 47.99           N  
ATOM   3665  CA  GLY N  10     -48.484  -4.905  -7.298  1.00 48.27           C  
ATOM   3666  C   GLY N  10     -48.583  -3.800  -8.329  1.00 47.28           C  
ATOM   3667  O   GLY N  10     -48.061  -2.703  -8.131  1.00 46.35           O  
ATOM   3668  N   LEU N  11     -49.264  -4.092  -9.433  1.00 48.37           N  
ATOM   3669  CA  LEU N  11     -49.382  -3.146 -10.538  1.00 49.11           C  
ATOM   3670  C   LEU N  11     -50.665  -2.326 -10.458  1.00 47.73           C  
ATOM   3671  O   LEU N  11     -51.653  -2.757  -9.860  1.00 44.07           O  
ATOM   3672  CB  LEU N  11     -49.324  -3.883 -11.874  1.00 45.61           C  
ATOM   3673  CG  LEU N  11     -48.106  -4.778 -12.090  1.00 46.20           C  
ATOM   3674  CD1 LEU N  11     -48.137  -5.369 -13.487  1.00 59.58           C  
ATOM   3675  CD2 LEU N  11     -46.824  -4.000 -11.857  1.00 44.54           C  
ATOM   3676  N   VAL N  12     -50.643  -1.148 -11.075  1.00 47.03           N  
ATOM   3677  CA  VAL N  12     -51.779  -0.235 -11.044  1.00 49.23           C  
ATOM   3678  C   VAL N  12     -51.618   0.883 -12.077  1.00 52.54           C  
ATOM   3679  O   VAL N  12     -50.539   1.461 -12.221  1.00 53.62           O  
ATOM   3680  CB  VAL N  12     -51.960   0.377  -9.635  1.00 47.47           C  
ATOM   3681  CG1 VAL N  12     -50.631   0.888  -9.101  1.00 45.69           C  
ATOM   3682  CG2 VAL N  12     -53.009   1.477  -9.647  1.00 48.54           C  
ATOM   3683  N   GLN N  13     -52.695   1.169 -12.805  1.00 55.89           N  
ATOM   3684  CA  GLN N  13     -52.712   2.257 -13.778  1.00 57.75           C  
ATOM   3685  C   GLN N  13     -52.508   3.607 -13.097  1.00 53.41           C  
ATOM   3686  O   GLN N  13     -52.954   3.810 -11.968  1.00 52.91           O  
ATOM   3687  CB  GLN N  13     -54.033   2.258 -14.553  1.00 66.09           C  
ATOM   3688  CG  GLN N  13     -54.246   1.034 -15.427  1.00 76.27           C  
ATOM   3689  CD  GLN N  13     -53.342   1.025 -16.645  1.00 81.78           C  
ATOM   3690  OE1 GLN N  13     -53.554   1.780 -17.594  1.00 84.25           O  
ATOM   3691  NE2 GLN N  13     -52.327   0.167 -16.624  1.00 83.62           N  
ATOM   3692  N   PRO N  14     -51.827   4.539 -13.783  1.00 53.05           N  
ATOM   3693  CA  PRO N  14     -51.650   5.888 -13.240  1.00 51.80           C  
ATOM   3694  C   PRO N  14     -52.992   6.590 -13.066  1.00 40.48           C  
ATOM   3695  O   PRO N  14     -53.727   6.775 -14.036  1.00 41.86           O  
ATOM   3696  CB  PRO N  14     -50.786   6.585 -14.295  1.00 40.53           C  
ATOM   3697  CG  PRO N  14     -51.009   5.809 -15.549  1.00 57.71           C  
ATOM   3698  CD  PRO N  14     -51.208   4.392 -15.111  1.00 57.22           C  
ATOM   3699  N   GLY N  15     -53.304   6.968 -11.832  1.00 46.85           N  
ATOM   3700  CA  GLY N  15     -54.604   7.520 -11.505  1.00 46.36           C  
ATOM   3701  C   GLY N  15     -55.459   6.474 -10.816  1.00 47.69           C  
ATOM   3702  O   GLY N  15     -56.535   6.775 -10.300  1.00 48.04           O  
ATOM   3703  N   GLY N  16     -54.965   5.239 -10.807  1.00 52.57           N  
ATOM   3704  CA  GLY N  16     -55.674   4.125 -10.202  1.00 57.88           C  
ATOM   3705  C   GLY N  16     -55.576   4.106  -8.690  1.00 56.96           C  
ATOM   3706  O   GLY N  16     -55.066   5.046  -8.084  1.00 61.87           O  
ATOM   3707  N   SER N  17     -56.060   3.028  -8.079  1.00 48.86           N  
ATOM   3708  CA  SER N  17     -56.097   2.936  -6.624  1.00 46.08           C  
ATOM   3709  C   SER N  17     -55.731   1.547  -6.110  1.00 44.59           C  
ATOM   3710  O   SER N  17     -56.110   0.533  -6.696  1.00 48.44           O  
ATOM   3711  CB  SER N  17     -57.484   3.323  -6.108  1.00 48.75           C  
ATOM   3712  OG  SER N  17     -57.820   4.643  -6.495  1.00 52.33           O  
ATOM   3713  N   LEU N  18     -54.993   1.518  -5.004  1.00 43.10           N  
ATOM   3714  CA  LEU N  18     -54.603   0.276  -4.349  1.00 42.33           C  
ATOM   3715  C   LEU N  18     -54.868   0.379  -2.849  1.00 40.03           C  
ATOM   3716  O   LEU N  18     -54.947   1.479  -2.304  1.00 39.01           O  
ATOM   3717  CB  LEU N  18     -53.126  -0.030  -4.609  1.00 39.45           C  
ATOM   3718  CG  LEU N  18     -52.779  -1.297  -5.393  1.00 40.71           C  
ATOM   3719  CD1 LEU N  18     -53.514  -1.340  -6.718  1.00 41.96           C  
ATOM   3720  CD2 LEU N  18     -51.277  -1.380  -5.615  1.00 39.78           C  
ATOM   3721  N   ARG N  19     -55.008  -0.762  -2.182  1.00 45.67           N  
ATOM   3722  CA  ARG N  19     -55.201  -0.762  -0.735  1.00 44.42           C  
ATOM   3723  C   ARG N  19     -54.239  -1.735  -0.062  1.00 43.40           C  
ATOM   3724  O   ARG N  19     -54.360  -2.951  -0.214  1.00 44.74           O  
ATOM   3725  CB  ARG N  19     -56.648  -1.110  -0.377  1.00 45.44           C  
ATOM   3726  CG  ARG N  19     -57.034  -0.747   1.051  1.00 47.97           C  
ATOM   3727  CD  ARG N  19     -57.274  -1.979   1.904  1.00 55.11           C  
ATOM   3728  NE  ARG N  19     -58.492  -2.685   1.515  1.00 62.93           N  
ATOM   3729  CZ  ARG N  19     -58.919  -3.809   2.082  1.00 67.25           C  
ATOM   3730  NH1 ARG N  19     -58.223  -4.363   3.066  1.00 67.47           N  
ATOM   3731  NH2 ARG N  19     -60.041  -4.381   1.664  1.00 71.77           N  
ATOM   3732  N   LEU N  20     -53.282  -1.190   0.681  1.00 39.67           N  
ATOM   3733  CA  LEU N  20     -52.266  -2.002   1.339  1.00 40.16           C  
ATOM   3734  C   LEU N  20     -52.726  -2.485   2.708  1.00 44.34           C  
ATOM   3735  O   LEU N  20     -53.184  -1.698   3.535  1.00 46.80           O  
ATOM   3736  CB  LEU N  20     -50.964  -1.214   1.484  1.00 37.93           C  
ATOM   3737  CG  LEU N  20     -50.350  -0.675   0.193  1.00 40.36           C  
ATOM   3738  CD1 LEU N  20     -49.023   0.007   0.481  1.00 40.80           C  
ATOM   3739  CD2 LEU N  20     -50.178  -1.789  -0.828  1.00 42.63           C  
ATOM   3740  N   SER N  21     -52.597  -3.786   2.941  1.00 46.41           N  
ATOM   3741  CA  SER N  21     -52.928  -4.365   4.234  1.00 47.45           C  
ATOM   3742  C   SER N  21     -51.662  -4.824   4.942  1.00 49.88           C  
ATOM   3743  O   SER N  21     -50.755  -5.370   4.316  1.00 55.32           O  
ATOM   3744  CB  SER N  21     -53.896  -5.537   4.073  1.00 51.08           C  
ATOM   3745  OG  SER N  21     -55.079  -5.135   3.403  1.00 53.95           O  
ATOM   3746  N   CYS N  22     -51.601  -4.593   6.247  1.00 48.66           N  
ATOM   3747  CA  CYS N  22     -50.467  -5.034   7.046  1.00 46.02           C  
ATOM   3748  C   CYS N  22     -50.961  -5.821   8.253  1.00 46.27           C  
ATOM   3749  O   CYS N  22     -51.505  -5.250   9.196  1.00 45.53           O  
ATOM   3750  CB  CYS N  22     -49.621  -3.837   7.486  1.00 44.43           C  
ATOM   3751  SG  CYS N  22     -48.084  -4.249   8.353  1.00 53.94           S  
ATOM   3752  N   ALA N  23     -50.784  -7.138   8.209  1.00 48.07           N  
ATOM   3753  CA  ALA N  23     -51.220  -8.007   9.297  1.00 51.92           C  
ATOM   3754  C   ALA N  23     -50.155  -8.095  10.383  1.00 57.93           C  
ATOM   3755  O   ALA N  23     -48.973  -8.276  10.092  1.00 58.27           O  
ATOM   3756  CB  ALA N  23     -51.554  -9.391   8.770  1.00 52.15           C  
ATOM   3757  N   ALA N  24     -50.580  -7.970  11.636  1.00 62.07           N  
ATOM   3758  CA  ALA N  24     -49.654  -7.982  12.762  1.00 64.38           C  
ATOM   3759  C   ALA N  24     -49.994  -9.084  13.758  1.00 65.79           C  
ATOM   3760  O   ALA N  24     -51.159  -9.293  14.095  1.00 66.67           O  
ATOM   3761  CB  ALA N  24     -49.652  -6.632  13.453  1.00 48.01           C  
ATOM   3762  N   SER N  25     -48.966  -9.782  14.232  1.00 68.07           N  
ATOM   3763  CA  SER N  25     -49.150 -10.863  15.192  1.00 71.35           C  
ATOM   3764  C   SER N  25     -47.901 -11.065  16.043  1.00 76.12           C  
ATOM   3765  O   SER N  25     -46.806 -11.260  15.515  1.00 78.90           O  
ATOM   3766  CB  SER N  25     -49.503 -12.167  14.473  1.00 69.28           C  
ATOM   3767  OG  SER N  25     -48.408 -12.638  13.704  1.00 67.48           O  
ATOM   3768  N   GLY N  26     -48.070 -11.015  17.360  1.00 62.64           N  
ATOM   3769  CA  GLY N  26     -46.971 -11.283  18.269  1.00 62.23           C  
ATOM   3770  C   GLY N  26     -46.685 -10.184  19.274  1.00 60.18           C  
ATOM   3771  O   GLY N  26     -45.750 -10.301  20.067  1.00 64.98           O  
ATOM   3772  N   PHE N  27     -47.477  -9.117  19.248  1.00 56.02           N  
ATOM   3773  CA  PHE N  27     -47.288  -8.023  20.196  1.00 53.30           C  
ATOM   3774  C   PHE N  27     -48.578  -7.253  20.475  1.00 50.28           C  
ATOM   3775  O   PHE N  27     -49.578  -7.418  19.778  1.00 49.56           O  
ATOM   3776  CB  PHE N  27     -46.199  -7.064  19.698  1.00 50.42           C  
ATOM   3777  CG  PHE N  27     -46.504  -6.421  18.374  1.00 46.15           C  
ATOM   3778  CD1 PHE N  27     -46.182  -7.061  17.189  1.00 46.33           C  
ATOM   3779  CD2 PHE N  27     -47.093  -5.169  18.314  1.00 43.35           C  
ATOM   3780  CE1 PHE N  27     -46.454  -6.472  15.969  1.00 44.86           C  
ATOM   3781  CE2 PHE N  27     -47.368  -4.574  17.097  1.00 41.94           C  
ATOM   3782  CZ  PHE N  27     -47.048  -5.227  15.923  1.00 42.28           C  
ATOM   3783  N   ALA N  28     -48.542  -6.415  21.509  1.00 51.55           N  
ATOM   3784  CA  ALA N  28     -49.703  -5.632  21.922  1.00 53.16           C  
ATOM   3785  C   ALA N  28     -50.002  -4.524  20.921  1.00 51.77           C  
ATOM   3786  O   ALA N  28     -49.656  -3.366  21.142  1.00 51.14           O  
ATOM   3787  CB  ALA N  28     -49.482  -5.048  23.308  1.00 54.31           C  
ATOM   3788  N   PHE N  29     -50.664  -4.898  19.830  1.00 53.11           N  
ATOM   3789  CA  PHE N  29     -50.939  -4.008  18.703  1.00 50.19           C  
ATOM   3790  C   PHE N  29     -51.583  -2.676  19.089  1.00 47.20           C  
ATOM   3791  O   PHE N  29     -51.149  -1.618  18.633  1.00 46.16           O  
ATOM   3792  CB  PHE N  29     -51.837  -4.735  17.700  1.00 49.85           C  
ATOM   3793  CG  PHE N  29     -52.054  -3.987  16.416  1.00 47.51           C  
ATOM   3794  CD1 PHE N  29     -51.167  -4.127  15.362  1.00 32.76           C  
ATOM   3795  CD2 PHE N  29     -53.152  -3.156  16.256  1.00 33.99           C  
ATOM   3796  CE1 PHE N  29     -51.364  -3.448  14.178  1.00 32.32           C  
ATOM   3797  CE2 PHE N  29     -53.352  -2.471  15.075  1.00 33.55           C  
ATOM   3798  CZ  PHE N  29     -52.459  -2.622  14.034  1.00 32.69           C  
ATOM   3799  N   SER N  30     -52.612  -2.740  19.928  1.00 47.43           N  
ATOM   3800  CA  SER N  30     -53.433  -1.574  20.251  1.00 50.18           C  
ATOM   3801  C   SER N  30     -52.637  -0.399  20.819  1.00 48.72           C  
ATOM   3802  O   SER N  30     -52.987   0.760  20.596  1.00 50.55           O  
ATOM   3803  CB  SER N  30     -54.535  -1.969  21.237  1.00 60.40           C  
ATOM   3804  OG  SER N  30     -53.986  -2.486  22.437  1.00 69.63           O  
ATOM   3805  N   SER N  31     -51.569  -0.697  21.551  1.00 45.55           N  
ATOM   3806  CA  SER N  31     -50.744   0.350  22.141  1.00 44.31           C  
ATOM   3807  C   SER N  31     -49.453   0.548  21.355  1.00 39.35           C  
ATOM   3808  O   SER N  31     -48.375   0.666  21.933  1.00 38.97           O  
ATOM   3809  CB  SER N  31     -50.430   0.025  23.603  1.00 47.36           C  
ATOM   3810  OG  SER N  31     -49.794  -1.235  23.725  1.00 47.57           O  
ATOM   3811  N   TYR N  32     -49.573   0.589  20.032  1.00 36.38           N  
ATOM   3812  CA  TYR N  32     -48.422   0.787  19.158  1.00 34.17           C  
ATOM   3813  C   TYR N  32     -48.698   1.849  18.101  1.00 33.74           C  
ATOM   3814  O   TYR N  32     -49.808   1.944  17.581  1.00 35.61           O  
ATOM   3815  CB  TYR N  32     -48.036  -0.526  18.472  1.00 34.86           C  
ATOM   3816  CG  TYR N  32     -46.935  -1.299  19.161  1.00 37.11           C  
ATOM   3817  CD1 TYR N  32     -47.131  -1.856  20.416  1.00 40.85           C  
ATOM   3818  CD2 TYR N  32     -45.704  -1.489  18.546  1.00 38.42           C  
ATOM   3819  CE1 TYR N  32     -46.130  -2.571  21.047  1.00 42.76           C  
ATOM   3820  CE2 TYR N  32     -44.696  -2.202  19.168  1.00 40.08           C  
ATOM   3821  CZ  TYR N  32     -44.914  -2.741  20.419  1.00 42.39           C  
ATOM   3822  OH  TYR N  32     -43.916  -3.452  21.045  1.00 44.94           O  
ATOM   3823  N   GLU N  33     -47.686   2.651  17.790  1.00 26.68           N  
ATOM   3824  CA  GLU N  33     -47.796   3.627  16.715  1.00 26.78           C  
ATOM   3825  C   GLU N  33     -47.452   2.972  15.384  1.00 31.47           C  
ATOM   3826  O   GLU N  33     -46.434   2.289  15.262  1.00 32.30           O  
ATOM   3828  CB  GLU N  33     -46.887   4.831  16.971  1.00 27.11           C  
ATOM   3830  CG  GLU N  33     -47.607   6.054  17.527  1.00 32.20           C  
ATOM   3832  CD  GLU N  33     -48.148   5.838  18.928  1.00 34.50           C  
ATOM   3834  OE1 GLU N  33     -47.613   4.970  19.650  1.00 35.40           O  
ATOM   3837  N   LEU N  34     -48.306   3.180  14.389  1.00 31.84           N  
ATOM   3838  CA  LEU N  34     -48.124   2.547  13.088  1.00 29.96           C  
ATOM   3839  C   LEU N  34     -47.788   3.554  12.000  1.00 26.65           C  
ATOM   3840  O   LEU N  34     -48.399   4.617  11.916  1.00 26.69           O  
ATOM   3841  CB  LEU N  34     -49.381   1.772  12.706  1.00 30.41           C  
ATOM   3842  CG  LEU N  34     -49.941   0.888  13.819  1.00 31.29           C  
ATOM   3843  CD1 LEU N  34     -51.393   0.573  13.537  1.00 31.57           C  
ATOM   3844  CD2 LEU N  34     -49.126  -0.389  13.963  1.00 25.42           C  
ATOM   3845  N   ARG N  35     -46.811   3.210  11.168  1.00 25.82           N  
ATOM   3846  CA  ARG N  35     -46.393   4.076  10.073  1.00 28.28           C  
ATOM   3847  C   ARG N  35     -46.218   3.292   8.777  1.00 32.80           C  
ATOM   3848  O   ARG N  35     -45.948   2.091   8.797  1.00 30.87           O  
ATOM   3849  CB  ARG N  35     -45.086   4.792  10.422  1.00 28.45           C  
ATOM   3850  CG  ARG N  35     -45.165   5.684  11.647  1.00 33.20           C  
ATOM   3851  CD  ARG N  35     -43.875   6.459  11.847  1.00 36.49           C  
ATOM   3852  NE  ARG N  35     -43.963   7.377  12.978  1.00 38.97           N  
ATOM   3853  CZ  ARG N  35     -43.047   8.294  13.269  1.00 39.59           C  
ATOM   3854  NH1 ARG N  35     -41.968   8.419  12.507  1.00 37.55           N  
ATOM   3855  NH2 ARG N  35     -43.210   9.087  14.319  1.00 42.51           N  
ATOM   3856  N   TRP N  36     -46.376   3.981   7.652  1.00 38.74           N  
ATOM   3857  CA  TRP N  36     -46.068   3.404   6.350  1.00 26.18           C  
ATOM   3858  C   TRP N  36     -44.885   4.133   5.727  1.00 34.03           C  
ATOM   3859  O   TRP N  36     -44.937   5.342   5.510  1.00 27.52           O  
ATOM   3860  CB  TRP N  36     -47.282   3.464   5.421  1.00 26.60           C  
ATOM   3861  CG  TRP N  36     -48.287   2.384   5.675  1.00 26.21           C  
ATOM   3862  CD1 TRP N  36     -49.404   2.469   6.453  1.00 26.37           C  
ATOM   3863  CD2 TRP N  36     -48.266   1.052   5.146  1.00 25.83           C  
ATOM   3864  NE1 TRP N  36     -50.080   1.273   6.443  1.00 26.14           N  
ATOM   3865  CE2 TRP N  36     -49.402   0.386   5.648  1.00 26.17           C  
ATOM   3866  CE3 TRP N  36     -47.397   0.358   4.299  1.00 25.71           C  
ATOM   3867  CZ2 TRP N  36     -49.692  -0.940   5.331  1.00 26.20           C  
ATOM   3868  CZ3 TRP N  36     -47.686  -0.958   3.985  1.00 32.65           C  
ATOM   3869  CH2 TRP N  36     -48.824  -1.593   4.501  1.00 29.59           C  
ATOM   3870  N   TYR N  37     -43.813   3.393   5.465  1.00 31.79           N  
ATOM   3871  CA  TYR N  37     -42.635   3.946   4.807  1.00 31.12           C  
ATOM   3872  C   TYR N  37     -42.537   3.420   3.379  1.00 30.59           C  
ATOM   3873  O   TYR N  37     -43.130   2.394   3.050  1.00 31.42           O  
ATOM   3874  CB  TYR N  37     -41.362   3.597   5.584  1.00 34.34           C  
ATOM   3875  CG  TYR N  37     -41.188   4.337   6.896  1.00 38.18           C  
ATOM   3876  CD1 TYR N  37     -41.806   3.891   8.058  1.00 39.40           C  
ATOM   3877  CD2 TYR N  37     -40.390   5.472   6.974  1.00 39.70           C  
ATOM   3878  CE1 TYR N  37     -41.642   4.561   9.260  1.00 39.17           C  
ATOM   3879  CE2 TYR N  37     -40.220   6.149   8.169  1.00 39.40           C  
ATOM   3880  CZ  TYR N  37     -40.848   5.690   9.309  1.00 38.56           C  
ATOM   3881  OH  TYR N  37     -40.679   6.358  10.502  1.00 37.46           O  
ATOM   3882  N   ARG N  38     -41.791   4.124   2.534  1.00 30.57           N  
ATOM   3883  CA  ARG N  38     -41.549   3.659   1.173  1.00 34.39           C  
ATOM   3884  C   ARG N  38     -40.133   3.995   0.733  1.00 36.86           C  
ATOM   3885  O   ARG N  38     -39.476   4.847   1.327  1.00 39.54           O  
ATOM   3886  CB  ARG N  38     -42.556   4.269   0.196  1.00 38.29           C  
ATOM   3887  CG  ARG N  38     -42.240   5.694  -0.219  1.00 40.00           C  
ATOM   3888  CD  ARG N  38     -43.279   6.218  -1.196  1.00 41.07           C  
ATOM   3889  NE  ARG N  38     -43.123   7.648  -1.446  1.00 43.58           N  
ATOM   3890  CZ  ARG N  38     -44.016   8.394  -2.087  1.00 45.11           C  
ATOM   3891  NH1 ARG N  38     -45.133   7.848  -2.546  1.00 43.06           N  
ATOM   3892  NH2 ARG N  38     -43.792   9.688  -2.269  1.00 49.66           N  
ATOM   3893  N   GLN N  39     -39.666   3.322  -0.312  1.00 40.14           N  
ATOM   3894  CA  GLN N  39     -38.321   3.558  -0.817  1.00 46.07           C  
ATOM   3895  C   GLN N  39     -38.233   3.337  -2.321  1.00 45.60           C  
ATOM   3896  O   GLN N  39     -38.280   2.202  -2.796  1.00 43.50           O  
ATOM   3897  CB  GLN N  39     -37.315   2.657  -0.098  1.00 50.79           C  
ATOM   3898  CG  GLN N  39     -35.868   2.924  -0.480  1.00 55.32           C  
ATOM   3899  CD  GLN N  39     -34.892   2.045   0.277  1.00 57.31           C  
ATOM   3900  OE1 GLN N  39     -35.238   0.950   0.722  1.00 56.08           O  
ATOM   3901  NE2 GLN N  39     -33.663   2.525   0.431  1.00 60.31           N  
ATOM   3902  N   ALA N  40     -38.112   4.432  -3.064  1.00 48.35           N  
ATOM   3903  CA  ALA N  40     -37.901   4.362  -4.503  1.00 54.87           C  
ATOM   3904  C   ALA N  40     -36.493   3.846  -4.784  1.00 59.76           C  
ATOM   3905  O   ALA N  40     -35.575   4.102  -4.004  1.00 61.27           O  
ATOM   3906  CB  ALA N  40     -38.117   5.729  -5.142  1.00 57.95           C  
ATOM   3907  N   PRO N  41     -36.318   3.108  -5.892  1.00 62.24           N  
ATOM   3908  CA  PRO N  41     -35.009   2.538  -6.234  1.00 63.95           C  
ATOM   3909  C   PRO N  41     -33.922   3.599  -6.386  1.00 66.97           C  
ATOM   3910  O   PRO N  41     -34.090   4.556  -7.142  1.00 67.01           O  
ATOM   3911  CB  PRO N  41     -35.270   1.828  -7.569  1.00 63.36           C  
ATOM   3912  CG  PRO N  41     -36.518   2.453  -8.104  1.00 63.26           C  
ATOM   3913  CD  PRO N  41     -37.339   2.772  -6.898  1.00 62.11           C  
ATOM   3914  N   GLY N  42     -32.822   3.426  -5.659  1.00 70.57           N  
ATOM   3915  CA  GLY N  42     -31.708   4.355  -5.715  1.00 75.64           C  
ATOM   3916  C   GLY N  42     -31.982   5.655  -4.984  1.00 76.37           C  
ATOM   3917  O   GLY N  42     -31.395   6.690  -5.298  1.00 77.14           O  
ATOM   3918  N   LYS N  43     -32.875   5.602  -4.001  1.00 76.19           N  
ATOM   3919  CA  LYS N  43     -33.252   6.794  -3.253  1.00 76.80           C  
ATOM   3920  C   LYS N  43     -33.371   6.496  -1.758  1.00 74.40           C  
ATOM   3921  O   LYS N  43     -33.517   5.342  -1.354  1.00 73.24           O  
ATOM   3922  CB  LYS N  43     -34.571   7.360  -3.793  1.00 77.38           C  
ATOM   3923  CG  LYS N  43     -34.812   8.826  -3.464  1.00 78.98           C  
ATOM   3924  CD  LYS N  43     -36.104   9.331  -4.086  1.00 78.83           C  
ATOM   3925  CE  LYS N  43     -36.340  10.797  -3.755  1.00 79.94           C  
ATOM   3926  NZ  LYS N  43     -37.609  11.304  -4.346  1.00 80.07           N  
ATOM   3927  N   GLN N  44     -33.296   7.543  -0.943  1.00 74.67           N  
ATOM   3928  CA  GLN N  44     -33.459   7.416   0.500  1.00 72.67           C  
ATOM   3929  C   GLN N  44     -34.905   7.069   0.842  1.00 66.12           C  
ATOM   3930  O   GLN N  44     -35.834   7.540   0.185  1.00 67.40           O  
ATOM   3931  CB  GLN N  44     -33.043   8.714   1.197  1.00 79.41           C  
ATOM   3932  CG  GLN N  44     -33.006   8.642   2.716  1.00 83.53           C  
ATOM   3933  CD  GLN N  44     -31.779   7.920   3.239  1.00 86.64           C  
ATOM   3934  OE1 GLN N  44     -31.701   6.691   3.200  1.00 86.56           O  
ATOM   3935  NE2 GLN N  44     -30.810   8.684   3.731  1.00 89.49           N  
ATOM   3936  N   HIS N  45     -35.098   6.244   1.866  1.00 59.98           N  
ATOM   3937  CA  HIS N  45     -36.443   5.867   2.285  1.00 53.43           C  
ATOM   3938  C   HIS N  45     -37.144   7.042   2.956  1.00 47.65           C  
ATOM   3939  O   HIS N  45     -36.513   7.842   3.645  1.00 48.61           O  
ATOM   3940  CB  HIS N  45     -36.404   4.660   3.226  1.00 51.10           C  
ATOM   3941  CG  HIS N  45     -35.817   4.955   4.572  1.00 50.35           C  
ATOM   3942  ND1 HIS N  45     -36.562   5.464   5.613  1.00 48.57           N  
ATOM   3943  CD2 HIS N  45     -34.558   4.807   5.048  1.00 50.78           C  
ATOM   3944  CE1 HIS N  45     -35.788   5.619   6.672  1.00 47.67           C  
ATOM   3945  NE2 HIS N  45     -34.567   5.228   6.356  1.00 49.51           N  
ATOM   3946  N   GLU N  46     -38.451   7.144   2.746  1.00 42.44           N  
ATOM   3947  CA  GLU N  46     -39.223   8.259   3.280  1.00 41.65           C  
ATOM   3948  C   GLU N  46     -40.516   7.787   3.934  1.00 37.82           C  
ATOM   3949  O   GLU N  46     -41.006   6.694   3.650  1.00 36.73           O  
ATOM   3950  CB  GLU N  46     -39.536   9.267   2.172  1.00 45.97           C  
ATOM   3951  CG  GLU N  46     -40.360   8.696   1.029  1.00 50.64           C  
ATOM   3952  CD  GLU N  46     -40.584   9.694  -0.093  1.00 55.75           C  
ATOM   3953  OE1 GLU N  46     -40.075  10.831   0.006  1.00 60.07           O  
ATOM   3954  OE2 GLU N  46     -41.269   9.342  -1.077  1.00 55.50           O  
ATOM   3955  N   LEU N  47     -41.064   8.621   4.812  1.00 36.73           N  
ATOM   3956  CA  LEU N  47     -42.325   8.313   5.474  1.00 30.10           C  
ATOM   3957  C   LEU N  47     -43.514   8.678   4.586  1.00 40.70           C  
ATOM   3958  O   LEU N  47     -43.580   9.781   4.043  1.00 43.68           O  
ATOM   3959  CB  LEU N  47     -42.422   9.047   6.814  1.00 30.21           C  
ATOM   3960  CG  LEU N  47     -43.748   8.912   7.565  1.00 29.67           C  
ATOM   3961  CD1 LEU N  47     -44.035   7.457   7.893  1.00 37.75           C  
ATOM   3962  CD2 LEU N  47     -43.746   9.755   8.824  1.00 30.11           C  
ATOM   3963  N   VAL N  48     -44.447   7.743   4.440  1.00 38.18           N  
ATOM   3964  CA  VAL N  48     -45.654   7.982   3.657  1.00 34.71           C  
ATOM   3965  C   VAL N  48     -46.787   8.472   4.548  1.00 34.94           C  
ATOM   3966  O   VAL N  48     -47.260   9.600   4.409  1.00 35.34           O  
ATOM   3967  CB  VAL N  48     -46.112   6.712   2.919  1.00 31.07           C  
ATOM   3968  CG1 VAL N  48     -47.399   6.974   2.162  1.00 30.16           C  
ATOM   3969  CG2 VAL N  48     -45.031   6.227   1.981  1.00 30.32           C  
ATOM   3970  N   ALA N  49     -47.217   7.608   5.462  1.00 35.54           N  
ATOM   3971  CA  ALA N  49     -48.296   7.930   6.384  1.00 34.40           C  
ATOM   3972  C   ALA N  49     -48.031   7.311   7.748  1.00 36.78           C  
ATOM   3973  O   ALA N  49     -47.172   6.441   7.889  1.00 37.23           O  
ATOM   3974  CB  ALA N  49     -49.626   7.449   5.835  1.00 35.05           C  
ATOM   3975  N   GLY N  50     -48.776   7.762   8.749  1.00 38.33           N  
ATOM   3976  CA  GLY N  50     -48.632   7.244  10.095  1.00 37.03           C  
ATOM   3977  C   GLY N  50     -49.865   7.505  10.934  1.00 37.56           C  
ATOM   3978  O   GLY N  50     -50.508   8.544  10.798  1.00 41.78           O  
ATOM   3979  N   ILE N  51     -50.201   6.557  11.802  1.00 36.47           N  
ATOM   3980  CA  ILE N  51     -51.346   6.716  12.687  1.00 39.12           C  
ATOM   3981  C   ILE N  51     -50.961   6.375  14.125  1.00 41.86           C  
ATOM   3982  O   ILE N  51     -50.239   5.409  14.379  1.00 43.12           O  
ATOM   3983  CB  ILE N  51     -52.543   5.846  12.225  1.00 39.12           C  
ATOM   3984  CG1 ILE N  51     -53.788   6.148  13.063  1.00 39.61           C  
ATOM   3985  CG2 ILE N  51     -52.193   4.361  12.256  1.00 38.17           C  
ATOM   3986  CD1 ILE N  51     -55.054   5.539  12.506  1.00 37.43           C  
ATOM   3987  N   THR N  52     -51.425   7.193  15.063  1.00 45.95           N  
ATOM   3988  CA  THR N  52     -51.113   6.994  16.472  1.00 48.26           C  
ATOM   3989  C   THR N  52     -52.114   6.048  17.122  1.00 49.76           C  
ATOM   3990  O   THR N  52     -52.984   5.493  16.451  1.00 49.44           O  
ATOM   3991  CB  THR N  52     -51.103   8.328  17.241  1.00 50.15           C  
ATOM   3992  OG1 THR N  52     -52.423   8.887  17.250  1.00 50.28           O  
ATOM   3993  CG2 THR N  52     -50.143   9.313  16.590  1.00 50.33           C  
ATOM   3994  N   THR N  53     -51.985   5.865  18.431  1.00 50.42           N  
ATOM   3995  CA  THR N  53     -52.912   5.025  19.175  1.00 51.99           C  
ATOM   3996  C   THR N  53     -54.267   5.709  19.310  1.00 53.41           C  
ATOM   3997  O   THR N  53     -55.309   5.054  19.305  1.00 54.77           O  
ATOM   3998  CB  THR N  53     -52.373   4.686  20.575  1.00 52.32           C  
ATOM   3999  OG1 THR N  53     -51.984   5.893  21.242  1.00 54.41           O  
ATOM   4000  CG2 THR N  53     -51.171   3.762  20.470  1.00 49.95           C  
ATOM   4001  N   GLY N  54     -54.245   7.033  19.426  1.00 52.78           N  
ATOM   4002  CA  GLY N  54     -55.464   7.808  19.547  1.00 53.65           C  
ATOM   4003  C   GLY N  54     -56.259   7.837  18.258  1.00 54.15           C  
ATOM   4004  O   GLY N  54     -57.480   7.986  18.275  1.00 59.47           O  
ATOM   4005  N   GLY N  55     -55.562   7.691  17.136  1.00 50.25           N  
ATOM   4006  CA  GLY N  55     -56.201   7.710  15.834  1.00 49.59           C  
ATOM   4007  C   GLY N  55     -55.728   8.868  14.978  1.00 51.49           C  
ATOM   4008  O   GLY N  55     -56.139   9.010  13.826  1.00 56.81           O  
ATOM   4009  N   ASN N  56     -54.865   9.704  15.548  1.00 48.22           N  
ATOM   4010  CA  ASN N  56     -54.285  10.825  14.818  1.00 46.68           C  
ATOM   4011  C   ASN N  56     -53.463  10.367  13.621  1.00 47.69           C  
ATOM   4012  O   ASN N  56     -52.508   9.605  13.769  1.00 51.24           O  
ATOM   4013  CB  ASN N  56     -53.415  11.672  15.747  1.00 47.25           C  
ATOM   4014  CG  ASN N  56     -54.222  12.660  16.559  1.00 52.94           C  
ATOM   4015  OD1 ASN N  56     -55.113  13.327  16.035  1.00 57.60           O  
ATOM   4016  ND2 ASN N  56     -53.912  12.764  17.846  1.00 53.03           N  
ATOM   4017  N   THR N  57     -53.836  10.833  12.435  1.00 47.88           N  
ATOM   4018  CA  THR N  57     -53.108  10.481  11.223  1.00 46.74           C  
ATOM   4019  C   THR N  57     -52.315  11.669  10.693  1.00 46.55           C  
ATOM   4020  O   THR N  57     -52.754  12.815  10.780  1.00 50.00           O  
ATOM   4021  CB  THR N  57     -54.054   9.974  10.117  1.00 48.84           C  
ATOM   4022  OG1 THR N  57     -54.989  11.003   9.773  1.00 51.65           O  
ATOM   4023  CG2 THR N  57     -54.808   8.741  10.582  1.00 49.68           C  
ATOM   4024  N   TYR N  58     -51.137  11.382  10.150  1.00 42.78           N  
ATOM   4025  CA  TYR N  58     -50.304  12.401   9.525  1.00 42.33           C  
ATOM   4026  C   TYR N  58     -49.672  11.829   8.262  1.00 41.27           C  
ATOM   4027  O   TYR N  58     -49.406  10.630   8.179  1.00 43.17           O  
ATOM   4028  CB  TYR N  58     -49.233  12.906  10.496  1.00 40.07           C  
ATOM   4029  CG  TYR N  58     -48.436  11.811  11.171  1.00 39.12           C  
ATOM   4030  CD1 TYR N  58     -48.906  11.190  12.322  1.00 39.68           C  
ATOM   4031  CD2 TYR N  58     -47.209  11.406  10.663  1.00 38.08           C  
ATOM   4032  CE1 TYR N  58     -48.181  10.192  12.944  1.00 40.56           C  
ATOM   4033  CE2 TYR N  58     -46.476  10.408  11.278  1.00 37.23           C  
ATOM   4034  CZ  TYR N  58     -46.966   9.805  12.418  1.00 38.08           C  
ATOM   4035  OH  TYR N  58     -46.241   8.810  13.034  1.00 37.70           O  
ATOM   4036  N   TYR N  59     -49.444  12.686   7.274  1.00 37.42           N  
ATOM   4037  CA  TYR N  59     -48.995  12.229   5.966  1.00 36.65           C  
ATOM   4038  C   TYR N  59     -47.817  13.047   5.454  1.00 40.04           C  
ATOM   4039  O   TYR N  59     -47.495  14.101   6.001  1.00 43.97           O  
ATOM   4040  CB  TYR N  59     -50.148  12.294   4.958  1.00 34.78           C  
ATOM   4041  CG  TYR N  59     -51.389  11.541   5.387  1.00 34.30           C  
ATOM   4042  CD1 TYR N  59     -52.339  12.137   6.206  1.00 36.09           C  
ATOM   4043  CD2 TYR N  59     -51.615  10.236   4.967  1.00 33.40           C  
ATOM   4044  CE1 TYR N  59     -53.474  11.454   6.602  1.00 37.24           C  
ATOM   4045  CE2 TYR N  59     -52.748   9.544   5.358  1.00 33.68           C  
ATOM   4046  CZ  TYR N  59     -53.674  10.159   6.175  1.00 36.31           C  
ATOM   4047  OH  TYR N  59     -54.803   9.477   6.568  1.00 37.76           O  
ATOM   4048  N   ALA N  60     -47.175  12.549   4.403  1.00 34.59           N  
ATOM   4049  CA  ALA N  60     -46.126  13.299   3.728  1.00 56.03           C  
ATOM   4050  C   ALA N  60     -46.759  14.364   2.840  1.00 53.96           C  
ATOM   4051  O   ALA N  60     -47.914  14.235   2.437  1.00 54.25           O  
ATOM   4052  CB  ALA N  60     -45.243  12.372   2.912  1.00 35.02           C  
ATOM   4053  N   ASP N  61     -46.002  15.415   2.540  1.00 52.07           N  
ATOM   4054  CA  ASP N  61     -46.506  16.512   1.721  1.00 53.90           C  
ATOM   4055  C   ASP N  61     -46.846  16.060   0.303  1.00 53.92           C  
ATOM   4056  O   ASP N  61     -47.712  16.642  -0.349  1.00 56.02           O  
ATOM   4057  CB  ASP N  61     -45.486  17.654   1.670  1.00 58.46           C  
ATOM   4058  CG  ASP N  61     -45.401  18.423   2.976  1.00 61.73           C  
ATOM   4059  OD1 ASP N  61     -46.444  18.577   3.647  1.00 62.86           O  
ATOM   4060  OD2 ASP N  61     -44.292  18.876   3.329  1.00 63.53           O  
ATOM   4061  N   SER N  62     -46.169  15.017  -0.166  1.00 51.61           N  
ATOM   4062  CA  SER N  62     -46.326  14.557  -1.541  1.00 51.90           C  
ATOM   4063  C   SER N  62     -47.540  13.650  -1.732  1.00 48.32           C  
ATOM   4064  O   SER N  62     -48.084  13.559  -2.832  1.00 48.59           O  
ATOM   4065  CB  SER N  62     -45.058  13.831  -1.998  1.00 53.81           C  
ATOM   4066  OG  SER N  62     -44.709  12.797  -1.095  1.00 53.35           O  
ATOM   4067  N   VAL N  63     -47.965  12.980  -0.665  1.00 47.35           N  
ATOM   4068  CA  VAL N  63     -49.105  12.072  -0.751  1.00 45.28           C  
ATOM   4069  C   VAL N  63     -50.276  12.552   0.101  1.00 44.41           C  
ATOM   4070  O   VAL N  63     -51.240  11.816   0.316  1.00 41.33           O  
ATOM   4071  CB  VAL N  63     -48.727  10.641  -0.317  1.00 44.98           C  
ATOM   4072  CG1 VAL N  63     -47.614  10.095  -1.201  1.00 46.16           C  
ATOM   4073  CG2 VAL N  63     -48.318  10.616   1.148  1.00 44.90           C  
ATOM   4074  N   LYS N  64     -50.189  13.787   0.583  1.00 47.81           N  
ATOM   4075  CA  LYS N  64     -51.248  14.358   1.406  1.00 49.05           C  
ATOM   4076  C   LYS N  64     -52.494  14.629   0.574  1.00 49.78           C  
ATOM   4077  O   LYS N  64     -52.436  15.335  -0.432  1.00 53.49           O  
ATOM   4078  CB  LYS N  64     -50.770  15.645   2.079  1.00 51.47           C  
ATOM   4079  CG  LYS N  64     -51.764  16.245   3.059  1.00 53.23           C  
ATOM   4080  CD  LYS N  64     -51.088  17.268   3.955  1.00 54.61           C  
ATOM   4081  CE  LYS N  64     -49.924  16.643   4.714  1.00 50.40           C  
ATOM   4082  NZ  LYS N  64     -49.183  17.643   5.530  1.00 49.70           N  
ATOM   4083  N   GLY N  65     -53.617  14.056   0.996  1.00 49.58           N  
ATOM   4084  CA  GLY N  65     -54.880  14.257   0.308  1.00 50.90           C  
ATOM   4085  C   GLY N  65     -55.254  13.101  -0.600  1.00 49.54           C  
ATOM   4086  O   GLY N  65     -56.423  12.918  -0.937  1.00 50.73           O  
ATOM   4087  N   ARG N  66     -54.257  12.318  -0.997  1.00 46.50           N  
ATOM   4088  CA  ARG N  66     -54.482  11.180  -1.879  1.00 41.75           C  
ATOM   4089  C   ARG N  66     -54.502   9.869  -1.102  1.00 39.94           C  
ATOM   4090  O   ARG N  66     -55.312   8.985  -1.379  1.00 41.12           O  
ATOM   4091  CB  ARG N  66     -53.409  11.129  -2.969  1.00 38.74           C  
ATOM   4092  CG  ARG N  66     -53.293  12.413  -3.772  1.00 41.65           C  
ATOM   4093  CD  ARG N  66     -52.347  12.267  -4.954  1.00 43.32           C  
ATOM   4094  NE  ARG N  66     -50.958  12.080  -4.545  1.00 43.05           N  
ATOM   4095  CZ  ARG N  66     -50.290  10.938  -4.668  1.00 41.16           C  
ATOM   4096  NH1 ARG N  66     -50.882   9.874  -5.192  1.00 38.82           N  
ATOM   4097  NH2 ARG N  66     -49.027  10.861  -4.270  1.00 42.34           N  
ATOM   4098  N   PHE N  67     -53.608   9.749  -0.126  1.00 38.42           N  
ATOM   4099  CA  PHE N  67     -53.479   8.516   0.643  1.00 37.18           C  
ATOM   4100  C   PHE N  67     -54.238   8.630   1.962  1.00 40.30           C  
ATOM   4101  O   PHE N  67     -54.396   9.724   2.501  1.00 46.56           O  
ATOM   4102  CB  PHE N  67     -52.006   8.188   0.917  1.00 32.91           C  
ATOM   4103  CG  PHE N  67     -51.220   7.771  -0.306  1.00 36.45           C  
ATOM   4104  CD1 PHE N  67     -51.647   8.090  -1.587  1.00 38.19           C  
ATOM   4105  CD2 PHE N  67     -50.045   7.051  -0.165  1.00 31.87           C  
ATOM   4106  CE1 PHE N  67     -50.916   7.705  -2.695  1.00 38.52           C  
ATOM   4107  CE2 PHE N  67     -49.311   6.662  -1.269  1.00 32.05           C  
ATOM   4108  CZ  PHE N  67     -49.747   6.988  -2.534  1.00 33.21           C  
ATOM   4109  N   THR N  68     -54.704   7.499   2.482  1.00 39.15           N  
ATOM   4110  CA  THR N  68     -55.408   7.485   3.761  1.00 37.94           C  
ATOM   4111  C   THR N  68     -55.076   6.234   4.568  1.00 38.15           C  
ATOM   4112  O   THR N  68     -55.377   5.114   4.153  1.00 38.08           O  
ATOM   4113  CB  THR N  68     -56.933   7.572   3.569  1.00 39.18           C  
ATOM   4114  OG1 THR N  68     -57.283   8.880   3.099  1.00 45.00           O  
ATOM   4115  CG2 THR N  68     -57.652   7.313   4.885  1.00 38.38           C  
ATOM   4116  N   ILE N  69     -54.450   6.435   5.723  1.00 38.50           N  
ATOM   4117  CA  ILE N  69     -54.088   5.331   6.601  1.00 39.17           C  
ATOM   4118  C   ILE N  69     -55.139   5.137   7.693  1.00 38.66           C  
ATOM   4119  O   ILE N  69     -55.674   6.103   8.237  1.00 40.30           O  
ATOM   4120  CB  ILE N  69     -52.696   5.558   7.241  1.00 40.33           C  
ATOM   4121  CG1 ILE N  69     -52.316   4.392   8.154  1.00 28.40           C  
ATOM   4122  CG2 ILE N  69     -52.654   6.876   8.001  1.00 41.64           C  
ATOM   4123  CD1 ILE N  69     -50.949   4.536   8.783  1.00 27.72           C  
ATOM   4124  N   SER N  70     -55.449   3.879   7.989  1.00 37.59           N  
ATOM   4125  CA  SER N  70     -56.387   3.541   9.052  1.00 37.44           C  
ATOM   4126  C   SER N  70     -55.942   2.263   9.754  1.00 39.08           C  
ATOM   4127  O   SER N  70     -55.205   1.461   9.182  1.00 37.99           O  
ATOM   4128  CB  SER N  70     -57.803   3.384   8.493  1.00 36.65           C  
ATOM   4129  OG  SER N  70     -57.825   2.482   7.401  1.00 36.32           O  
ATOM   4130  N   ARG N  71     -56.384   2.076  10.993  1.00 40.70           N  
ATOM   4131  CA  ARG N  71     -55.979   0.906  11.763  1.00 39.20           C  
ATOM   4132  C   ARG N  71     -57.169   0.181  12.383  1.00 40.13           C  
ATOM   4133  O   ARG N  71     -58.147   0.801  12.799  1.00 41.72           O  
ATOM   4134  CB  ARG N  71     -54.984   1.305  12.855  1.00 38.88           C  
ATOM   4135  CG  ARG N  71     -55.547   2.248  13.905  1.00 30.49           C  
ATOM   4136  CD  ARG N  71     -54.477   2.652  14.900  1.00 30.01           C  
ATOM   4137  NE  ARG N  71     -53.932   1.498  15.607  1.00 39.33           N  
ATOM   4138  CZ  ARG N  71     -52.929   1.559  16.477  1.00 28.94           C  
ATOM   4139  NH1 ARG N  71     -52.353   2.723  16.746  1.00 39.58           N  
ATOM   4140  NH2 ARG N  71     -52.500   0.456  17.073  1.00 28.57           N  
ATOM   4141  N   ASP N  72     -57.073  -1.143  12.434  1.00 41.77           N  
ATOM   4142  CA  ASP N  72     -58.099  -1.969  13.051  1.00 45.89           C  
ATOM   4143  C   ASP N  72     -57.471  -2.802  14.160  1.00 43.37           C  
ATOM   4144  O   ASP N  72     -56.786  -3.790  13.893  1.00 39.44           O  
ATOM   4145  CB  ASP N  72     -58.769  -2.870  12.010  1.00 54.76           C  
ATOM   4146  CG  ASP N  72     -60.111  -3.413  12.476  1.00 68.94           C  
ATOM   4147  OD1 ASP N  72     -60.263  -3.691  13.685  1.00 75.68           O  
ATOM   4148  OD2 ASP N  72     -61.018  -3.559  11.629  1.00 71.07           O  
ATOM   4149  N   ASN N  73     -57.700  -2.390  15.403  1.00 58.09           N  
ATOM   4150  CA  ASN N  73     -57.135  -3.079  16.558  1.00 55.64           C  
ATOM   4151  C   ASN N  73     -57.784  -4.436  16.796  1.00 55.64           C  
ATOM   4152  O   ASN N  73     -57.162  -5.342  17.348  1.00 56.40           O  
ATOM   4153  CB  ASN N  73     -57.269  -2.212  17.811  1.00 55.36           C  
ATOM   4154  CG  ASN N  73     -56.392  -0.978  17.762  1.00 53.05           C  
ATOM   4155  OD1 ASN N  73     -55.816  -0.653  16.724  1.00 49.57           O  
ATOM   4156  ND2 ASN N  73     -56.287  -0.280  18.888  1.00 48.58           N  
ATOM   4157  N   ALA N  74     -59.037  -4.572  16.375  1.00 55.45           N  
ATOM   4158  CA  ALA N  74     -59.768  -5.820  16.549  1.00 55.52           C  
ATOM   4159  C   ALA N  74     -59.175  -6.934  15.694  1.00 57.19           C  
ATOM   4160  O   ALA N  74     -59.298  -8.114  16.025  1.00 60.16           O  
ATOM   4161  CB  ALA N  74     -61.238  -5.621  16.215  1.00 55.48           C  
ATOM   4162  N   LYS N  75     -58.530  -6.555  14.596  1.00 56.26           N  
ATOM   4163  CA  LYS N  75     -57.954  -7.528  13.675  1.00 54.54           C  
ATOM   4164  C   LYS N  75     -56.436  -7.404  13.583  1.00 52.78           C  
ATOM   4165  O   LYS N  75     -55.800  -8.119  12.806  1.00 53.21           O  
ATOM   4166  CB  LYS N  75     -58.572  -7.375  12.283  1.00 52.73           C  
ATOM   4167  CG  LYS N  75     -60.040  -7.765  12.204  1.00 54.87           C  
ATOM   4168  CD  LYS N  75     -60.578  -7.597  10.794  1.00 58.53           C  
ATOM   4169  CE  LYS N  75     -61.977  -8.182  10.658  1.00 63.43           C  
ATOM   4170  NZ  LYS N  75     -62.954  -7.531  11.574  1.00 66.66           N  
ATOM   4171  N   ASN N  76     -55.870  -6.501  14.381  1.00 53.11           N  
ATOM   4172  CA  ASN N  76     -54.433  -6.230  14.374  1.00 53.77           C  
ATOM   4173  C   ASN N  76     -53.915  -5.936  12.971  1.00 53.67           C  
ATOM   4174  O   ASN N  76     -52.945  -6.542  12.515  1.00 55.69           O  
ATOM   4175  CB  ASN N  76     -53.659  -7.403  14.981  1.00 53.98           C  
ATOM   4176  CG  ASN N  76     -53.837  -7.505  16.483  1.00 56.18           C  
ATOM   4177  OD1 ASN N  76     -54.711  -6.862  17.062  1.00 57.79           O  
ATOM   4178  ND2 ASN N  76     -53.005  -8.318  17.123  1.00 58.04           N  
ATOM   4179  N   THR N  77     -54.571  -5.005  12.290  1.00 50.55           N  
ATOM   4180  CA  THR N  77     -54.238  -4.693  10.908  1.00 49.62           C  
ATOM   4181  C   THR N  77     -54.283  -3.191  10.655  1.00 46.84           C  
ATOM   4182  O   THR N  77     -55.219  -2.512  11.075  1.00 49.86           O  
ATOM   4183  CB  THR N  77     -55.199  -5.397   9.929  1.00 54.44           C  
ATOM   4184  OG1 THR N  77     -55.271  -6.793  10.243  1.00 57.42           O  
ATOM   4185  CG2 THR N  77     -54.726  -5.225   8.493  1.00 55.12           C  
ATOM   4186  N   VAL N  78     -53.264  -2.675   9.977  1.00 42.92           N  
ATOM   4187  CA  VAL N  78     -53.259  -1.277   9.568  1.00 46.57           C  
ATOM   4188  C   VAL N  78     -53.321  -1.196   8.043  1.00 49.33           C  
ATOM   4189  O   VAL N  78     -52.630  -1.937   7.340  1.00 52.78           O  
ATOM   4190  CB  VAL N  78     -52.016  -0.524  10.108  1.00 45.82           C  
ATOM   4191  CG1 VAL N  78     -50.734  -1.229   9.709  1.00 39.78           C  
ATOM   4192  CG2 VAL N  78     -52.012   0.923   9.638  1.00 41.35           C  
ATOM   4193  N   TYR N  79     -54.172  -0.311   7.536  1.00 47.71           N  
ATOM   4194  CA  TYR N  79     -54.386  -0.198   6.099  1.00 46.41           C  
ATOM   4195  C   TYR N  79     -53.838   1.109   5.539  1.00 47.13           C  
ATOM   4196  O   TYR N  79     -53.751   2.111   6.247  1.00 46.40           O  
ATOM   4197  CB  TYR N  79     -55.876  -0.304   5.769  1.00 43.76           C  
ATOM   4198  CG  TYR N  79     -56.572  -1.503   6.374  1.00 44.09           C  
ATOM   4199  CD1 TYR N  79     -56.590  -2.726   5.717  1.00 48.53           C  
ATOM   4200  CD2 TYR N  79     -57.224  -1.407   7.597  1.00 44.88           C  
ATOM   4201  CE1 TYR N  79     -57.230  -3.823   6.265  1.00 49.29           C  
ATOM   4202  CE2 TYR N  79     -57.868  -2.498   8.152  1.00 50.08           C  
ATOM   4203  CZ  TYR N  79     -57.868  -3.704   7.482  1.00 50.11           C  
ATOM   4204  OH  TYR N  79     -58.509  -4.793   8.031  1.00 45.74           O  
ATOM   4205  N   LEU N  80     -53.469   1.090   4.262  1.00 48.27           N  
ATOM   4206  CA  LEU N  80     -53.085   2.306   3.557  1.00 45.95           C  
ATOM   4207  C   LEU N  80     -53.814   2.385   2.222  1.00 48.01           C  
ATOM   4208  O   LEU N  80     -53.302   1.941   1.193  1.00 48.93           O  
ATOM   4209  CB  LEU N  80     -51.571   2.367   3.337  1.00 43.49           C  
ATOM   4210  CG  LEU N  80     -51.047   3.642   2.663  1.00 41.89           C  
ATOM   4211  CD1 LEU N  80     -51.340   4.866   3.518  1.00 42.69           C  
ATOM   4212  CD2 LEU N  80     -49.560   3.540   2.360  1.00 41.00           C  
ATOM   4213  N   GLN N  81     -55.022   2.938   2.251  1.00 50.20           N  
ATOM   4214  CA  GLN N  81     -55.781   3.170   1.030  1.00 48.98           C  
ATOM   4215  C   GLN N  81     -55.167   4.331   0.260  1.00 50.03           C  
ATOM   4216  O   GLN N  81     -55.099   5.451   0.765  1.00 51.18           O  
ATOM   4217  CB  GLN N  81     -57.249   3.456   1.348  1.00 50.76           C  
ATOM   4218  CG  GLN N  81     -58.072   3.880   0.144  1.00 54.37           C  
ATOM   4219  CD  GLN N  81     -58.169   2.795  -0.909  1.00 56.23           C  
ATOM   4220  OE1 GLN N  81     -58.410   1.629  -0.595  1.00 55.92           O  
ATOM   4221  NE2 GLN N  81     -57.976   3.172  -2.169  1.00 58.05           N  
ATOM   4222  N   MET N  82     -54.716   4.061  -0.960  1.00 51.80           N  
ATOM   4223  CA  MET N  82     -54.053   5.084  -1.756  1.00 53.28           C  
ATOM   4224  C   MET N  82     -54.656   5.214  -3.155  1.00 54.07           C  
ATOM   4225  O   MET N  82     -54.608   4.283  -3.959  1.00 51.51           O  
ATOM   4226  CB  MET N  82     -52.552   4.791  -1.839  1.00 52.96           C  
ATOM   4227  CG  MET N  82     -52.182   3.351  -2.148  1.00 52.37           C  
ATOM   4228  SD  MET N  82     -50.425   3.053  -1.863  1.00 52.30           S  
ATOM   4229  CE  MET N  82     -50.198   1.490  -2.707  1.00 48.27           C  
ATOM   4230  N   SER N  83     -55.224   6.384  -3.430  1.00 44.20           N  
ATOM   4231  CA  SER N  83     -55.869   6.655  -4.709  1.00 44.49           C  
ATOM   4232  C   SER N  83     -55.085   7.679  -5.521  1.00 44.81           C  
ATOM   4233  O   SER N  83     -54.145   8.290  -5.013  1.00 45.40           O  
ATOM   4234  CB  SER N  83     -57.300   7.150  -4.490  1.00 44.46           C  
ATOM   4235  OG  SER N  83     -57.307   8.374  -3.776  1.00 43.56           O  
ATOM   4236  N   ASN N  84     -55.488   7.862  -6.777  1.00 46.85           N  
ATOM   4237  CA  ASN N  84     -54.847   8.807  -7.691  1.00 49.63           C  
ATOM   4238  C   ASN N  84     -53.336   8.601  -7.757  1.00 47.80           C  
ATOM   4239  O   ASN N  84     -52.563   9.547  -7.613  1.00 47.25           O  
ATOM   4240  CB  ASN N  84     -55.163  10.248  -7.277  1.00 56.15           C  
ATOM   4241  CG  ASN N  84     -54.924  11.247  -8.396  1.00 65.41           C  
ATOM   4242  OD1 ASN N  84     -54.366  10.909  -9.441  1.00 69.64           O  
ATOM   4243  ND2 ASN N  84     -55.343  12.489  -8.178  1.00 70.18           N  
ATOM   4244  N   LEU N  85     -52.925   7.356  -7.974  1.00 48.31           N  
ATOM   4245  CA  LEU N  85     -51.513   6.995  -7.926  1.00 48.99           C  
ATOM   4246  C   LEU N  85     -50.708   7.606  -9.068  1.00 51.00           C  
ATOM   4247  O   LEU N  85     -51.256   7.980 -10.103  1.00 59.14           O  
ATOM   4248  CB  LEU N  85     -51.362   5.473  -7.930  1.00 36.94           C  
ATOM   4249  CG  LEU N  85     -51.677   4.820  -6.584  1.00 37.20           C  
ATOM   4250  CD1 LEU N  85     -51.744   3.313  -6.705  1.00 35.86           C  
ATOM   4251  CD2 LEU N  85     -50.639   5.228  -5.550  1.00 36.69           C  
ATOM   4252  N   ARG N  86     -49.399   7.703  -8.857  1.00 58.50           N  
ATOM   4253  CA  ARG N  86     -48.498   8.347  -9.804  1.00 63.83           C  
ATOM   4254  C   ARG N  86     -47.234   7.516 -10.000  1.00 64.71           C  
ATOM   4255  O   ARG N  86     -46.871   6.727  -9.127  1.00 66.79           O  
ATOM   4256  CB  ARG N  86     -48.140   9.754  -9.317  1.00 70.64           C  
ATOM   4257  CG  ARG N  86     -49.227  10.784  -9.557  1.00 78.71           C  
ATOM   4258  CD  ARG N  86     -49.005  12.036  -8.725  1.00 84.10           C  
ATOM   4259  NE  ARG N  86     -49.830  13.148  -9.191  1.00 90.82           N  
ATOM   4260  CZ  ARG N  86     -51.128  13.279  -8.936  1.00 93.60           C  
ATOM   4261  NH1 ARG N  86     -51.764  12.361  -8.221  1.00 92.91           N  
ATOM   4262  NH2 ARG N  86     -51.794  14.327  -9.403  1.00 96.30           N  
ATOM   4263  N   PRO N  87     -46.560   7.685 -11.152  1.00 62.33           N  
ATOM   4264  CA  PRO N  87     -45.293   6.991 -11.422  1.00 61.02           C  
ATOM   4265  C   PRO N  87     -44.225   7.261 -10.360  1.00 59.42           C  
ATOM   4266  O   PRO N  87     -43.293   6.471 -10.218  1.00 60.62           O  
ATOM   4267  CB  PRO N  87     -44.866   7.562 -12.776  1.00 62.12           C  
ATOM   4268  CG  PRO N  87     -46.140   7.952 -13.429  1.00 62.94           C  
ATOM   4269  CD  PRO N  87     -47.025   8.450 -12.324  1.00 62.92           C  
ATOM   4270  N   GLU N  88     -44.363   8.364  -9.632  1.00 57.36           N  
ATOM   4271  CA  GLU N  88     -43.428   8.707  -8.568  1.00 55.39           C  
ATOM   4272  C   GLU N  88     -43.696   7.867  -7.325  1.00 50.24           C  
ATOM   4273  O   GLU N  88     -42.796   7.624  -6.521  1.00 49.78           O  
ATOM   4274  CB  GLU N  88     -43.515  10.197  -8.226  1.00 61.07           C  
ATOM   4275  CG  GLU N  88     -42.977  11.125  -9.308  1.00 69.04           C  
ATOM   4276  CD  GLU N  88     -43.860  11.169 -10.542  1.00 74.47           C  
ATOM   4277  OE1 GLU N  88     -45.098  11.246 -10.387  1.00 74.88           O  
ATOM   4278  OE2 GLU N  88     -43.317  11.118 -11.666  1.00 77.59           O  
ATOM   4279  N   ASP N  89     -44.938   7.416  -7.178  1.00 49.58           N  
ATOM   4280  CA  ASP N  89     -45.326   6.595  -6.037  1.00 47.85           C  
ATOM   4281  C   ASP N  89     -44.830   5.159  -6.189  1.00 44.23           C  
ATOM   4282  O   ASP N  89     -45.078   4.316  -5.328  1.00 41.33           O  
ATOM   4283  CB  ASP N  89     -46.846   6.608  -5.860  1.00 49.77           C  
ATOM   4284  CG  ASP N  89     -47.391   7.999  -5.604  1.00 54.12           C  
ATOM   4285  OD1 ASP N  89     -46.676   8.817  -4.987  1.00 56.02           O  
ATOM   4286  OD2 ASP N  89     -48.535   8.274  -6.021  1.00 56.18           O  
ATOM   4287  N   THR N  90     -44.135   4.887  -7.289  1.00 44.25           N  
ATOM   4288  CA  THR N  90     -43.546   3.575  -7.517  1.00 43.18           C  
ATOM   4289  C   THR N  90     -42.392   3.339  -6.552  1.00 45.00           C  
ATOM   4290  O   THR N  90     -41.333   3.957  -6.674  1.00 49.98           O  
ATOM   4291  CB  THR N  90     -43.042   3.420  -8.962  1.00 42.26           C  
ATOM   4292  OG1 THR N  90     -44.151   3.496  -9.866  1.00 45.03           O  
ATOM   4293  CG2 THR N  90     -42.340   2.083  -9.142  1.00 39.18           C  
ATOM   4294  N   ALA N  91     -42.608   2.442  -5.594  1.00 46.16           N  
ATOM   4295  CA  ALA N  91     -41.609   2.139  -4.576  1.00 43.78           C  
ATOM   4296  C   ALA N  91     -41.980   0.883  -3.799  1.00 43.77           C  
ATOM   4297  O   ALA N  91     -43.026   0.279  -4.038  1.00 43.91           O  
ATOM   4298  CB  ALA N  91     -41.449   3.316  -3.624  1.00 45.14           C  
ATOM   4299  N   VAL N  92     -41.114   0.495  -2.869  1.00 41.31           N  
ATOM   4300  CA  VAL N  92     -41.398  -0.616  -1.969  1.00 39.68           C  
ATOM   4301  C   VAL N  92     -41.980  -0.080  -0.666  1.00 41.32           C  
ATOM   4302  O   VAL N  92     -41.297   0.611   0.089  1.00 43.54           O  
ATOM   4303  CB  VAL N  92     -40.137  -1.446  -1.664  1.00 38.75           C  
ATOM   4304  CG1 VAL N  92     -40.486  -2.630  -0.776  1.00 39.73           C  
ATOM   4305  CG2 VAL N  92     -39.484  -1.916  -2.952  1.00 39.09           C  
ATOM   4306  N   TYR N  93     -43.242  -0.401  -0.405  1.00 42.20           N  
ATOM   4307  CA  TYR N  93     -43.937   0.126   0.764  1.00 43.66           C  
ATOM   4308  C   TYR N  93     -43.871  -0.841   1.942  1.00 43.77           C  
ATOM   4309  O   TYR N  93     -44.204  -2.020   1.810  1.00 40.41           O  
ATOM   4310  CB  TYR N  93     -45.392   0.446   0.414  1.00 45.04           C  
ATOM   4311  CG  TYR N  93     -45.543   1.655  -0.484  1.00 43.11           C  
ATOM   4312  CD1 TYR N  93     -45.175   1.603  -1.823  1.00 39.00           C  
ATOM   4313  CD2 TYR N  93     -46.052   2.851   0.009  1.00 43.37           C  
ATOM   4314  CE1 TYR N  93     -45.305   2.706  -2.644  1.00 38.92           C  
ATOM   4315  CE2 TYR N  93     -46.189   3.960  -0.807  1.00 41.67           C  
ATOM   4316  CZ  TYR N  93     -45.815   3.882  -2.132  1.00 39.45           C  
ATOM   4317  OH  TYR N  93     -45.951   4.981  -2.949  1.00 39.03           O  
ATOM   4318  N   ALA N  94     -43.438  -0.333   3.092  1.00 42.22           N  
ATOM   4319  CA  ALA N  94     -43.230  -1.169   4.270  1.00 40.84           C  
ATOM   4320  C   ALA N  94     -44.073  -0.722   5.461  1.00 41.16           C  
ATOM   4321  O   ALA N  94     -44.243   0.472   5.707  1.00 41.74           O  
ATOM   4322  CB  ALA N  94     -41.757  -1.182   4.648  1.00 39.48           C  
ATOM   4323  N   CYS N  95     -44.591  -1.702   6.194  1.00 43.77           N  
ATOM   4324  CA  CYS N  95     -45.367  -1.460   7.403  1.00 45.48           C  
ATOM   4325  C   CYS N  95     -44.433  -1.368   8.608  1.00 46.38           C  
ATOM   4326  O   CYS N  95     -43.402  -2.036   8.643  1.00 50.38           O  
ATOM   4327  CB  CYS N  95     -46.397  -2.576   7.592  1.00 48.18           C  
ATOM   4328  SG  CYS N  95     -47.424  -2.461   9.069  1.00101.26           S  
ATOM   4329  N   ASN N  96     -44.784  -0.543   9.591  1.00 48.11           N  
ATOM   4330  CA  ASN N  96     -43.916  -0.360  10.755  1.00 48.56           C  
ATOM   4331  C   ASN N  96     -44.655  -0.053  12.055  1.00 47.32           C  
ATOM   4332  O   ASN N  96     -45.313   0.979  12.182  1.00 47.08           O  
ATOM   4333  CB  ASN N  96     -42.902   0.752  10.480  1.00 50.08           C  
ATOM   4334  CG  ASN N  96     -42.141   1.167  11.727  1.00 53.85           C  
ATOM   4335  OD1 ASN N  96     -42.349   2.256  12.262  1.00 52.97           O  
ATOM   4336  ND2 ASN N  96     -41.259   0.294  12.200  1.00 60.13           N  
ATOM   4337  N   ALA N  97     -44.531  -0.956  13.023  1.00 45.56           N  
ATOM   4338  CA  ALA N  97     -45.088  -0.744  14.354  1.00 43.01           C  
ATOM   4339  C   ALA N  97     -43.981  -0.339  15.324  1.00 58.57           C  
ATOM   4340  O   ALA N  97     -42.857  -0.831  15.232  1.00 63.88           O  
ATOM   4341  CB  ALA N  97     -45.797  -1.993  14.841  1.00 44.81           C  
ATOM   4342  N   ASN N  98     -44.296   0.554  16.256  1.00 50.98           N  
ATOM   4343  CA  ASN N  98     -43.274   1.097  17.142  1.00 48.80           C  
ATOM   4344  C   ASN N  98     -43.795   1.503  18.518  1.00 49.32           C  
ATOM   4345  O   ASN N  98     -44.814   2.184  18.633  1.00 52.74           O  
ATOM   4346  CB  ASN N  98     -42.601   2.300  16.475  1.00 50.48           C  
ATOM   4347  CG  ASN N  98     -41.552   2.946  17.357  1.00 53.25           C  
ATOM   4348  OD1 ASN N  98     -41.839   3.890  18.094  1.00 57.41           O  
ATOM   4349  ND2 ASN N  98     -40.326   2.442  17.284  1.00 53.80           N  
ATOM   4350  N   TRP N  99     -43.081   1.079  19.557  1.00 48.13           N  
ATOM   4351  CA  TRP N  99     -43.374   1.495  20.923  1.00 50.79           C  
ATOM   4352  C   TRP N  99     -42.262   2.407  21.427  1.00 52.55           C  
ATOM   4353  O   TRP N  99     -42.493   3.584  21.700  1.00 53.45           O  
ATOM   4354  CB  TRP N  99     -43.538   0.281  21.840  1.00 54.39           C  
ATOM   4355  CG  TRP N  99     -43.588   0.621  23.301  1.00 59.08           C  
ATOM   4356  CD1 TRP N  99     -42.590   0.451  24.218  1.00 63.15           C  
ATOM   4357  CD2 TRP N  99     -44.692   1.191  24.013  1.00 59.23           C  
ATOM   4358  NE1 TRP N  99     -43.005   0.878  25.456  1.00 64.82           N  
ATOM   4359  CE2 TRP N  99     -44.293   1.337  25.357  1.00 64.61           C  
ATOM   4360  CE3 TRP N  99     -45.980   1.591  23.646  1.00 57.11           C  
ATOM   4361  CZ2 TRP N  99     -45.135   1.867  26.333  1.00 66.64           C  
ATOM   4362  CZ3 TRP N  99     -46.814   2.116  24.615  1.00 60.05           C  
ATOM   4363  CH2 TRP N  99     -46.388   2.250  25.943  1.00 64.77           C  
ATOM   4364  N   ASP N 100     -41.056   1.860  21.547  1.00 54.77           N  
ATOM   4365  CA  ASP N 100     -39.879   2.668  21.850  1.00 59.60           C  
ATOM   4366  C   ASP N 100     -38.748   2.347  20.878  1.00 54.14           C  
ATOM   4367  O   ASP N 100     -38.985   1.827  19.788  1.00 54.71           O  
ATOM   4368  CB  ASP N 100     -39.419   2.466  23.303  1.00 69.65           C  
ATOM   4369  CG  ASP N 100     -39.185   1.003  23.661  1.00 77.39           C  
ATOM   4370  OD1 ASP N 100     -39.037   0.163  22.749  1.00 85.52           O  
ATOM   4371  OD2 ASP N 100     -39.140   0.696  24.872  1.00 75.49           O  
ATOM   4372  N   LEU N 101     -37.522   2.657  21.283  1.00 50.73           N  
ATOM   4373  CA  LEU N 101     -36.350   2.443  20.441  1.00 49.83           C  
ATOM   4374  C   LEU N 101     -36.115   0.963  20.139  1.00 48.98           C  
ATOM   4375  O   LEU N 101     -35.689   0.605  19.041  1.00 47.63           O  
ATOM   4376  CB  LEU N 101     -35.111   3.043  21.109  1.00 49.98           C  
ATOM   4377  CG  LEU N 101     -33.763   2.887  20.403  1.00 47.50           C  
ATOM   4378  CD1 LEU N 101     -33.784   3.555  19.039  1.00 45.21           C  
ATOM   4379  CD2 LEU N 101     -32.648   3.458  21.264  1.00 48.07           C  
ATOM   4380  N   LEU N 102     -36.399   0.109  21.115  1.00 49.11           N  
ATOM   4381  CA  LEU N 102     -36.131  -1.319  20.985  1.00 50.64           C  
ATOM   4382  C   LEU N 102     -37.331  -2.084  20.440  1.00 54.45           C  
ATOM   4383  O   LEU N 102     -37.177  -3.117  19.789  1.00 58.82           O  
ATOM   4384  CB  LEU N 102     -35.710  -1.898  22.333  1.00 48.74           C  
ATOM   4385  CG  LEU N 102     -34.392  -1.346  22.872  1.00 48.35           C  
ATOM   4386  CD1 LEU N 102     -34.276  -1.620  24.351  1.00 44.22           C  
ATOM   4387  CD2 LEU N 102     -33.218  -1.950  22.120  1.00 44.06           C  
ATOM   4388  N   SER N 103     -38.528  -1.572  20.707  1.00 54.25           N  
ATOM   4389  CA  SER N 103     -39.747  -2.197  20.209  1.00 52.11           C  
ATOM   4390  C   SER N 103     -40.129  -1.623  18.849  1.00 51.56           C  
ATOM   4391  O   SER N 103     -41.219  -1.081  18.676  1.00 53.24           O  
ATOM   4392  CB  SER N 103     -40.890  -2.006  21.203  1.00 48.53           C  
ATOM   4393  OG  SER N 103     -40.477  -2.341  22.515  1.00 47.12           O  
ATOM   4394  N   ASP N 104     -39.221  -1.748  17.888  1.00 50.54           N  
ATOM   4395  CA  ASP N 104     -39.434  -1.207  16.553  1.00 51.30           C  
ATOM   4396  C   ASP N 104     -39.391  -2.322  15.514  1.00 52.12           C  
ATOM   4397  O   ASP N 104     -38.318  -2.806  15.153  1.00 54.05           O  
ATOM   4398  CB  ASP N 104     -38.385  -0.137  16.243  1.00 53.46           C  
ATOM   4399  CG  ASP N 104     -38.630   0.557  14.918  1.00 59.04           C  
ATOM   4400  OD1 ASP N 104     -39.555   1.393  14.846  1.00 58.73           O  
ATOM   4401  OD2 ASP N 104     -37.891   0.273  13.952  1.00 64.16           O  
ATOM   4402  N   TYR N 105     -40.565  -2.724  15.036  1.00 52.87           N  
ATOM   4403  CA  TYR N 105     -40.675  -3.857  14.121  1.00 53.76           C  
ATOM   4404  C   TYR N 105     -41.094  -3.435  12.713  1.00 49.86           C  
ATOM   4405  O   TYR N 105     -41.936  -2.553  12.536  1.00 45.59           O  
ATOM   4406  CB  TYR N 105     -41.665  -4.882  14.676  1.00 56.93           C  
ATOM   4407  CG  TYR N 105     -41.403  -5.258  16.116  1.00 59.18           C  
ATOM   4408  CD1 TYR N 105     -40.392  -6.152  16.446  1.00 63.13           C  
ATOM   4409  CD2 TYR N 105     -42.164  -4.721  17.145  1.00 58.41           C  
ATOM   4410  CE1 TYR N 105     -40.145  -6.498  17.763  1.00 64.29           C  
ATOM   4411  CE2 TYR N 105     -41.926  -5.062  18.465  1.00 59.93           C  
ATOM   4412  CZ  TYR N 105     -40.916  -5.951  18.767  1.00 61.59           C  
ATOM   4413  OH  TYR N 105     -40.677  -6.295  20.078  1.00 60.20           O  
ATOM   4414  N   TRP N 106     -40.503  -4.083  11.714  1.00 49.57           N  
ATOM   4415  CA  TRP N 106     -40.763  -3.749  10.318  1.00 48.01           C  
ATOM   4416  C   TRP N 106     -41.291  -4.943   9.533  1.00 51.08           C  
ATOM   4417  O   TRP N 106     -41.100  -6.094   9.926  1.00 51.95           O  
ATOM   4418  CB  TRP N 106     -39.491  -3.218   9.657  1.00 47.21           C  
ATOM   4419  CG  TRP N 106     -39.036  -1.910  10.215  1.00 49.03           C  
ATOM   4420  CD1 TRP N 106     -38.436  -1.698  11.422  1.00 51.30           C  
ATOM   4421  CD2 TRP N 106     -39.139  -0.627   9.587  1.00 49.37           C  
ATOM   4422  NE1 TRP N 106     -38.162  -0.362  11.586  1.00 52.00           N  
ATOM   4423  CE2 TRP N 106     -38.583   0.317  10.473  1.00 51.35           C  
ATOM   4424  CE3 TRP N 106     -39.648  -0.185   8.362  1.00 49.92           C  
ATOM   4425  CZ2 TRP N 106     -38.523   1.676  10.174  1.00 53.16           C  
ATOM   4426  CZ3 TRP N 106     -39.586   1.164   8.066  1.00 51.36           C  
ATOM   4427  CH2 TRP N 106     -39.027   2.079   8.967  1.00 52.76           C  
ATOM   4428  N   GLY N 107     -41.960  -4.658   8.421  1.00 52.92           N  
ATOM   4429  CA  GLY N 107     -42.449  -5.699   7.540  1.00 56.36           C  
ATOM   4430  C   GLY N 107     -41.466  -5.949   6.415  1.00 58.67           C  
ATOM   4431  O   GLY N 107     -40.496  -5.210   6.255  1.00 59.08           O  
ATOM   4432  N   GLN N 108     -41.716  -6.994   5.634  1.00 61.41           N  
ATOM   4433  CA  GLN N 108     -40.828  -7.349   4.535  1.00 64.51           C  
ATOM   4434  C   GLN N 108     -40.925  -6.322   3.409  1.00 62.29           C  
ATOM   4435  O   GLN N 108     -39.982  -6.138   2.641  1.00 62.88           O  
ATOM   4436  CB  GLN N 108     -41.158  -8.750   4.014  1.00 72.59           C  
ATOM   4437  CG  GLN N 108     -40.106  -9.347   3.089  1.00 81.38           C  
ATOM   4438  CD  GLN N 108     -38.894  -9.882   3.832  1.00 88.19           C  
ATOM   4439  OE1 GLN N 108     -38.800  -9.773   5.055  1.00 93.28           O  
ATOM   4440  NE2 GLN N 108     -37.961 -10.469   3.091  1.00 91.08           N  
ATOM   4441  N   GLY N 109     -42.071  -5.653   3.322  1.00 60.92           N  
ATOM   4442  CA  GLY N 109     -42.284  -4.631   2.314  1.00 59.64           C  
ATOM   4443  C   GLY N 109     -42.859  -5.187   1.026  1.00 61.16           C  
ATOM   4444  O   GLY N 109     -42.438  -6.243   0.555  1.00 63.50           O  
ATOM   4445  N   THR N 110     -43.826  -4.474   0.455  1.00 46.49           N  
ATOM   4446  CA  THR N 110     -44.453  -4.898  -0.793  1.00 45.87           C  
ATOM   4447  C   THR N 110     -44.174  -3.897  -1.915  1.00 46.93           C  
ATOM   4448  O   THR N 110     -44.056  -2.693  -1.677  1.00 54.17           O  
ATOM   4449  CB  THR N 110     -45.979  -5.082  -0.625  1.00 45.07           C  
ATOM   4450  OG1 THR N 110     -46.552  -5.529  -1.860  1.00 44.95           O  
ATOM   4451  CG2 THR N 110     -46.639  -3.779  -0.201  1.00 45.04           C  
ATOM   4452  N   GLN N 111     -44.060  -4.406  -3.137  1.00 42.33           N  
ATOM   4453  CA  GLN N 111     -43.719  -3.578  -4.288  1.00 40.99           C  
ATOM   4454  C   GLN N 111     -44.954  -3.021  -4.985  1.00 41.00           C  
ATOM   4455  O   GLN N 111     -45.860  -3.768  -5.359  1.00 39.22           O  
ATOM   4456  CB  GLN N 111     -42.881  -4.380  -5.286  1.00 40.78           C  
ATOM   4457  CG  GLN N 111     -42.752  -3.732  -6.657  1.00 42.59           C  
ATOM   4458  CD  GLN N 111     -41.907  -2.474  -6.637  1.00 45.78           C  
ATOM   4459  OE1 GLN N 111     -41.012  -2.328  -5.808  1.00 47.27           O  
ATOM   4460  NE2 GLN N 111     -42.189  -1.557  -7.554  1.00 48.01           N  
ATOM   4461  N   VAL N 112     -44.983  -1.703  -5.156  1.00 43.82           N  
ATOM   4462  CA  VAL N 112     -46.058  -1.045  -5.887  1.00 46.63           C  
ATOM   4463  C   VAL N 112     -45.502  -0.332  -7.114  1.00 46.57           C  
ATOM   4464  O   VAL N 112     -44.716   0.606  -6.993  1.00 39.68           O  
ATOM   4465  CB  VAL N 112     -46.810  -0.032  -5.006  1.00 38.75           C  
ATOM   4466  CG1 VAL N 112     -47.778   0.786  -5.845  1.00 39.66           C  
ATOM   4467  CG2 VAL N 112     -47.540  -0.748  -3.880  1.00 38.30           C  
ATOM   4468  N   THR N 113     -45.907  -0.787  -8.295  1.00 45.66           N  
ATOM   4469  CA  THR N 113     -45.420  -0.206  -9.541  1.00 46.15           C  
ATOM   4470  C   THR N 113     -46.541   0.503 -10.291  1.00 47.73           C  
ATOM   4471  O   THR N 113     -47.568  -0.098 -10.602  1.00 48.29           O  
ATOM   4472  CB  THR N 113     -44.796  -1.275 -10.458  1.00 49.67           C  
ATOM   4473  OG1 THR N 113     -43.794  -2.005  -9.738  1.00 49.23           O  
ATOM   4474  CG2 THR N 113     -44.167  -0.627 -11.680  1.00 55.07           C  
ATOM   4475  N   VAL N 114     -46.338   1.784 -10.578  1.00 49.88           N  
ATOM   4476  CA  VAL N 114     -47.339   2.575 -11.282  1.00 53.53           C  
ATOM   4477  C   VAL N 114     -46.871   2.956 -12.681  1.00 56.82           C  
ATOM   4478  O   VAL N 114     -45.913   3.713 -12.840  1.00 57.12           O  
ATOM   4479  CB  VAL N 114     -47.689   3.862 -10.514  1.00 52.17           C  
ATOM   4480  CG1 VAL N 114     -48.748   4.649 -11.266  1.00 52.09           C  
ATOM   4481  CG2 VAL N 114     -48.160   3.535  -9.108  1.00 42.90           C  
ATOM   4482  N   SER N 115     -47.552   2.424 -13.692  1.00 60.01           N  
ATOM   4483  CA  SER N 115     -47.274   2.776 -15.080  1.00 62.52           C  
ATOM   4484  C   SER N 115     -48.483   2.468 -15.955  1.00 66.13           C  
ATOM   4485  O   SER N 115     -49.386   1.737 -15.547  1.00 62.70           O  
ATOM   4486  CB  SER N 115     -46.040   2.032 -15.597  1.00 62.42           C  
ATOM   4487  OG  SER N 115     -46.279   0.640 -15.685  1.00 64.07           O  
ATOM   4488  N   SER N 116     -48.495   3.030 -17.159  1.00 72.08           N  
ATOM   4489  CA  SER N 116     -49.619   2.861 -18.071  1.00 75.91           C  
ATOM   4490  C   SER N 116     -49.449   1.638 -18.968  1.00 80.75           C  
ATOM   4491  O   SER N 116     -50.425   0.978 -19.324  1.00 82.38           O  
ATOM   4492  CB  SER N 116     -49.798   4.120 -18.923  1.00 74.86           C  
ATOM   4493  OG  SER N 116     -48.564   4.538 -19.480  1.00 73.32           O  
ATOM   4494  N   HIS N 117     -48.205   1.335 -19.325  1.00 84.33           N  
ATOM   4495  CA  HIS N 117     -47.914   0.217 -20.218  1.00 86.41           C  
ATOM   4496  C   HIS N 117     -47.719  -1.090 -19.454  1.00 83.24           C  
ATOM   4497  O   HIS N 117     -46.730  -1.793 -19.659  1.00 84.38           O  
ATOM   4498  CB  HIS N 117     -46.669   0.518 -21.056  1.00 89.23           C  
ATOM   4499  CG  HIS N 117     -46.751   1.802 -21.822  1.00 94.37           C  
ATOM   4500  ND1 HIS N 117     -47.341   1.892 -23.064  1.00 99.38           N  
ATOM   4501  CD2 HIS N 117     -46.313   3.048 -21.522  1.00 96.11           C  
ATOM   4502  CE1 HIS N 117     -47.266   3.139 -23.496  1.00101.56           C  
ATOM   4503  NE2 HIS N 117     -46.647   3.860 -22.578  1.00 99.69           N  
ATOM   4504  N   HIS N 118     -48.665  -1.416 -18.579  1.00 79.86           N  
ATOM   4505  CA  HIS N 118     -48.568  -2.633 -17.779  1.00 78.86           C  
ATOM   4506  C   HIS N 118     -48.900  -3.877 -18.596  1.00 79.18           C  
ATOM   4507  O   HIS N 118     -50.007  -4.017 -19.115  1.00 79.47           O  
ATOM   4508  CB  HIS N 118     -49.479  -2.543 -16.554  1.00 78.64           C  
ATOM   4509  CG  HIS N 118     -48.809  -1.955 -15.352  1.00 76.71           C  
ATOM   4510  ND1 HIS N 118     -49.481  -1.192 -14.421  1.00 77.09           N  
ATOM   4511  CD2 HIS N 118     -47.525  -2.022 -14.928  1.00 72.84           C  
ATOM   4512  CE1 HIS N 118     -48.638  -0.811 -13.477  1.00 74.18           C  
ATOM   4513  NE2 HIS N 118     -47.445  -1.302 -13.760  1.00 71.88           N  
ATOM   4514  N   HIS N 119     -47.917  -4.770 -18.696  1.00 77.68           N  
ATOM   4515  CA  HIS N 119     -48.006  -5.991 -19.498  1.00 75.88           C  
ATOM   4516  C   HIS N 119     -48.265  -5.695 -20.974  1.00 80.24           C  
ATOM   4517  O   HIS N 119     -48.770  -6.541 -21.710  1.00 83.03           O  
ATOM   4518  CB  HIS N 119     -49.078  -6.929 -18.941  1.00 68.59           C  
ATOM   4519  CG  HIS N 119     -48.661  -7.634 -17.689  1.00 60.80           C  
ATOM   4520  ND1 HIS N 119     -47.828  -8.731 -17.696  1.00 57.71           N  
ATOM   4521  CD2 HIS N 119     -48.952  -7.391 -16.389  1.00 57.45           C  
ATOM   4522  CE1 HIS N 119     -47.628  -9.138 -16.456  1.00 55.23           C  
ATOM   4523  NE2 HIS N 119     -48.300  -8.343 -15.643  1.00 54.93           N  
ATOM   4524  N   HIS N 120     -47.913  -4.483 -21.393  1.00 83.36           N  
ATOM   4525  CA  HIS N 120     -47.814  -4.145 -22.806  1.00 90.17           C  
ATOM   4526  C   HIS N 120     -46.347  -4.232 -23.202  1.00 94.21           C  
ATOM   4527  O   HIS N 120     -45.557  -3.348 -22.868  1.00102.90           O  
ATOM   4528  CB  HIS N 120     -48.357  -2.743 -23.089  1.00 95.56           C  
ATOM   4529  CG  HIS N 120     -49.818  -2.584 -22.804  1.00 99.87           C  
ATOM   4530  ND1 HIS N 120     -50.416  -1.350 -22.664  1.00101.91           N  
ATOM   4531  CD2 HIS N 120     -50.801  -3.500 -22.640  1.00101.74           C  
ATOM   4532  CE1 HIS N 120     -51.705  -1.513 -22.421  1.00102.56           C  
ATOM   4533  NE2 HIS N 120     -51.964  -2.808 -22.402  1.00101.98           N  
ATOM   4534  N   HIS N 121     -45.976  -5.299 -23.899  1.00 89.54           N  
ATOM   4535  CA  HIS N 121     -44.572  -5.535 -24.216  1.00 87.09           C  
ATOM   4536  C   HIS N 121     -44.189  -4.946 -25.568  1.00 91.41           C  
ATOM   4537  O   HIS N 121     -44.258  -5.620 -26.595  1.00 95.66           O  
ATOM   4538  CB  HIS N 121     -44.269  -7.032 -24.178  1.00 81.09           C  
ATOM   4539  CG  HIS N 121     -44.527  -7.661 -22.845  1.00 75.25           C  
ATOM   4540  ND1 HIS N 121     -43.679  -7.500 -21.770  1.00 71.39           N  
ATOM   4541  CD2 HIS N 121     -45.541  -8.445 -22.409  1.00 74.45           C  
ATOM   4542  CE1 HIS N 121     -44.158  -8.161 -20.731  1.00 70.05           C  
ATOM   4543  NE2 HIS N 121     -45.287  -8.743 -21.093  1.00 71.40           N  
ATOM   4544  N   HIS N 122     -43.782  -3.680 -25.553  1.00 91.71           N  
ATOM   4545  CA  HIS N 122     -43.400  -2.975 -26.771  1.00 94.34           C  
ATOM   4546  C   HIS N 122     -41.939  -3.238 -27.122  1.00 95.17           C  
ATOM   4547  O   HIS N 122     -41.556  -3.201 -28.292  1.00 98.22           O  
ATOM   4548  CB  HIS N 122     -43.642  -1.471 -26.615  1.00 94.86           C  
ATOM   4549  CG  HIS N 122     -45.053  -1.119 -26.254  1.00 93.79           C  
ATOM   4550  ND1 HIS N 122     -46.104  -1.264 -27.134  1.00 95.50           N  
ATOM   4551  CD2 HIS N 122     -45.584  -0.622 -25.112  1.00 91.01           C  
ATOM   4552  CE1 HIS N 122     -47.223  -0.876 -26.548  1.00 93.54           C  
ATOM   4553  NE2 HIS N 122     -46.935  -0.481 -25.320  1.00 90.73           N  
