# Supplementary material for: A non-redundant data set of nanobody-antigen crystal structures
Source: Data Brief. 2019 Mar 6;24:103754. doi: 10.1016/j.dib.2019.103754 (PMC6441729; doi:10.1016/j.dib.2019.103754)
Supplement: Multimedia component 8 [file mmc8.txt]

# 1bzq_2.pdb
1bzq	CDR1	GYAY----TYIY
1bzq	CDR2	MDSG--GGGT
1bzq	CDR3	AAGGYELRDRTYGQ
# 1jtp_2.pdb
1jtp	CDR1	GYTI----GPYC
1jtp	CDR2	INMG--GGIT
1jtp	CDR3	AADSTIYASYYECGHGLSTGGYGYDS
# 1mvf_2.pdb
1mvf	CDR1	GFTY----SRKY
1mvf	CDR2	IFID--NGNT
1mvf	CDR3	AASSRWMDYSALTAKAYNS
# 1op9_2.pdb
1op9	CDR1	GYTY-------I
1op9	CDR2	IRSS--DGTT
1op9	CDR3	AATEVAGWPLDIGIYDY
# 1ri8_2.pdb
1ri8	CDR1	GYKD----RNYC
1ri8	CDR2	IDSS---GRT
1ri8	CDR3	AAGWSSLGSCGTNRNRYNY
# 1rjc_2.pdb
1rjc	CDR1	ATSS-----SNC
1rjc	CDR2	IDTG--RGNT
1rjc	CDR3	AADTSTWYRGYCGTNPNYFSY
# 1zv5_2.pdb
1zv5	CDR1	GVTY----KNYC
1zv5	CDR2	INSD--GGIT
1zv5	CDR3	AAGYRNYGQCATRY
# 1zvh_2.pdb
1zvh	CDR1	GYIA----SINY
1zvh	CDR2	VSPA--GGTP
1zvh	CDR3	AAARQGWYIPLNSYGYNY
# 1zvy_2.pdb
1zvy	CDR1	GSTD----SIEY
1zvy	CDR2	LYTH--TGNT
1zvy	CDR3	GATRKYVPVRFALDQSSYDY
# 2bse_2.pdb
2bse	CDR1	RRTG----SNWC
2bse	CDR2	LNFD--YDMT
2bse	CDR3	AARSGGFSSNRELYDG
# 3cfi_2.pdb
3cfi	CDR1	GFAF----SGYA
3cfi	CDR2	INRD---GST
3cfi	CDR3	AKWLGG--RDWYD
# 3ezj_2.pdb
3ezj	CDR1	GSIF----SINS
3ezj	CDR2	ITSG---GST
3ezj	CDR3	NANVKTWAGMTRDY
# 3g9a_2.pdb
3g9a	CDR1	GDTF----SSYS
3g9a	CDR2	ILRD---GTT
3g9a	CDR3	AADSGTQMVGSCAYDLDY
# 3k1k_2.pdb
3k1k	CDR1	GFPV----NRYS
3k1k	CDR2	MSAG---DRS
3k1k	CDR3	NVNV-----GFEY
# 3k3q_2.pdb
3k3q	CDR1	GLAFDGGAMGSEHRLTAGA
3k3q	CDR2	ISPR--TDET
3k3q	CDR3	AADEDVTPRVMGVIPHADH
# 3k74_2.pdb
3k74	CDR1	GFTF----NNYW
3k74	CDR2	INPG--GIIT
3k74	CDR3	AKDWA---TGLAK
# 3k7u_2.pdb
3k7u	CDR1	GRTF----SNNA
3k7u	CDR2	ISWT--GGLL
3k7u	CDR3	AARPQGDYVTAHYDY
# 3k80_2.pdb
3k80	CDR1	GRAF----SSYG
3k80	CDR2	ISRS--GGLT
3k80	CDR3	AGDLYGLGSHMENEYDS
# 3rjq_2.pdb
3rjq	CDR1	GRIS----SSYD
3rjq	CDR2	ISWS--GGTT
3rjq	CDR3	AAKWRPLYSRPDNYD
# 3stb_2.pdb
3stb	CDR1	GRTL----SSYA
3stb	CDR2	INRS---GST
3stb	CDR3	AADRFSPVVPGPIPVNTVDS
# 3zkq_2.pdb
3zkq	CDR1	GFTF----SSAI
3zkq	CDR2	IGSD--GSIT
3zkq	CDR3	TSA--------GR
# 4Grw_2.pdb
4Grw	CDR1	GFTL----DYLA
4Grw	CDR2	VSSS--GQYT
4Grw	CDR3	ATDPECYRVRGYYNGEYDY
# 4aq1_2.pdb
4aq1	CDR1	GRTS----SAYA
4aq1	CDR2	ISSK--GGST
4aq1	CDR3	AASDKYNFDTSHAGYGY
# 4c57_2.pdb
4c57	CDR1	GFKF----NDSY
4c57	CDR2	IWED--SSAA
4c57	CDR3	VRRGYSDRPINNP
# 4c59_2.pdb
4c59	CDR1	EYTS-------R
4c59	CDR2	IHRQ--SNLS
4c59	CDR3	ATTTDCERATAIT
# 4cdg_2.pdb
4cdg	CDR1	GIWF----SINN
4cdg	CDR2	ITSA---GTT
4cdg	CDR3	NLVADYDMGFQSF
# 4eig_2.pdb
4eig	CDR1	GIIF----SVYK
4eig	CDR2	ITTN---NNT
4eig	CDR3	NANRGL--AGPAY
# 4eiz_2.pdb
4eiz	CDR1	GRTF----SSYA
4eiz	CDR2	ITWG--GSTT
4eiz	CDR3	AADGSQYRSTYSFRDKPDYGS
# 4fhb_2.pdb
4fhb	CDR1	GRTF----SSYA
4fhb	CDR2	ISWS--GSNT
4fhb	CDR3	AAPGRPHGSSWSLNKKGQGYDY
# 4gRw_2.pdb
4gRw	CDR1	GRTF----SWSA
4gRw	CDR2	IRWS--GGSP
4gRw	CDR3	GETSLFPTSRGSHYDT
# 4gft_2.pdb
4gft	CDR1	PERA---FSNYA
4gft	CDR2	ITGS--GRSQ
4gft	CDR3	AARVVPVFSDSTKGYVY
# 4grw_2.pdb
4grw	CDR1	GFTL----DDYA
4grw	CDR2	IDSG--DGSA
4grw	CDR3	ARVRTGWGLNAPDYAMDY
# 4hem_2.pdb
4hem	CDR1	ESTF----SNYA
4hem	CDR2	ISQT--GSHT
4hem	CDR3	AAGDNYYYTRTYEYDY
# 4hep_2.pdb
4hep	CDR1	GFSF----DDYA
4hep	CDR2	ISMS--DGRT
4hep	CDR3	AAGRFVTFGSAWSFVGGGPYGIDY
# 4i0c_2.pdb
4i0c	CDR1	GLST------TV
4i0c	CDR2	IYTG--DGFP
4i0c	CDR3	AAKTGAFSYGSLWWMSRAYNH
# 4i13_2.pdb
4i13	CDR1	ERLT----VDYA
4i13	CDR2	ISWG--GGLT
4i13	CDR3	AASRISYRVWNTIPYNKLTL
# 4ios_2.pdb
4ios	CDR1	GRSN-------V
4ios	CDR2	ISWS--TGST
4ios	CDR3	AATLDWGKTLSDEYDY
# 4krm_2.pdb
4krm	CDR1	GRTS----RSYG
4krm	CDR2	ISWR--GDST
4krm	CDR3	AAAAGSAWYGTLYEYDY
# 4krp_2.pdb
4krp	CDR1	GRTF----SSYA
4krp	CDR2	INWS--SGST
4krp	CDR3	AAGYQINSGNYNFKDYEYDY
# 4lde_2.pdb
4lde	CDR1	GSIF----ALNI
4lde	CDR2	IHSG---GTT
4lde	CDR3	NVKDFGAIIYDYDY
# 4lgp_2.pdb
4lgp	CDR1	GGTL----EHYA
4lgp	CDR2	NRGE--YGST
4lgp	CDR3	VSGCY---SWRGP
# 4lgr_2.pdb
4lgr	CDR1	GSIA----SIYR
4lgr	CDR2	ITSG---GNT
4lgr	CDR3	NADEAGIGGFNDY
# 4lgs_2.pdb
4lgs	CDR1	GGDF----SRNA
4lgs	CDR2	INWT--GSGT
4lgs	CDR3	ARSTVFAEITGLAGYQSGSYDY
# 4lhj_2.pdb
4lhj	CDR1	GSIV----NFET
4lhj	CDR2	ITNE---GSS
4lhj	CDR3	SATFGSRWPYAHSDH
# 4lhq_2.pdb
4lhq	CDR1	GGSF----SRNA
4lhq	CDR2	INWS--ASST
4lhq	CDR3	AGSSVYAEMPYADSVKATSYNY
# 4m3k_2.pdb
4m3k	CDR1	GS-I---SSITT
4m3k	CDR2	INSV---GDT
4m3k	CDR3	NAFMSTNSGRTGSF
# 4n9o_2.pdb
4n9o	CDR1	GRTF----SSYN
4n9o	CDR2	ITSS--GDKS
4n9o	CDR3	ARGLGIYIIRARGGYDH
# 4nbx_2.pdb
4nbx	CDR1	GRTF----SMDP
4nbx	CDR2	GSST--GRTT
4nbx	CDR3	AAAPYGANWYRDEYAY
# 4nbz_2.pdb
4nbz	CDR1	ERTF----SRYP
4nbz	CDR2	ISST--GTST
4nbz	CDR3	AVNSQRTRLQDPNEYDY
# 4ocl_2.pdb
4ocl	CDR1	GRTF----SSTV
4ocl	CDR2	IRWS--GGNT
4ocl	CDR3	AGGTYYGTLSYKYDF
# 4orz_2.pdb
4orz	CDR1	GFTF----GTSN
4orz	CDR2	ITIS---GYT
4orz	CDR3	ARRVG---SEYDL
# 4p2c_2.pdb
4p2c	CDR1	GSIF----RLST
4p2c	CDR2	ITSY---GDT
4p2c	CDR3	NANIEAGTYYGPGRDY
# 4qo1_2.pdb
4qo1	CDR1	ERTF----STYA
4qo1	CDR2	INWS--GTTT
4qo1	CDR3	AAHPQRGWGSTLGWTY
# 4s10_2.pdb
4s10	CDR1	GRTF----SSFV
4s10	CDR2	ISRS--GSVT
4s10	CDR3	AADLHRPYGPGSQRTDDYDT
# 4w6w_2.pdb
4w6w	CDR1	GYTS----GRDS
4w6w	CDR2	IDTS---GIV
4w6w	CDR3	ATGPFVYGRGCLGQAFYSY
# 4w6x_2.pdb
4w6x	CDR1	GYTY----RKYC
4w6x	CDR2	INSG--GGTS
4w6x	CDR3	ALSSNSVCPPGHVAWYND
# 4w6y_2.pdb
4w6y	CDR1	GYTY----SSNC
4w6y	CDR2	INTR--GGIT
4w6y	CDR3	AAVREATYSDNRCSVRSYTYDY
# 4wem_2.pdb
4wem	CDR1	GNVD----RIDA
4wem	CDR2	ISEG---GIL
4wem	CDR3	AASHWGTLLIKGIEH
# 4wen_2.pdb
4wen	CDR1	GS-I---SSINA
4wen	CDR2	ITNT---GVT
4wen	CDR3	AATDWGTLLIKGIDH
# 4weu_2.pdb
4weu	CDR1	GLTF----DTYA
4weu	CDR2	ISWT--GIST
4weu	CDR3	AAQKSLNVPAPWDY
# 4x7e_2.pdb
4x7e	CDR1	GSIF----SIYA
4x7e	CDR2	ISSG---GGT
4x7e	CDR3	KREDYSAYAPPSGS
# 4x7f_2.pdb
4x7f	CDR1	ESIL----SFNH
4x7f	CDR2	ITRE---GST
4x7f	CDR3	NRGI------SNP
# 4xt1_2.pdb
4xt1	CDR1	GSIF----TIYA
4xt1	CDR2	ITFG---GDT
4xt1	CDR3	NAEETI-VEEADY
# 4y7m_2.pdb
4y7m	CDR1	GFTF----EDYA
4y7m	CDR2	ISNL--DGST
4y7m	CDR3	AAVNAQGIYCTDYIIGPYGMDY
# 4z9k_2.pdb
4z9k	CDR1	GFTL----DDYA
4z9k	CDR2	VKDG----ST
4z9k	CDR3	ASRPCFLGVPLIDFGS
# 5bop_2.pdb
5bop	CDR1	GGTF----STYG
5bop	CDR2	SSWT--GANT
5bop	CDR3	AARRWLGGSYFDPGNYDF
# 5c1m_2.pdb
5c1m	CDR1	ERTS------YP
5c1m	CDR2	ITWS--GIDP
5c1m	CDR3	AARAP---VDYDY
# 5c2u_2.pdb
5c2u	CDR1	G-DY------YA
5c2u	CDR2	ISSR--DGST
5c2u	CDR3	AADRRQRWGPYYYLSALEYVY
# 5c3l_2.pdb
5c3l	CDR1	GFTF----SNYA
5c3l	CDR2	IGSG--GDRI
5c3l	CDR3	ANQ--------YG
# 5e0q_2.pdb
5e0q	CDR1	GRSF----SNSV
5e0q	CDR2	LNWS--SGRT
5e0q	CDR3	AASNRGSLYTLDNQNRYED
# 5e5m_2.pdb
5e5m	CDR1	GSTI----SSVA
5e5m	CDR2	SSTS--STTA
5e5m	CDR3	KTG-------LTN
# 5e7f_2.pdb
5e7f	CDR1	GFTF----DDSD
5e7f	CDR2	IFSD---GST
5e7f	CDR3	AAATTTVASPPVRHVCNGY
# 5f1k_2.pdb
5f1k	CDR1	GRTF----RNYP
5f1k	CDR2	ITWV--GAST
5f1k	CDR3	AAGRGIVAGRIPAEYAD
# 5f1o_2.pdb
5f1o	CDR1	GSRF----DNYA
5f1o	CDR2	ISWS--SGTT
5f1o	CDR3	AARYQPRYYDSGDMDGYEYDN
# 5f21_2.pdb
5f21	CDR1	GLLF----RLAS
5f21	CDR2	ITVG---GKT
5f21	CDR3	NTASPA--VGADT
# 5f7l_2.pdb
5f7l	CDR1	GSIY----SLIA
5f7l	CDR2	ISSG---STT
5f7l	CDR3	AAYSDRLTDCSNCEADY
# 5f7y_2.pdb
5f7y	CDR1	GSIF----SGNV
5f7y	CDR2	ITPQ---GVP
5f7y	CDR3	NRLP-----NYRS
# 5g5r_2.pdb
5g5r	CDR1	GSGF----NNNA
5g5r	CDR2	ITSF---GST
5g5r	CDR3	TAGWGA--TPRSY
# 5hgg_2.pdb
5hgg	CDR1	GFTL----DSYA
5hgg	CDR2	ISAS--GGST
5hgg	CDR3	AADHPGLCTSESGRRRYLEV
# 5hvf_2.pdb
5hvf	CDR1	GSIF----SPNA
5hvf	CDR2	RTNV---GST
5hvf	CDR3	NAWGQDGWLGQYDY
# 5hvh_2.pdb
5hvh	CDR1	GSIF----SGNA
5hvh	CDR2	ITSG---GST
5hvh	CDR3	HVDPRPWGYDVTDYDY
# 5imk_2.pdb
5imk	CDR1	GRTF----SSYG
5imk	CDR2	IRWN--GGST
5imk	CDR3	AAGRWDKYGSSFQDEYDY
# 5ip4_2.pdb
5ip4	CDR1	VNII----GGNH
5ip4	CDR2	LSRY----NA
5ip4	CDR3	ALE-------NYY
# 5j56_2.pdb
5j56	CDR1	EFSG-FTLDYYA
5j56	CDR2	ISSS-SDGFT
5j56	CDR3	AARLGGWASFSPQEYDY
# 5j57_2.pdb
5j57	CDR1	EFRL----QYYT
5j57	CDR2	ISAG--GGVT
5j57	CDR3	AADLEYSQIMPSCRGSYGV
# 5ja8_2.pdb
5ja8	CDR1	GFTL----DYYA
5ja8	CDR2	ISSS--GGTT
5ja8	CDR3	VADFACPLIREYDY
# 5ja9_2.pdb
5ja9	CDR1	GFTF----SNYA
5ja9	CDR2	ISSV--GGST
5ja9	CDR3	VARLS---LISDS
# 5lhn_2.pdb
5lhn	CDR1	GFTL----GYYA
5lhn	CDR2	ISSS--GGST
5lhn	CDR3	AAEWVPPGYGATVQALCNNAGYGMEY
# 5lhr_2.pdb
5lhr	CDR1	--------SSYV
5lhr	CDR2	ISWS--GGST
5lhr	CDR3	AADLASSRDVSSWY
# 5m13_2.pdb
5m13	CDR1	GDIK----YISY
5m13	CDR2	LYTS--TGRT
5m13	CDR3	AAAEWGSQSPLTQWFYRY
# 5m2m_2.pdb
5m2m	CDR1	GRTFSDHSGYTYT
5m2m	CDR2	IYWS--SGNT
5m2m	CDR3	AARDGIPTSRSVESYNY
# 5mje_2.pdb
5mje	CDR1	GDRR----TIYT
5mje	CDR2	MTSS---GVT
5mje	CDR3	YEESRRPLGSRNTY
# 5mp2_2.pdb
5mp2	CDR1	GNTD----SSYY
5mp2	CDR2	IYIR--AGIP
5mp2	CDR3	AGSVRTTIQPFKGNYYNY
# 5my6_2.pdb
5my6	CDR1	GYIF----NSCG
5my6	CDR2	ISGD---GDT
5my6	CDR3	AVCYN----LETY
# 5o02_2.pdb
5o02	CDR1	GFTF----SSYA
5o02	CDR2	ITSA--GGST
5o02	CDR3	NARRDYGDSWFTAGGGY
# 5o03_2.pdb
5o03	CDR1	GFTL----GYYP
5o03	CDR2	ISGS--GGSA
5o03	CDR3	AADLSSLQAMCVIPRPGFSAKAYDY
# 5o04_2.pdb
5o04	CDR1	RIIF----FMYD
5o04	CDR2	INSD---VST
5o04	CDR3	NVRRA----SADY
# 5o05_2.pdb
5o05	CDR1	GSVS----RTYV
5o05	CDR2	ITSV---GST
5o05	CDR3	KYIRYSPIHAPLDY
# 5o0w_2.pdb
5o0w	CDR1	ETAL----TYYA
5o0w	CDR2	ISRINSG-SGART
5o0w	CDR3	AL----------D
# 5o2u_2.pdb
5o2u	CDR1	GS-I---SRFNA
5o2u	CDR2	IVKG---FDP
5o2u	CDR3	FAAL-----DTAY
# 5ocl_2.pdb
5ocl	CDR1	GIIF----RELG
5ocl	CDR2	IASA---GMT
5ocl	CDR3	HTLPR----FSHL
# 5omn_2.pdb
5omn	CDR1	GTIF----SRNI
5omn	CDR2	IYSD---RST
5omn	CDR3	RDRT------LGS
# 5ovw_2.pdb
5ovw	CDR1	ESTL----DDYA
5ovw	CDR2	IGSS--GDST
5ovw	CDR3	AAAHRIFGGCLVIHSSGYVS
# 5sv3_2.pdb
5sv3	CDR1	GRTL----GDYG
5sv3	CDR2	ISRS--TIIT
5sv3	CDR3	AVIANPVYATSRNSDDYGH
# 5usf_2.pdb
5usf	CDR1	GFTF----SNSW
5usf	CDR2	INAG--GNTV
5usf	CDR3	ARGLNR--YAYDS
# 5nbl_2.pdb
5nbl	CDR1	GRTF----TNYG
5nbl	CDR2	IGRF--GFPL
5nbl	CDR3	AARNPRATAEDVSAYDY
# 5van_2.pdb
5van	CDR1	QRTF----SPYV
5van	CDR2	ISWS--GGTK
5van	CDR3	AARRINEVLTTAPDYDF
# 5vnw_2.pdb
5vnw	CDR1	GYIS----DAYY
5vnw	CDR2	ITHG---TNT
5vnw	CDR3	AVLETR-SYSFRY
# 5y80_2.pdb
5y80	CDR1	GFKF----NDSY
5y80	CDR2	IWED--SSAA
5y80	CDR3	VRRGYSGDYRPINNP
# 6b20_2.pdb
6b20	CDR1	GSIF----SINA
6b20	CDR2	ITRG---GRT
6b20	CDR3	NVGR-----SRGY
# 6c9w_2.pdb
6c9w	CDR1	GGTF----STFN
6c9w	CDR2	IRWT--GGRA
6c9w	CDR3	ARQGTNGGGYSEATSYNY
# 6dbg_2.pdb
6dbg	CDR1	GHTY----STYC
6dbg	CDR2	INVG--GSST
6dbg	CDR3	TLHRFCNTWSLGTLNV
# 6ehg_2.pdb
6ehg	CDR1	GSIF----SLNA
6ehg	CDR2	INRS--GGRT
6ehg	CDR3	AAGTGWSPQTDNEYNY
# 6ey0_2.pdb
6ey0	CDR1	GRTF----SSYS
6ey0	CDR2	IRSS--DNST
6ey0	CDR3	AATPYGSYRELDY
# 6ey6_2.pdb
6ey6	CDR1	GRTF----SSYV
6ey6	CDR2	ISWS--GGSI
6ey6	CDR3	VAGFAGYYKRGSTADFDY
# 6fe4_2.pdb
6fe4	CDR1	GFTF----SSYY
6fe4	CDR2	INTG--GVGT
6fe4	CDR3	AIGEG---GNRNY
# 6fv0_2.pdb
6fv0	CDR1	GFAF----SSYW
6fv0	CDR2	INTG--GGIT
6fv0	CDR3	ATDM-----SGTY
# 6h02_2.pdb
6h02	CDR1	GRTG----SIYT
6h02	CDR2	TTWT--PGST
6h02	CDR3	AACAYGTCYYGDRAYEY
# 6h6y_2.pdb
6h6y	CDR1	GRTF----SNYY
6h6y	CDR2	IRWS--DSTT
6h6y	CDR3	AARRL---ATYDY
# 6h6z_2.pdb
6h6z	CDR1	GRTI----DVSV
6h6z	CDR2	MRWS--GMTT
6h6z	CDR3	AARSRFIVGVPQARDLYDY
# 6h71_2.pdb
6h71	CDR1	GRMF----SINS
6h71	CDR2	ISEA---GTT
6h71	CDR3	NAYIQLDSTIWFRAY
# 6h7n_2.pdb
6h7n	CDR1	GSIF----ALNI
6h7n	CDR2	IHSG---GTT
6h7n	CDR3	NVKDFGAIIYDYDY
# 6mxt_2.pdb
6mxt	CDR1	GFAF----SSYE
6mxt	CDR2	ITTG---GNT
6mxt	CDR3	NANWD---LLSDY
